# Supplementary material for: Construction of a complete set of Neisseria meningitidis mutants and its use for the phenotypic profiling of this human pathogen
Source: Nat Commun. 2020 Nov 2;11:5541. doi: 10.1038/s41467-020-19347-y (PMC7606547; doi:10.1038/s41467-020-19347-y)
Supplement: Supplementary file 5 — Supplementary Data 2 [file 41467_2020_19347_MOESM5_ESM.xlsx]

## Sheet: Primers for mutagenesis (6,320)
Label	F1 primer	R1 primer	F2 primer	R2 primer
NMV_0001	GCATCCGCGCTTAAGTTATC	atctatgtgtcagaccggggCAACAGGGTTTCGGAATCAT	tttctttgttagaccggggaAAGCGGCATGATATGGAAAG	AGGAGATGAACCGAATGTGG
NMV_0002	CGCGATATCCATGAAACAAG			CTTTTCCGCGATATTCAGGT
NMV_0003	ATGGGTCGGCCTGAACTAC	atctatgtgtcagaccggggGTTGAGAATCATGGGCAGGT	tttctttgttagaccggggaTCTCCAAGCCGTATGGACTT	GATAACTTAAGCGCGGATGC
NMV_0004	CAAAATTTTCCACAATCCGC			CGTGCTTGGGCATTAAAAA
NMV_0005	CAAATCGGGTAGGAAACAGG	atctatgtgtcagaccggggCCAAGCCCAATTTGTTGAAA	tttctttgttagaccggggaCAAGGAATTGGGTTTGGACA	GGACGGATGTTGTTCAGGTT
NMV_0006	TGTCCAAACCCAATTCCTTG	atctatgtgtcagaccggggTGGACATGGCGGGCATCTCT	tttctttgttagaccggggaTACCCGATTTGGCGTTACAC	CGATATGTTGGCGCATAAAG
NMV_0007	TCCGACAATATCGGCAACTT			CAGGAGGGTCAGTATCGTGC
NMV_0008	AAAAAGTCGGCTTGAAAGGG			GGCATTTTTGACGGTGTTTT
NMV_0010	CAAATCCTCAGCCGAAAAGA	atctatgtgtcagaccggggTGCCTTCAAATTCTGATGA	tttctttgttagaccggggaGCCTGATTAAAGACGGACTC	GGAACACGATTTGGTGGAAG
NMV_0011	TTCCGTATCGCAAACACTGA	atctatgtgtcagaccggggTCAGCTTGGTGGACACTTTG	tttctttgttagaccggggaTGGCTGAAGGTAAAGCCATC	GGCAGCCAAAGCACAATAAT
NMV_0012	CTTTATGCGTTGTCCCGAGT	atctatgtgtcagaccggggTCCAAAACCGTCGTACCTTC	tttctttgttagaccggggaTGGAAGTGGTGTTGGACAAA	TCAATCAGTGTTTGCGATACG
NMV_0013	GTCGGCTGGTCGAAATACAT	atctatgtgtcagaccggggAAAATCATGACAGTGCGCAA	tttctttgttagaccggggaAATGCCGTCAAGAAAGTCGT	CGAACAAGGATTGTCGGAAG
NMV_0014	CAGTATGGGCGAGCTGTATG			ATATTGTCGACTGCCAACGA
NMV_0015	GGCGAGTTTTTCCATACCAA	atctatgtgtcagaccggggCATCAGATTGGGCCAGATTT	tttctttgttagaccggggaAAAACGCTTCGGGTTTAAGG	ACGGACAAAACCAGCACTTC
NMV_0016	GTCGCCTACAACCGAACAAT	atctatgtgtcagaccggggAACTGGTACGCTTCGCAAAT	tttctttgttagaccggggaCATTTCCTACGCACAAGGCT	AGCAGCCACAATGCATCATA
NMV_0017	ATTCCAAAACTTACCCCATTG	atctatgtgtcagaccggggGCGTTACCTTAAAGCCGTCA	tttctttgttagaccggggaACTTTCGGCTTTATGCACGA	ACGGAAACCTACACCACGTC
NMV_0019	ATGAACACCCTTCAAAAAGGTT			GCTGGCAGATGAATCATCGC
NMV_0026	AAAGTCCGACCGGGTAAAGT	atctatgtgtcagaccggggGTCGAGGCTGGAGTCGAAT	tttctttgttagaccggggaCGTCGGACAAGTCATCAAAG	GGACTCAGGACTGGAGAAACC
NMV_0027	GGACATTGCATACCGCAAC	atctatgtgtcagaccggggTGATTAGGGGCTCGACCAG	tttctttgttagaccggggaCCATGAAAAAGCATGGAACC	CGCTTGAAGCCATTATGTCA
NMV_0028	AACGGCTGTGTTTGTTGGAC			CAGAGGGCAAACTGAAGCTC
NMV_0029	CAACGGCAAGATTGAGAGC	atctatgtgtcagaccggggTTTGCCGATGAAGTGGTACA	tttctttgttagaccggggaCGAGTGGATGCGCTACTACA	TTGCTCCACTCGTTGCATTA
NMV_0030	CTCGAATACCGGGGTTATGA	atctatgtgtcagaccggggGGATACGTCCGAAGCGATAA	tttctttgttagaccggggaCAGCCTCGTGCTTTATACCC	AGCTGCACGGGGATAGTATG
NMV_0031	CCGACGATACCGCACATAAC	atctatgtgtcagaccggggTACAGCTCTTTCCCGTCGTC	tttctttgttagaccggggaGAACGCAGGCAGTATGTCAA	CTGAAGCCCATCCCTAGTCA
NMV_0032	CATAAACGCGAACGAACAAG			TCTGCTTCCGGTAAGCTCTC
NMV_0033	GTTGCGGAAAGGTTTGGAT			CAAACCTAAGGCAAGCATCAC
NMV_0034	TTTCGGCTATACCGACCATC	atctatgtgtcagaccggggCTTTAACCTCGCCTTGAACG	tttctttgttagaccggggaGAAGGAAATTGCAGCGAAAC	CCCTGCAATATATGGCGAAT
NMV_0035	ATATATTGCAGGGCGGGATT			ATAGCAGACGAACACCAGCC
NMV_0036	CCAAACTGGCTGACGATGTA			GAAAAACGGCAGCTATCAGG
NMV_0037	TCATGCCGCAAAACACTTTA	atctatgtgtcagaccggggGGACGGGATGAATTTTGATG	tttctttgttagaccggggaAACTGAACAGGCGCAAGAAT	GGGCAACCAGTACGCAGTTA
NMV_0038	GGCAGGCTGAACGACTTATG			GCACTTTTGGCATTTTGGAA
NMV_0039	CGTAGCGGTGCCAATAGTCT			TTCTAATCCAACGGGAAACC
NMV_0040	GCGATATTGATGCGAACCAG	atctatgtgtcagaccggggGGACAGCTGGTCTTTCAAGG	tttctttgttagaccggggaATCGTCAACCGTTCCACACT	CGCCATCTCATAGACGGTTT
NMV_0041	GGCGGTTTTGAAGGATATGT			CCGTTACCGAACACGATGAT
NMV_0042	ATGCAAACCGTCCACACAG			GTATTGCTCTTCGGTCAGGG
NMV_0043	AACCTTACAGCCCGGATTTT	atctatgtgtcagaccggggCATCAGGTATTCGGTGGCTT	tttctttgttagaccggggaCGACCTGATTAAGCCTCTGG	GGTCACGATTAAACCGGTCA
NMV_0044	GAAATCATCGTCGTGCTTGA			ATAAGTTTCCGTGCCGACAG
NMV_0045	CCCGCCAAGTTACCTTTACG			ATATGCACCATCCCGTCGTT
NMV_0046	CGCCCAAGACATACACGAAC	atctatgtgtcagaccggggAGGGCGGTCAGTAGTATCCA	tttctttgttagaccggggaAACTACACCGCCACCAAAAG	AGGTGGAACTGTGCGGTAAA
NMV_0047	AGTTGAAACCCCTCCAGTCA			TCAGAAACTCATACTTTCGCT
NMV_0048	GGCTACCTTTCCGAACAAGA			TCAGGAAATGAGGTTGAGAC
NMV_0049	GGTCGTTCATCACCGAAGTT	atctatgtgtcagaccggggTTGGTTTTGTTGGACTGCAC	tttctttgttagaccggggaAACAGCGTCCTTCCTCAATG	AATGTCCCAAAAATCGATGG
NMV_0050	AACAGCGTCCTTCCTCAATG	atctatgtgtcagaccggggTCTAAAGACGGCGGACTCTC	tttctttgttagaccggggaTGAATCCGCACAACAATCTT	TCGGCAAACATACCGGATAC
NMV_0051	TGAATCCGCACAACAATCTT	atctatgtgtcagaccggggTGCGGTCTGTTTCCGATACT	tttctttgttagaccggggaTCGGTTTGACTGTTTGGTTG	TCGATGAGTTCGTCTTGCAT
NMV_0052	GCGGAAGTATCGGAAACAGA	atctatgtgtcagaccggggCTTGTTCTGTCAGCTTTGCC	tttctttgttagaccggggaAACGGGCCGGAAGACGATTA	TTCCTCCCCCTCCTCTGACC
NMV_0057	AGAGTCGTTCGAGACCAGGA	atctatgtgtcagaccggggAAGGTGCAGGAGAACAGCAT	tttctttgttagaccggggaGGTAAACATCAATGCGGCTT	ATTTCATCGCCAATTTACGG
NMV_0058	GGCATCGGTTTATGCTGTCT	atctatgtgtcagaccggggTACCCGAACCTTTGCAAGTC	tttctttgttagaccggggaTTCCGTATGCAGCAGACTTG	AACAGCCGTATCAGGGAGATT
NMV_0059	TTCGATGGCGGTTTTAAAGT			TAATCAGGGCGACTTGCTG
NMV_0060	GTCGAGTTCGCCAAACAAAT	atctatgtgtcagaccggggACAACCACGCGTACGAGTTT	tttctttgttagaccggggaCTGTCGGCACAAAACCAATA	TCGTCGATTTGGTGTTGAAA
NMV_0061	GTGGCGCGTTATGAAGATTT	atctatgtgtcagaccggggCCAAGCAAACATTGTCGTTG	tttctttgttagaccggggaGTCGAGTTCGCCAAACAAAT	GCCTTGTGTGTTTTCGGTTT
NMV_0062	TAGGTAGCCTGTCGGAAAAA	atctatgtgtcagaccggggCAGTTGGTTACAATGGTCGGC	tttctttgttagaccggggaTGTTACCGAAGGTGTTGTCG	GGAACGAGTCATAACTGGCAAT
NMV_0063	CAGCATAGCCCGAGTTAAGG	atctatgtgtcagaccggggTCGGTATAAGGCACTTTGCC	tttctttgttagaccggggaGATATGCCACTGGGCGATAC	GCCTTTGCATAGGAAGGGTC
NMV_0065	TTGCCAGTTATGACTCGTTCC			GGAACCATCTTCACGCTTTT
NMV_0066	CAGAAATTGCTCGCATTACG			AGATGGTTCCTTCACGCTTT
NMV_0067	CGGCTGACTTTTCAGTCGAT	atctatgtgtcagaccggggTACCCACAAAACGTTGCTCA	tttctttgttagaccggggaTTGCATGTAGCTTTCCCTGA	TTGGGCTGTATGGTGTATCG
NMV_0069	GGTTACAACCACGAACCATTG	atctatgtgtcagaccggggTCATACCACCCAATCGAACA	tttctttgttagaccggggaAATCATTGGCCTGTCTGACC	TTTTGGGTGGAAGAGAGCTT
NMV_0070	CCGCCATATGGGAAAATCTA	atctatgtgtcagaccggggACTGCCAATTGTTTCTAAAGCA	tttctttgttagaccggggaACAGGGGCTCATATTCGTGA	AACTTCAGCGCCTGCATTAT
NMV_0071	CCTGATGAAGGAATCGCAGA			CATGCTTGTTGAATCGCATC
NMV_0072	AATGCAATTCAAGGTCTGGG			AATGGCGTATAGCGGAACAC
NMV_0073	GTCTGAGCAACTTCCTGTGG	atctatgtgtcagaccggggCTTAGATTCCAGCGCATCAA	tttctttgttagaccggggaTTTCCAAGCTGCAAGATGAA	CGACCGTAACGGGTGATAAT
NMV_0074	AATCAGGCTGCCGAATATCA			ATACCGATTTTCTCGCCCTT
NMV_0075	TGCGCAGATTGTGATTATGG			GCGGAGAGTTCTTGGGAAAG
NMV_0076	GGTTGGACGATACGCAGTTG			CGATGGATTTAGGGTCGATTT
NMV_0078/0080	CCTGTCCAACAAGTTCGTCC			GCGCGACGCATTAAAGTAA
NMV_0081	AAAATTTCCTTTCCCGAACC			TAGTCATCGCCAAATACCGC
NMV_0082	AGCTTCCTGGATTTGTGACC			TCAGTTTGTCGAGGTTGACG
NMV_0083	CCTGGATTTGTGACCAGCTT	atctatgtgtcagaccggggCAGTTGGTTACAATGGTCGGC	tttctttgttagaccggggaTGTTACCGAAGGTGTTGTCG	CTGCTCCTTTTCCGTCTTTG
NMV_0084	GTGGCGCGTTATGAAGATTT	atctatgtgtcagaccggggCCAAGCAAACATTGTCGTTG	tttctttgttagaccggggaGTCGAGTTCGCCAAACAAAT	GCCTTGTGTGTTTTCGGTTT
NMV_0085	GTCGAGTTCGCCAAACAAAT	atctatgtgtcagaccggggACAACCACGCGTACGAGTTT	tttctttgttagaccggggaCTGTCGGCACAAAACCAATA	GGGCGGGTAGTGTCGTAGTA
NMV_0086	TGACGACATCGGCATCTACT			GTGGTTTTCGGTCAGCATTT
NMV_0087	ACCATCAAAGTTAACGATGCG			TGTGGAAGAGTCGGATGTGT
NMV_0088	GGAAGCTGCTTTCGTATTGG			CGTCGCCATTGTTCTAATAGG
NMV_0089	GCGCATCAATACCATGACAC			AACCTTGCAGGTGCTTTGTC
NMV_0090	GCAAATATGCAGTCCGTCAC			TGGCTTCGTCTGTGGTTTTT
NMV_0091	GTCGACAACACGGTCGGTAT	atctatgtgtcagaccggggCCATTTTTCGACTTTGGCTT	tttctttgttagaccggggaGAATGGGCAGTTGCCGTC	TCATCGGTCTGCAATACACC
NMV_0092	GAAACAAGGCATTTCCGACT			GTATTTCATACCGGCGGAGA
NMV_0093	CGATTGAGACCGAAAGGACT	atctatgtgtcagaccggggCTTTTCAGGACGTGGCTGTT	tttctttgttagaccggggaAGAAGAAATGAAGGGCAGCA	AAATCGGCAGGGTGATGTT
NMV_0097	AGACTTCTCGGCAGGTCAAA			TTTGCCACCTGACACTTCAA
NMV_0099	CAAAGAAGTTGAGGGGGAAA			AGCTGCTCCACCTAATGCAC
NMV_0102	ACAAGTTTCTGGTGCTGCTTG			CCACCCCCATAGTTGGAAGT
NMV_0104	TCTTGACCCGTCCATTCTCT	atctatgtgtcagaccggggTTTCGGCGGTCATCTTATCT	tttctttgttagaccggggaGCTCACGTTTGGAGAGCCTA	TTTGAAGCGGCTTGTTTTCT
NMV_0105/0106	TTGCTGTTAAGCATTGTCCC			CCCCAATAGAACCTGCAAAA
NMV_0107	AGCGGTTTGAATTCGGTACT	atctatgtgtcagaccggggTGTTCCCATTTTTGGGCTAA	tttctttgttagaccggggaAAATCGCCAAAACACAAAGC	GTTCGCCAAGATGATGTCCT
NMV_0111	TGAACGACAAAACCATACCAA	atctatgtgtcagaccggggACGGTTGAGCAAAAACACAA	tttctttgttagaccggggaGTTGGAAATCGGGGTGTTC	AAATGCGGCAAAAACGATAA
NMV_0112	AGTTTGCATGATGATGGGTG			CTTTGTGTATGCCCTTTCCG
NMV_0113	ACACTGAACGCAATCAAAGC	atctatgtgtcagaccggggAAATCCCAAAATTGGAACGA	tttctttgttagaccggggaATGCGTTTATTCCGCGTAT	GTGTTTGACGAACGGGATTC
NMV_0114	CGCTCCTATCCTGCTTTCTG	atctatgtgtcagaccggggAATTTTGCGCCATTACAGGT	tttctttgttagaccggggaCAGCCAAAATGTGAAAGCAA	CGGAATAAACGCATGAAACA
NMV_0115	CGAGAAAGCACAGGAACAGA	atctatgtgtcagaccggggGATAGGAGCGGTAACGCAAA	tttctttgttagaccggggaCTGTCTTGCCTGCTCTCGTT	AAATTTTGCGCCATTACAGG
NMV_0116	ATCCGAAATCGAGATGATGTG			CAGGCAAGACAGAAAGCAGA
NMV_0117	GGGGTTGCAGACTAACATGG	atctatgtgtcagaccggggGGATGATTGCGTCGGTGTA	tttctttgttagaccggggaACCTTGTTGGATCTGGTAACG	GCGGGAATATGGTCGATAAC
NMV_0118	CGATGCCCGACTACATTACC	atctatgtgtcagaccggggGCTTTGTCGTCCAAGCACAC	tttctttgttagaccggggaTGGTCAACACCATCGACAAT	GGGGTGTATGCTTTCGTTCT
NMV_0119	ACTACGGCAACGCAGTAACC	atctatgtgtcagaccggggTTTCGCGGTAGAACTTTTCC	tttctttgttagaccggggaAGGTTTAAGGCGGAAGTGCT	TCGAGCTGATTTCCACTCCT
NMV_0120	GATGGTGCGGATAATTCGAT			ATTGCCAAGCCCACTTCTT
NMV_0121	CCACGGGCTGTACAGGTATT	atctatgtgtcagaccggggGGTCAAATCCATCACGACCA	tttctttgttagaccggggaAAAGACGGCGAAACCACTTA	GTCTTGCGGCAGAATCAAAC
NMV_0122	GCAGGAACACGCTATGAAAG	atctatgtgtcagaccggggTTTGAAGCTGTTGCAAATCG	tttctttgttagaccggggaACAGCCCGAAGAAGGTGTTA	AATAACGCTGGCAACCGTAG
NMV_0123	AAGATTACCGAATTGCAGCC			AAGGATTGCGTCGAAAGG
NMV_0124	CCTTTCGACGCAATCCTTG	atctatgtgtcagaccggggCAATCAGTTGCCCCAATTTA	tttctttgttagaccggggaCTGAGTTTCCATCCGCTGAC	GCGTAAACATCCCAGAAAGG
NMV_0125	TCCTGTTGTACGGACTGACG			CCGTTTTTGGCAAGATGATT
NMV_0126	AAGGTTATTCGGTCGCATTG			GTTCCAAACCGACTTTCTGC
NMV_0127	GCAGAAAGTCGGTTTGGAAC			TATCGAAACCCGCTTCTTCA
NMV_0128	GGTACCCGGTTCGATAGACA			TTTTCAGCTTCTTTGGCACC
NMV_0129	GCTTTAACCTTTCGCCATTG	atctatgtgtcagaccggggGGATTTCGGTTAACGCTTCA	tttctttgttagaccggggaAGCGACGATGAAGAAGGAGA	CCATTTTGCCGAACTTGATT
NMV_0130	CATTTTCATGGGCATGGATTA			AAGAACAGATCGAACCGCCT
NMV_0131	ATCGCCACCACTATCACCTT	atctatgtgtcagaccggggTGAGGATGACAGGTGTCAAGAA	tttctttgttagaccggggaGCAATTCTCGCCATATCACTT	TCGGGTTGTGTGAACTTGTC
NMV_0132	AGCCAAGTGATATGGCGAGA	atctatgtgtcagaccggggAAACGCGGGATATTCAACTG	tttctttgttagaccggggaGCAGTTGGCTCAGATTTTCA	AGCGGCTTCTATACCGAGTG
NMV_0133	GGAGCAGTTGGCTCAGATTT	atctatgtgtcagaccggggTGCCTCCGAAGAGATCCAA	tttctttgttagaccggggaGCGTGCTGATTTCGGATAAC	TCAATCAGGATGCAGTCCAC
NMV_0134	GCAGGTGCAAATCGTCTGT	atctatgtgtcagaccggggCAGAGGTTGGGGTTGATTTC	tttctttgttagaccggggaAGTGCGTCGGACACTACGAT	CCTTAGCCATGGCAATATCCT
NMV_0135	CTTCCAAGCTTACGGTGAGG	atctatgtgtcagaccggggCGGATTTCCATTTCAACCAG	tttctttgttagaccggggaGTTCCTGCTGCCTATCGAAG	CTCGGTTTTGGAGACCGATA
NMV_0136	TCCGTACCACCGACGTAACT	atctatgtgtcagaccggggCCTTTTTGAATTCGGACCAA	tttctttgttagaccggggaCGTGAAGATGCTGTCAGAATG	GCCCTTCATTTACACGAACC
NMV_0137	TGCCATTTACATGGATTGAGA	atctatgtgtcagaccggggTGCCAAGAGTCATCTGTCATTT	tttctttgttagaccggggaGGTTCAGACCGGCATAGAGA	CCCACTTTGTTGGTCAGAGG
NMV_0138	TTTTATTGGAGGGAGGGCTAA	atctatgtgtcagaccggggAGGCTCCATACCTTGGGTTG	tttctttgttagaccggggaACCCCGCCAGCTTCTATCT	AGCAGCCAAATCTTCGAAAC
NMV_0139	TTAATGCTGCAACCCAAGGT	atctatgtgtcagaccggggAGCAGCCAAATCTTCGAAAC	tttctttgttagaccggggaGGGTACCATCTTGGGTCCTC	ACCAAAACGATATCCCACCA
NMV_0141	ACTTTGATGCGTTGCTGGAT	atctatgtgtcagaccggggTAAACCAACGGACCAACCAT	tttctttgttagaccggggaATTGTCGTTAAAGCCGGTTC	GCCTGCTTCTTCCAGTTGTT
NMV_0142	AAACCCTCGTAGTCGCTGAA	atctatgtgtcagaccggggACGGTCAAAGAACCAACTGC	tttctttgttagaccggggaCTGAAGCCGAAGACATCCA	AGGGGGCTGCATAAGTGATT
NMV_0143	GCCAAGGTCGATATCTTGGAT	atctatgtgtcagaccggggATCTTCGACGCTCAGGACAT	tttctttgttagaccggggaTGAAGGTATTCAACGCGACA	CCCAATGGGTTCAGTACGAT
NMV_0144	GTACCTGCGTCTGCACCAAT	atctatgtgtcagaccggggGGCTCAAACTCACCTGCTTC	tttctttgttagaccggggaCGGTGATGTGATTGAAGCAT	CCGTCTTGTACCAGCAGGAT
NMV_0146	TCATTTCTGCTGCATCGTTC	atctatgtgtcagaccggggGCAATCCGATTACCGACGTT	tttctttgttagaccggggaGTTTGCCGAGGATGTACCG	AGTGCGGGCACTTTGTTTAC
NMV_0147	GGAGACTGCTGAAACCCAAG	atctatgtgtcagaccggggTTTGGGGTGTAAATCCTTTCC	tttctttgttagaccggggaGCAAGGAACGGTTTGTCAGT	ATTCACTTACTCGGCCGTTG
NMV_0149	CGTTTGCCGAGGATGTACC	atctatgtgtcagaccggggCTTTACGCAATGCAGAGTTAGG	tttctttgttagaccggggaTGCAAGAGCACAGTGTCGTA	TGGATTTCTCACCACGTTTG
NMV_0150	CACAACCTGCAAGAGCACAG	atctatgtgtcagaccggggTCACTTCCACGATAGGTTTGG	tttctttgttagaccggggaGGTGCAAACTACCAAGTTCCT	CCGTCCAATACACGCATAGA
NMV_0151	CGGGACACGTTGACTTTACC	atctatgtgtcagaccggggGTAGGAGCTGGCAGCAATTC	tttctttgttagaccggggaCGTGTCCGTACAGACGAAGA	CCATTACGTCGCCCATGTAT
NMV_0152	GCCGGCTATCCTGTAGTTGA	atctatgtgtcagaccggggCGTTGTCGATTTGGTCGTAA	tttctttgttagaccggggaTACTCCGTTCTTCGCCAACT	ATAGTGGGAAACGGTCGATG
NMV_0153	ATCCACGTTGGTGACGAGAT	atctatgtgtcagaccggggACGGAATCGGACCTTTTACA	tttctttgttagaccggggaGAACAAAACTTCCCGTGAACA	AATTGCGGTAACGGCATAAA
NMV_0155	AAGGTCCCAGCATACGAAAA	atctatgtgtcagaccggggCAAACTCGATCAAACCACGA	tttctttgttagaccggggaTGAAGAAAAACTGGCTGAATTG	CGAGCACGACCAGTACCTTT
NMV_0156	GGTCGTGGTTTGATCGAGTT	atctatgtgtcagaccggggACGAGCACGACCAGTACCTT	tttctttgttagaccggggaGAACAAACCCGACGAAAACT	CCAAAGTACGACCAAAACGC
NMV_0157	CCGTGCCGAAGTAAAACACT	atctatgtgtcagaccggggGGTTGCATTTGCCAAGACTT	tttctttgttagaccggggaTTGAGCTGCTGTTTGGTGTT	AATACAGCACCGGCTTGAAT
NMV_0158	TTGGCACCTATCGTTTCTGA	atctatgtgtcagaccggggAGCACAACAGTGCGATGAAG	tttctttgttagaccggggaTGCCATCAAAGTAGGCAACA	CGCGAGCAGCATCTACTTTT
NMV_0159	ATTCAAGCCGGTGCTGTATT	atctatgtgtcagaccggggCGAGACCAGGTTTTAATCGG	tttctttgttagaccggggaTATCGGTCTGACCATTGCTG	CGGTGCTTTTAGCAAACCAT
NMV_0161	TACGCGGTGTTGTCATGAAT	atctatgtgtcagaccggggTAATCAGCTCGGCACCTTTT	tttctttgttagaccggggaTATTGCTAATGCCGAGCACA	TTTGAGCATCCAACTCAGGA
NMV_0162	AAAAGGTGCCGAGCTGATTA	atctatgtgtcagaccggggCATAGCACGACGGAATTGAA	tttctttgttagaccggggaGAGCAATGCAAAATGCAATG	GCCACCCATACGAACTTGAA
NMV_0163	GCAAAATCTGCACGCATTAC	atctatgtgtcagaccggggACGAGCAGCTTCGATTTGAC	tttctttgttagaccggggaCCGTCATATCAAACGTGGTG	CATCATGGGCATGGATTTTA
NMV_0164	GATTATGCAACCAGCGAAGC	atctatgtgtcagaccggggGCCAAACTGAGCTTTCAACAA	tttctttgttagaccggggaTGTACGTCGCGATATTGCTC	ACGCGCACCAGAGTTATCA
NMV_0165	CGTGGTGGTCGTATTTGGAT	atctatgtgtcagaccggggTCATCATGGGCATGGATTTT	tttctttgttagaccggggaTGGAATTGGTGATGTGGTTG	GACGACGTACACCCTTAGCAG
NMV_0166	TGCAAGGCAAAGTAGTAAGCG	atctatgtgtcagaccggggCACCATCAGGACGACGTACA	tttctttgttagaccggggaACAATGCCGCCGTGTTACT	TTTTCAATACGCGGGACTTC
NMV_0167	TGGAAGTTTCTTCCCTTTCG	atctatgtgtcagaccggggCAACATTAACGCCCTCAACA	tttctttgttagaccggggaACGCCATCAAAAACCTAATCC	AACATTTGATCACGACGCAA
NMV_0169	GGTAACCCGTGAATTGCGTA	atctatgtgtcagaccggggTTTTGACCGGCAATTTTCTC	tttctttgttagaccggggaAACATTGCGTCGTGATCAAA	CGACCCAAACCAAATTTACG
NMV_0170	GTGAGGCTGTTGCTGACAAA	atctatgtgtcagaccggggCCTCAGTTGCATTCGAATCA	tttctttgttagaccggggaGTTTTGAGGCTCGTTTGAGG	GCAATACCCAAGCCATTCAT
NMV_0171	CAATATGGGTGTTCGTGAGC	atctatgtgtcagaccggggATGAAACTGCGAAGTCCTCA	tttctttgttagaccggggaATGCAGGTCGTCCTGTAATTG	TCAGCAGCAACTTGACCAAC
NMV_0172	ATGCGCAACGTGCTAATAAA	atctatgtgtcagaccggggAGCACGATAACCCACACCTA	tttctttgttagaccggggaCGTTCAAACTCCTAGCCAAA	CGGTTAACTGCGACCATCTT
NMV_0173	CCTTTGCATTCTGATGTAGCC	atctatgtgtcagaccggggCAATGTAGAGGCTTGAGCCA	tttctttgttagaccggggaCTGGAAGCAATGTTGAAGCA	CGCCACTACCCTCTTTAGCA
NMV_0174	ATTGCGGACTTGAAAATGGT	atctatgtgtcagaccggggGGACTGCAACAGGCACTTCT	tttctttgttagaccggggaTTGGTCGACATGGTGCTACT	CTACCAATACCGCGTCCAAC
NMV_0175	AAGCTGCTCGTGAAAATGGT	atctatgtgtcagaccggggACATGCACGATGAGATTCAA	tttctttgttagaccggggaGCACGCGGTTTAGGTTTG	GCTCTCGCACCTTTGGTAAC
NMV_0176	TAAAAGCCGGTGGACCTATG	atctatgtgtcagaccggggCTCTTTTAGGGAGGCGTCGT	tttctttgttagaccggggaTAAAGCAAGCGGGTCTGATT	CCGTGGAAACATGAAACTCA
NMV_0177	GGCAGTTGCTTTGAAGGGTA	atctatgtgtcagaccggggACCGTGGAAACATGAAACTCA	tttctttgttagaccggggaGGGTATCGGGAACGGTATTT	CCAGGAACAAAAGCACCACT
NMV_0178	TGGTTTGGTTCGGCTGATA	atctatgtgtcagaccggggCGCATCTTCCCAGAAATATGA	tttctttgttagaccggggaTCCGGGAGATAAGGTCACAG	GCATTTGTACGAGTGCGTTG
NMV_0178.1	TACGGCTTTGGTTTTTAGCC	atctatgtgtcagaccggggAACAGATGGTTGTACACGCA	tttctttgttagaccggggaTGATCTCCGTCACAAACAGC	GCATGAACGTGCACAATACC
NMV_0179	CCAAATGCAAGGTGAAATTCT	atctatgtgtcagaccggggTCTCGTCCAAATCTTTTGCTT	tttctttgttagaccggggaTTAGATGCTTTGCGTGACCA	GACCTGGACCTGGACCTTTA
NMV_0180	TGATCTCCGTCACAAACAGC	atctatgtgtcagaccggggGTAGCCCAAGACAACGCATT	tttctttgttagaccggggaCACCATTTGCAGCACAAGTT	AACTCGCCGGTAGAACCTTT
NMV_0181	AATGCGTTGTCTTGGGCTAC	atctatgtgtcagaccggggACGATCAGCTTCTGCGAAAT	tttctttgttagaccggggaGCAGTTGCTGGAATCTCGTT	CAACAACATCTTCCTGAATACCA
NMV_0182	TTCCAAGTGAAAGCTGGTGA	atctatgtgtcagaccggggTCATGCGGCAACTCAATATC	tttctttgttagaccggggaTCGTGATGAGAACCGTCAGA	TGCTGGTACGGTTTAATTTGC
NMV_0183	GTCAGATTGGTGCAATCCAG	atctatgtgtcagaccggggATTCCTTGGCCTTAGGCAGA	tttctttgttagaccggggaCCGTGTAGTAGAGCCGTTGA	TGCATACCATGCCTTGAAAA
NMV_0185	AGGAATTGCGCCGTGTAGTA	atctatgtgtcagaccggggGCTTCAGACCCAAAATTTGC	tttctttgttagaccggggaTGCTGCGGCTATGAAGTATC	TCGCAATACTGGCACTGGTA
NMV_0186	ATATTTATGCGCCGATGAGG	atctatgtgtcagaccggggAATGCACCCTGCTCAATACC	tttctttgttagaccggggaTGAAGCCATTGTAACGACCA	GTAATCCGGAGCCTGACCTT
NMV_0187	GCAAGAAAATGGGCTTTGAG	atctatgtgtcagaccggggGTAATCCGGAGCCTGACCTT	tttctttgttagaccggggaAGTTGATGGAAGTCCTGTCCA	GCGACTCGGTCAAAGTATGC
NMV_0188	ATTCGGCAGAAAGCAGAAAA			TCTTGGCATACCGTGTTGTC
NMV_0190	GGGTACCGCAGTGTCTGATT	atctatgtgtcagaccggggTCAATCACTGAGCCTGTTCG	tttctttgttagaccggggaGTCACCGGCTACGAAATCAT	CAGTCGCAATAGTCGTTCCA
NMV_0191	ACTTTGGGCTGGACCATGT	atctatgtgtcagaccggggGGTTTCTTGAAACGACGGGTCT	tttctttgttagaccggggaAATATTCCGGAGGGCATTTC	GGCAGTTGGATGGAGAAAGA
NMV_0193	CCCAACCTGATTGCACTTTT			GACGACCAAAGCCAAGGTT
NMV_0194	GACAAAGGAGAAAGCCATGC			AATAGCACCAGCCCAAAATG
NMV_0195	GCGACCAACTCGTCTTTGA	atctatgtgtcagaccggggCCGGTTACCGTGCCTAAAT	tttctttgttagaccggggaACGCTGGTTTTCCAATTCTG	GCGGAGGTCACAATGAAATG
NMV_0196	CAAGTCCAAATCGGACACAA	atctatgtgtcagaccggggTCGCTTCGATGATGAGTACG	tttctttgttagaccggggaGGCGCAAAGAAAACGAAT	ACGCCATAATCCAGTTGTCG
NMV_0197	ATCGCCAAACAGGAAGGTTA	atctatgtgtcagaccggggTGTGCAGCCGTAATAAACGA	tttctttgttagaccggggaTTCATGGTTTAAAATCCCGC	TGAACGTCCATGTCTGTCGT
NMV_0198	AGCTGCTCTTCCCGATGC	atctatgtgtcagaccggggTGCAGTTTTTGCAATTCGTC	tttctttgttagaccggggaCCGAAGGCAAACTCAGAAAC	CTTTGACGACGGGTGAAAAC
NMV_0199	CGACACTCAATCAGGCAGTC	atctatgtgtcagaccggggATGCGGTTCTGAATCTCACC	tttctttgttagaccggggaCGTTTCCCAAGACAACCTGT	CCAAGCATCAGTGTGAAGGT
NMV_0200	GCCTTTTTGGACGGACAGAT			CAAATAACTTTGCAAGCCGAG
NMV_0201	TGCCGTTATCAGCGTCTATG	atctatgtgtcagaccggggAGCGGTCAGGATAATCGAAG	tttctttgttagaccggggaATCCGTGATACACAGCATGG	CTGGCAACGATGTAGTGTCC
NMV_0202	CTGGCGAAACACTTGATGCT	atctatgtgtcagaccggggAGCCAAAATGCCAAAACAAC	tttctttgttagaccggggaGATATTTGCGCGTATTTCAGC	TGGAACGTTTGACATTGAGC
NMV_0203	GCCGCAAAGACCTGATTAAA	atctatgtgtcagaccggggCCCCATCAGGAACGAAACT	tttctttgttagaccggggaCGAAGGCGTATCCGAGATTA	AGCCAAAATGCCAAAACAAC
NMV_0204	ATCAACCCCGAACTGGAAG	atctatgtgtcagaccggggGATGGCTTTCTCGACTTTGG	tttctttgttagaccggggaGCCGCAAAGACCTGATTAAA	CCAGTTTTCGGTTGAAAAGG
NMV_0205	GCACCAATACCAAGCACAGA	atctatgtgtcagaccggggATGAAACGCCACATCAGTGT	tttctttgttagaccggggaGAACGCCTCGAAGAGAACAT	AAGGCAGGAGGATTGGAGAT
NMV_0206	AGACGGTCATCCCTATCCACT	atctatgtgtcagaccggggCCGACACAACCACATTCAAA	tttctttgttagaccggggaGGTGGCTTGGATTTTCGAG	TCGCATCCAAAAGGGTTATT
NMV_0207	TCTGACGAAACTGGCGTACA			ACCTGATAAACGCCGGACT
NMV_0208	AGAACTGGCGGATTTTGTGT			CAGCCCGATTTGGATTGAC
NMV_0209	GCATCGATTACGGCAAAGTC			TCTTGCAGCTTTGGGTTTCTA
NMV_0210	GGACAAATGTCGTGCAACC	atctatgtgtcagaccggggTGCGTGTTGGTATGCGTAAT	tttctttgttagaccggggaAACAAGCCTATCTCGGCGTA	TCAAATGCACCATCAGCAAT
NMV_0211	GCCAATATGTGCGGGTTTCA			CAGTGTGCGGAAAGGGAAAA
NMV_0212	CACATATTGGCGGTATGCAA	atctatgtgtcagaccggggGCCAGATATTCGGTGTGTCC	tttctttgttagaccggggaCCTCGTAACGACCCACCTG	GGAAATGACGGGTCTTTTATCA
NMV_0215	GCGAGATTTTGGTGGACAAT	atctatgtgtcagaccggggCTTCTTGAATGATGCGCAAA	tttctttgttagaccggggaGTCGTCCTGATTCCGAACAT	GTACGTTGCGACCTTGGATT
NMV_0217	GGCCGGCTTCTTCTTGTTA			TCCAACATCACCGCAAACT
NMV_0218	GAACCGTCGTTTGCAGAAGT	atctatgtgtcagaccggggTGACCTGATGCACGATTTTG	tttctttgttagaccggggaGAGTTTGTCGGTCATCCGAT	GCATCATGTTGAAGCAGCTC
NMV_0219	CTATATGGCGCCGGTGTTT			TGACAAGTTACGGCTCGTTT
NMV_0220	GCCTGCCGAATATCCTGTT			GGGTTTGTACGATATGCAGGA
NMV_0221	TTCACTGTTCCCCTCGTACA	atctatgtgtcagaccggggTTTTCAACGCATTTTTGCAG	tttctttgttagaccggggaGTCAACATCATCATCGGCAC	CGAGTACGTCCTGCATATCG
NMV_0222	GTCGCCTTTGTCCAACTCAT	atctatgtgtcagaccggggACTTGGTCTTTGGTCATGCC	tttctttgttagaccggggaATACCGACCGCTGGGACTAT	GGATGTGGAAGGTGAGGTTG
NMV_0223	TCAGATTGCTGCGTTCTTTG	atctatgtgtcagaccggggTTTCCACACCCTCTTCCAAC	tttctttgttagaccggggaGACGATTTACCGTGTGCTGA	AACCGTCCCGAGAAAACC
NMV_0224	ATTCTGCAACGCCATCATTT	atctatgtgtcagaccggggTCCAAGTTCCGTCCTGATTC	tttctttgttagaccggggaCATTCGTTCGAGTGCCATTA	CCAGACGGCATTTTTCATTT
NMV_0226	AACGCGATATGAAATACGGC	atctatgtgtcagaccggggTTGGCTTTTTCTTTGCTGGT	tttctttgttagaccggggaAAAAAGTCCTCATTTCCGCA	CGACGACTTTGGTCAGTGTG
NMV_0227	AACACAATCCCGATTTCACC	atctatgtgtcagaccggggGATACAGGCGGTTTCGTCTATC	tttctttgttagaccggggaGCTACCTCAAACGCAACGA	TAGATTTTCGGGGCGGATTA
NMV_0228	GTCGGTCATTACGGTGATCC			GCTCATGGTTTCTACCAGCA
NMV_0231	GCCTTTATCGAAAACAACGC			TTCGTCGAGCGAGACTTTTT
NMV_0232	GACATTGCGACAAAATCACG	atctatgtgtcagaccggggGTAGCTGTCGTTCCATTGCA	tttctttgttagaccggggaTTTACCAACAACATTCCGCA	CAAAATCGCTTGGAATTTGC
NMV_0233	GTCAATGGCGTTGTCCAATA			AAATTCGTCCATAACCGCCT
NMV_0234	ATAACGAACTGATGCCCGAA			GTCGAAGAGTTCTTTCGGCA
NMV_0235	GCACCGACAACTTTGGATTC	atctatgtgtcagaccggggTCACGCAACATCTTCAGACC	tttctttgttagaccggggaGGTGGTTGACGGTTCTGACT	CAAATCCTGTCATTCCCCAA
NMV_0236	GAAACCGGTTACGAATACGC			CGTAATTGAACAAACGGGCT
NMV_0237/237.1	GGATGCGACTATACGCCAAG	atctatgtgtcagaccggggAAAGCGGGTGTTCGCATACT	TTTCTTTGTTAGACCGGGGACCATACGCCCTTAGAGTGGA	CATTCCCGCTTTCGCAGA
NMV_0238/0239	CACGCAAATCAGCCTTATCA			CGTCGTAATCACTGCCCTG
NMV_0240	AAAATCCGCAAACTTAACCG			CGTAGTCGCCGAATTGTGTA
NMV_0241	CGGATGATTCGGGCTAAAT	atctatgtgtcagaccggggATACCGACTGAAAACGCCAC	tttctttgttagaccggggaTACGCCTTTGTGGATGACCT	GTCCCACAGAGCGAACAAGT
NMV_0242	AAAATCACCACCGTCCAACT	atctatgtgtcagaccggggCGGGGATAAAGAAAGGGTTG	tttctttgttagaccggggaCGCTGATCAACCTGATTTCC	ACGGTTTTGTAGGCGTGTTC
NMV_0243	GTCGATGTATTCGCCGTTTT	atctatgtgtcagaccggggTCCACGGTGTCCAAAGAATC	tttctttgttagaccggggaCTGGTTATGGCTTTGGAAGAA	GCAATGCCGTAGTGGATGA
NMV_0244	TCGTTCCTTTATGCCTTGCG	atctatgtgtcagaccggggGTGTTGGGCGAGGAAATGTT	tttctttgttagaccggggaAATCAAGTCTCGGCAGCCAT	CGTATCGGGGATAAGCAAACA
NMV_0246	AAGCTGTTGGCAGACCACAT			GCCAATCCATAAATGAAGCC
NMV_0247	TGGGAAAACGCAAAATATGAA	atctatgtgtcagaccggggCGACAGTATGTTTGTTTTGGGA	tttctttgttagaccggggaGGCGGAATTTGGATGATTTA	ATAGGTGTGGGCAGAAGGAA
NMV_0248	CGGAAGCCGATACGTTAAAA			TCCTCACTTGATTTCTCCGC
NMV_0249	TGGAAGGATATTCTGTGGGG			ATCTGCGACACCACATAACG
NMV_0250	CTGGATTTTGCCTACGCCT			TCCATTTGCGCTTCAGTATC
NMV_0254	ATTGCCTTTATCGCCGTGTC	atctatgtgtcagaccggggTCTTTTCGGGGAAGCAGGAT	tttctttgttagaccggggaTGTCTGCATCCACGAACTCT	CGCATACTTGTTCGGGACTG
NMV_0255	AGCATCTGTCTGCACGGAG	atctatgtgtcagaccggggGTCCATCACTTTGCCTGCTT	tttctttgttagaccggggaGGTTTCGTAATGATTGCGCT	TTGCCGATGGTGGAAAATAC
NMV_0256	GAATCTGGAACGGGAAACG			AAGGCATTTCTGCGGTTTTT
NMV_0257	CCATACGGCGCAAACTTATAC			AGATAGGCTTGGTTTTTGCG
NMV_0258	TTGGTAAACGTTACCGCCA	atctatgtgtcagaccggggCCACCACTTCCTCAATCCTG	tttctttgttagaccggggaGTGGAAATTCCCGTCTGCTA	CCGTTCAAACACCAGCATTA
NMV_0259	CACAGCATTATGGCGGTAAC	atctatgtgtcagaccggggAACGGTAAATGCTTTGGTCG	tttctttgttagaccggggaGTCCTCTACCGTAGCAACGC	TCAGGCAGGGTTTCAAAGTT
NMV_0260	CAAACAGGGCGTGAAAGAGT	atctatgtgtcagaccggggACGAATTTCTCTGCGTGGTC	tttctttgttagaccggggaTGGAAGAATGGGAATATCCG	TGCGTTCCCTTGTTATTGAAA
NMV_0261	AGGCTCTGTTGCTGTTCTTG	atctatgtgtcagaccggggTCAATAACAAGGGAACGCAA	tttctttgttagaccggggaGAGATTGTGTCAGGAATTCGCA	TTGATGGCGGTACAAAACGG
NMV_0263	AATAAACTCGTAAGCCCGCA	atctatgtgtcagaccggggGAGCCTTGTTCTCCTTCGATT	tttctttgttagaccggggaTGTTCTCCTAAATGGATTTCCC	TCTCCGACAGCATTGACATT
NMV_0265	TGAGAATTTTTGGAGCCAGG	atctatgtgtcagaccggggAAGGAAAACGGTCAGCAATG	tttctttgttagaccggggaTTGCATCGCTGAAGTATCCA	ATACCGGTCAGAAAACAGGC
NMV_0266	CGCCGAATTTTTCTACGTCT			ATAGGCACGCCAGTACCAAG
NMV_0267	TACGGCAGAGGGATTTAACC	atctatgtgtcagaccggggCGAACTTCATCCTTGCGTTT	tttctttgttagaccggggaGCTATTACCTCGTCGCCATC	CGCACGACGGAATAAGAATAG
NMV_0268	TGGGTGTAACCATGTTGTCC			GGATTCGACTACGGGGAAGT
NMV_0269	GTTCATTGTGGCCGGTTACT			GGCTTGCAGATAGGTTTTGG
NMV_0270	AAACGCGTGATTTACCAACC	atctatgtgtcagaccggggACACGGCTTCGTACAAGTCC	tttctttgttagaccggggaCAAATACGAGGGCAGCAAAT	CGTGCATACCCTCGGTAAAG
NMV_0271	CCGTATGGAAGAAATGCGTC	atctatgtgtcagaccggggACTTCGTAGGCTTGTGCAGG	tttctttgttagaccggggaGTACGACCTTGAGCCTGTCG	CCACTTGCTTGTCTGTCGTC
NMV_0272	GGAATGACGACAGACAAGCA			AAATGCTTGGTAAAGCTGCG
NMV_0273	AAGACGTGTGCATGGTCAAA			AACTCCATCACGCCTTCCT
NMV_0274	CCAACTGCCGTATGTGTCTG			AGCAGCAAGACTGCCTGTTT
NMV_0275	CGCGTGTAAATCCGAACAC			GAACATCCAAAATGCGGAAG
NMV_0276	GGTTCCGTATTCTCGTGGAA	atctatgtgtcagaccggggGACATCATTGCGCAAAACAT	tttctttgttagaccggggaAAGGTCATCAAGCAATGGGA	AGGTCGATGTCGTAACGCTT
NMV_0277	CAGCAATATTATCTTCCGCCA			CCAAAATCAGAATCAGGGCA
NMV_0278	CCCGCAAAGACACGATTTAT	atctatgtgtcagaccggggTCACGACGAACAGGAACAAC	tttctttgttagaccggggaACAATATCCGCGATTTGGGC	CCAGCACCATAATCGCCAAA
NMV_0279	CTGGTGGTGGTTTACGTCG	atctatgtgtcagaccggggAGAGCATCAGCTCGATGGAC	tttctttgttagaccggggaCAACTTTATCGCCTTCTCGC	CATTACCCTCCAAAAACGGA
NMV_0280	AGGGGAGGGCAAAGTATGAT	atctatgtgtcagaccggggACCGCCTTTGGAAATGTTGT	tttctttgttagaccggggaTAATGGCAGAAGTACCCGCA	ATTTATCCGCCGCCTCTTTA
NMV_0281	TTGCCAACGCCATGTATTTA			CCGTCATCGTATCAACCAAG
NMV_0282	ACGGTTACGATACTCGGTGTG			GCCGTGGAACACCATAAAGT
NMV_0283	ACTCAGCTTGGCAATATGGA			ATACCCAATACCACAACCGC
NMV_0284	GATTTGAATTTAATGCCCGC			GCACCAGTCGATAACGGTTT
NMV_0285	GTGTTGATGGTGTTGTCGGA	atctatgtgtcagaccggggATCAAGGCAAGCAGCAAAAG	tttctttgttagaccggggaGCCGTTCTTGCCTACATCCT	GAACAGATGCACAGCCTGAA
NMV_0286	CCCGAAATCGTTTGAAGAAG	atctatgtgtcagaccggggAGTTCTGTCGGACGGCTTAA	tttctttgttagaccggggaGAACAGATGCACAGCCTGAA	TTTCGTGTGGCGGTATTTTT
NMV_0287	CCCGGCTTTATGATTTGAAC			CCATTTGTTTGCCGACATTC
NMV_0288	CAGGAAAGCCTCGACAAAAT	atctatgtgtcagaccggggGAGGAGTTGGGTAACGTTGG	tttctttgttagaccggggaTACGAAACGCTGGGTTATCC	TCAGACGGCATTGTTTTGTC
NMV_0289	GAAAACGCCAGAAAAAGGC			GAGGTATCTTGCGTGACCAAA
NMV_0290	CATGAACTTCAAACGCCTTCT			CCACAAGCCTTTTTCTGGC
NMV_0291	AGCTATGTGCGCGTAACCA	atctatgtgtcagaccggggCGGCTGATGATTTTGTCTTGT	tttctttgttagaccggggaGCAAAATCACCGACATCGAT	TCACGTCTTCTTCGGCAAC
NMV_0292	GAAACCGCGTTTCAAAAAGG			ATCGATGTCGGTGATTTTGC
NMV_0293	GGCTTGCAGACGAATGTTTC	atctatgtgtcagaccggggAGGCAGTCGTCGAAGTTTTC	tttctttgttagaccggggaTACCGTTGCCGTGATTCTCT	GGTATTGGTTACGCGCACAT
NMV_0294	AAGCCCTTCGGGATAATCTTC	atctatgtgtcagaccggggAATCAGCCAAGTGCTTCAGC	tttctttgttagaccggggaGCAGACCTGATGATGCAGAA	CCGGCTGGTATAAAACGATG
NMV_0295	CTGCACCATGCTCAAATCAG			ATTCTTCAAATACCGCCTGC
NMV_0296	TAGATGTTCCGGTACTGCTGG	atctatgtgtcagaccggggACAGTCCGAGATTCGACCAC	tttctttgttagaccggggaCGATATGCTTGCTGAAAACG	AGCAGGGTCGCATGTGTT
NMV_0298	GGAGAACGTGGTGCAGTTTT	atctatgtgtcagaccggggTCCAATAATAAAATTCAGGCCTCT	tttctttgttagaccggggaTTATTTCTTGCTGGTTTGATTATCA	TGCCATTTGGTCAGAAACAG
NMV_0299	CTGCCAGGTTACCCGAGTT			CCTACCGCATTCTCAGCAA
NMV_0300	TTGTGTTACCAAATTCCGGC			CGTATCCAATCGTCGCTTTT
NMV_0301	GCACGACTACTACCGCCAA	atctatgtgtcagaccggggGGAAATAGGGTTCGTCGGTC	tttctttgttagaccggggaTGCGCAAAGACTTCATCATC	TTCGTGCAGAATCTGTTTGG
NMV_0302	CGGCTCTTCATCCTGATTG			TCGAAATAGGACAGGACGGT
NMV_0303	AATATGCTTGGAGCTTTGGC	atctatgtgtcagaccggggAAAAACAGCGCGAATACGAT	tttctttgttagaccggggaTCATGGATGTATTACGCCGA	CGCAACAGGAAGAACAACAA
NMV_0304	ATAGGGCGGTGCTTTATGTG	atctatgtgtcagaccggggTAAAACAGGTTCGAGGTGGG	tttctttgttagaccggggaAGCAAACACGCCAAGTCTTT	AAGAACTGGAAACGGGCTTT
NMV_0305	GCTCAGGCTGGTAGGCTGTA	atctatgtgtcagaccggggCGTATTGCCAAAGTCGTTCA	tttctttgttagaccggggaCAGCCCAAAGTCTATGTGCA	ATGCCGTCTGAAACTTGGTT
NMV_0306	CATCCATCCCCGAAGACTAT	atctatgtgtcagaccggggGGGGGCAAGGTTGAAATAAT	tttctttgttagaccggggaGGCAGGAATAACCGCTATCA	TGTTGACAATGGGCAGAGTG
NMV_0307	CTACGTTACCGGCGAAAACA			TTTGCTTCAAACCGCCTTAG
NMV_0308	AAAAACGACGCCACCTACC	atctatgtgtcagaccggggGTCTTGCAGGTATTGGGGAA	tttctttgttagaccggggaCGCTGAAAACCTCTGCCTAC	TGATGGCGAATTGATAAAACC
NMV_0309	TGTTTGCCTTCACTTTGGTG			TCAATCACCGTGTCGATTTC
NMV_0310	GCATAGCGTCCTGAGAGTGA	atctatgtgtcagaccggggTTTCTTTGCCCAAAGTGGTC	tttctttgttagaccggggaGCACGACTATATGGCGGAAT	CCGATAAAGCCTTTCAGCAC
NMV_0311	TTTTCCACCTGAATAACCGC			CGCCCATCCTCAAATCATAG
NMV_0312	GAATTACCCAAAGCCGTCCT	atctatgtgtcagaccggggTTGCTGCCACATCTGATAGC	tttctttgttagaccggggaACACAAAGCGATTTCCAACC	TATTGCCTTTGGCAGCCTAT
NMV_0313	GAGTTCGGCATCTTCATCGT			GGTTGGAAATCGCTTTGTGT
NMV_0315	GCATTGCTTTGCGTCAGTT	atctatgtgtcagaccggggCCAAAGCAACAACGGGTATT	tttctttgttagaccggggaATGACGGATTGGCAGCAT	CACGCCATGCAATGATTTAC
NMV_0318	CATCGGCAATCCACCATAC			GGCATTTCTTTCACGATTGG
NMV_0319	GGCACATTTACCGATCAAAA			ACGAATCCGCTTCATGAGAT
NMV_0320	TCAACCAAATCAGCGACAAG			TTTATGGCAAGCGAATTTCC
NMV_0322	ACACACGCTCGTCTGGTTC	atctatgtgtcagaccggggGGAGTAGGAATCCGCCTGTT	tttctttgttagaccggggaTTTCCTTCAACTTGCCTTGC	TCTATTTTTGCCGACGATGG
NMV_0323	TGCAGCAATCGGACATAAAA			AATCCAAATGCCGATAATGG
NMV_0325	TCACTTCGGGATAACGTTCG	atctatgtgtcagaccggggTCTAAAATACCGGCAAGCAG	tttctttgttagaccggggaAGATGGCGGTTGCCTATTT	GAACTGCTCCTGCAAACCTT
NMV_0326	GTTTTGCGTATCGTAACCGC			TCACCATTGTCCTGCGTATC
NMV_0327	GATACGCAGGACAATGGTGA			TTCGTATTGGCGGGTGTACT
NMV_0328	TGACTACGCTTCCAGGCTTT			TATGGCGAAAGGAATGAAGG
NMV_0329	TGGAATTGTAAAATCCCCGT	atctatgtgtcagaccggggTTGGTATCGGATGGGAAAAA	tttctttgttagaccggggaAACGAAATCAAAGCCCTTCA	GCTTTTTCAGCCGTTCCTTC
NMV_0330	TTGTTGACGAACTCTTTGACG	atctatgtgtcagaccggggGCGCAGCGGATAAAAGAAG	tttctttgttagaccggggaCACTGATGCTGCTGTCAGGT	GGCATCTGTTGGCTCTTCTT
NMV_0333	AGAGTCGTTCGAGACCAGGA	atctatgtgtcagaccggggAAGGTGCAGGAGAACAGCAT	tttctttgttagaccggggaGGTAAACATCAATGCGGCTT	TCTGTACCTGCGTCTGTTGC
NMV_0338	ATCCGGCAAAATTTCATACA			ATTTGCAGACCGTCAAAACC
NMV_0341	CGAATGAATGGCGGGTATT			GTACACTTCCGGCTTGTCCT
NMV_0342	GCGGAAAAGAGCCGAATTAT	atctatgtgtcagaccggggGCTGATGACGATGTTCCTCC	tttctttgttagaccggggaCGGAAGAAGCCGTCATTATG	AACCATCGCAAATCCAAAGA
NMV_0343	TACAGTTTGCGGACCAGAGT	atctatgtgtcagaccggggCGCCAGTTGTCGTTTCCAAT	tttctttgttagaccggggaATTTGAGCAGGCATCCGTTC	TATACGGACAAGCGATGCCA
NMV_0344	GGCGGGAATGACGATAAGC	atctatgtgtcagaccggggATCTGACAGGCGCACATACT	tttctttgttagaccggggaCTGCGCCGTTTTCAGGATTA	AGGCTGTCTTTGGATTTGCG
NMV_0345	CAAAACGGTTTGAACACGAC	atctatgtgtcagaccggggCTTTTTCTTCCTGCATTGCC	tttctttgttagaccggggaCCGCAAACTGTATTCCGAAC	TTTCGGTGCGGAAACTTATC
NMV_0346	TTTCAGACAAGCCGAAACCC	atctatgtgtcagaccggggGCGGGCATTATCGGAAGTTT	tttctttgttagaccggggaAAACGGGTGCGTATTTGGAC	AGGGTTCGGATTGATTTGCG
NMV_0347	TTTGGAACAGCGGCATAAAA			GGGTTTTTCATAATGCCGTTT
NMV_0348	GTCCTCTCTGTCGAAGCAATG	atctatgtgtcagaccggggGGAAGGGAAACCAGCCATA	tttctttgttagaccggggaCCAAACCGAAATCCAAATGT	GAAACGCATTCCGGTTTTT
NMV_0349	CGGGTTTCGTCTTTATCCAA	atctatgtgtcagaccggggTCGGCAAAACCTTCATATCC	tttctttgttagaccggggaGCCTTGATGGTTTGAAGGAA	GAACCGACAAAACCGATGAC
NMV_0350	CAAATTCGTCTGTCCCGAGT			ATCCGTTCCGACAGTGTTTG
NMV_0351	GGCTTGCGTGTTTTGAAGTT			AAAAGATAATCCGCCGTGC
NMV_0352	CTTCAGACGGCATGGTTTGG	atctatgtgtcagaccggggCATTTTGCCGGCGGTTTTG	tttctttgttagaccggggaCAGGTTGAAAGATGCGTGGT	CATTGTGTCCTCCGTTTCAG
NMV_0353	CTTTGGGGCTTGCCGTATTT	atctatgtgtcagaccggggAGTCGGTCGGCATTTTAACG	tttctttgttagaccggggaTTGCGGAATAAGGCGTGATG	TATCGGCGCGTTACAGATGA
NMV_0355	GCTTTGCCGAACACATCAC	atctatgtgtcagaccggggGATTGCAAGTTGGGCAAAAA	tttctttgttagaccggggaGAAAGTGAAAACCGCTGGGT	ACTGACCGGTTGAAAACTGC
NMV_0356	CATCACGCCTTATTCCGCAA	atctatgtgtcagaccggggGCGTTTGTTTTTGGTAGTGG	tttctttgttagaccggggaCGGCAAACTGGAAATCAAAA	TCCAGCGCAGATATTTTGGC
NMV_0358	TACATACCCCACACCCGATT	atctatgtgtcagaccggggTTTGACAACCGTATCGGTCA	tttctttgttagaccggggaCCGTCGACAACTCGGTATCT	CATCATATTGGTCCCGTGAT
NMV_0359	CGGCATATGGTTATCCGAAC	atctatgtgtcagaccggggTACGATGATGGAACCTGCG	tttctttgttagaccggggaAACGCGGTACCAAATTCCAC	GGATGCCGATGATTTCAGAC
NMV_0360	GGAGGGTGGAAGTGTGGATA	atctatgtgtcagaccggggCTTCGGTCAGTTCGATTTGG	tttctttgttagaccggggaGCTGACGGCGAATCTGTAA	AAGATGCGGCTTCAGGTATC
NMV_0362	CGCCGACGGAAACTTTATAC	atctatgtgtcagaccggggAAAAAGTCGCCAACCAACAC	tttctttgttagaccggggaAACCAACATTATTGCCGAGG	CTGACCAAAGATTCCTTCGC
NMV_0363	CAATTTTGGGCAAGGCTTC	atctatgtgtcagaccggggCGAGATTCAACCCATGCTTC	tttctttgttagaccggggaTAGGGGTTTTGAGTCCGTTG	CGGAACATCTTTTACGGAGC
NMV_0364	GGGATAAGGTCGTATGAGCG			GAAAGACTTCAAAGCAGCGG
NMV_0365	GACACCGTTTTCGACACACA			CGCGTATGCTGAATATGGGT
NMV_0366	GACTCGATGACACTGCCCTT	atctatgtgtcagaccggggTCTTTACGCAATATGTCGCG	tttctttgttagaccggggaGATGTTGCCGCTGATTTTCT	TATATTTCCCGTCTGCCCAT
NMV_0367	AGGAATCGGGTTCTTTGGAC			CCCATACCGTCATCTTACAGC
NMV_0368	GTCGGCGGTTTTCATCTTAC			CCGATGACCAAGCCTAAAAT
NMV_0369	CCGGTTCTGAAAAATCAAGG			AGTTGGAAATAGGCGTGCTG
NMV_0371	GCACTGCCGTTGTTCTGTAT	atctatgtgtcagaccggggCATCAGCACGACATTTTTCG	tttctttgttagaccggggaTCGGTAAAAACGTGCACTTG	CGGTTCGTTCTAAACCGTTG
NMV_0372	ACCGGCGAAATCTACCAAG	atctatgtgtcagaccggggGCTGATGCTGTCGAGGAAGT	tttctttgttagaccggggaACACGAAATTTCCGCATACA	AGTCGGGCATTTCCCTAGAA
NMV_0373	TTCGGACGACATACGGAGTA			CGCCAAACCATACTGGATGT
NMV_0375	GAAGGCTTTCAGTCCCTCG			AATAATACGCGCACACGCTT
NMV_0376	TACGGATGCCGTTACCTTCT	atctatgtgtcagaccggggTTTTGCGCCAATTCAAATAA	tttctttgttagaccggggaAACATGATTTTGGGCGACAT	TCCTTTCGGTGGTGGTTAAA
NMV_0377	GCAGGGAAAACCTGAAGAAG	atctatgtgtcagaccggggGTCAGTTCCAAAACCGTGCT	tttctttgttagaccggggaCAACTGGGATACGGAACGAT	CTTCCGAAGCGAAATACGAC
NMV_0378	GAAACACCTGACGCTCGAA			CGGTTTCGTACACTTTCAGGA
NMV_0379	GGAAAAGGGTTCGTCAAGGT			AACTGCGCCACAATCAAACT
NMV_0380	AATTCGTCAGCGACCTTTTG	atctatgtgtcagaccggggCTTCCGACTTCAGCGTCTC	tttctttgttagaccggggaTTTGCCGGAGGACTCCAA	GCAACGGAAGTCAGGATTTT
NMV_0381	AGTATCGGCAGGGAGATTCA			GGCTTTTACTTCCTGCTCGG
NMV_0382	ATGAGAGCCATCTGCACAAA			GTCGATTTCGGGTGCTTTG
NMV_0383	ATGTGCCGCTGAAAGATTTG	atctatgtgtcagaccggggCTCCTCGGCATAAAAAGACG	tttctttgttagaccggggaGTTTTCTGGAACGTTCGGAA	ACCGTTTTCTGTATGACCGC
NMV_0384	CAGCAGCTCCTGCTCAAAG			TCGTTGTAACCGTATGCCTC
NMV_0385	CTGCTGGTGTCGCAGTTTAC			GTCTTTCAAGAGCATCGCGT
NMV_0386	AATGCACGACATTACCCACC	atctatgtgtcagaccggggCAATGGCAGGGATAGACCAG	tttctttgttagaccggggaTTCGTCTATAACGGACGTTGC	TTGTCCATATCCCAGTGTGC
NMV_0387	GTGCAGCTTTTATGGGCATC			CGGCAACGTCCGTTATAGA
NMV_0388	GAAGTTTTCGTCCAAATCCG			GTTTCAAACCGTCTTCCTGC
NMV_0389	AACCTCGTCGGCATAAAGC	atctatgtgtcagaccggggGCGTGATATCTTTGCGTTTG	tttctttgttagaccggggaGTCGGTTTCCAAAGAAGCCT	CATATTCAGCGCACCTGTCA
NMV_0390	CCTTGAAAGAAGCCATCGTC	atctatgtgtcagaccggggCGTCCCGACCTGTGATAATC	tttctttgttagaccggggaCGTCAAACAGTTGGGCATAA	GCCCTTCGAACTCAAATGTT
NMV_0391	GCGTGCAGACTGCGATTAT	atctatgtgtcagaccggggTGAATCGAAATGAATGTCGC	tttctttgttagaccggggaTTCCAAGAAGGCAGCTTGTT	GTTCGCCTTTGTCATTACGC
NMV_0392	TCGAAATCGAGGAAGTCAGG	atctatgtgtcagaccggggTGAGCGTACCCTGTCTGATG	tttctttgttagaccggggaGGCGAACAGTTTATGAAGGC	CCGTCTAGGGTTACGCTGC
NMV_0394	CCAAGGTTCGCTCGATCAAG	atctatgtgtcagaccggggCGGATGTTTTGTTCGACGGT	tttctttgttagaccggggaCTGCTTGCCGACCTGAATAT	TGGCCTTTGTCTGTCTCGTT
NMV_0396	GGCGTGATTCCTGTTTTGAA	atctatgtgtcagaccggggGGAAGCAATCAGGGCTTTTT	tttctttgttagaccggggaCATTCAAAACGCCATCAGG	TTTGGGAAGTTGTCCGTGTC
NMV_0398	CTGCATCACCAAACGTGGTA	atctatgtgtcagaccggggTTTTTGACCTGCGTGATGTC	tttctttgttagaccggggaGTGAACGGCGGTTTTGATAT	TTTTCAGGTTGACCGAGATG
NMV_0400	AGCTTGAAATTTGACGCAGG	atctatgtgtcagaccggggTTTGACCGTCCATATGCAGA	tttctttgttagaccggggaCTCCGCGATGGTAAACATTT	CAAATGCCAAATACGGGTTG
NMV_0401	AGCCTGTAAGCACGTCTGGT	atctatgtgtcagaccggggATGGACTGAGTTGCCCAAAC	tttctttgttagaccggggaGCCGTTCCTAAAACGTTGAA	ATCAGATAACCGGCAAAGGA
NMV_0402	TCTGGATATGGGTTTCAGCA	atctatgtgtcagaccggggGGGTATATTTCGCGCCTTTT	tttctttgttagaccggggaCGGGATGGATAAAGGCACT	TTCACAGGTTCACATGAGGTC
NMV_0403	AAGGAAAACCGACGTTTCAA			GTATCGCCACGGAAAGCATA
NMV_0404	GACCAAGGTTGGGTTCTTGA			GCCGCAAAAAGTCTATTGGA
NMV_0405	TACCCAATTTGTTCCGAAGC			TGTTGCGCATGATAGGTCTG
NMV_0407	GGAAAAACTGGATACAAACCT	atctatgtgtcagaccggggTAATCTGATAGGGCGCAAATC	tttctttgttagaccggggaTGGCGAATTTTCTCTATCCAA	AACGCGGATTAATCTCATAG
NMV_0408	GCTTACGGAAAAAGAATCCCA	atctatgtgtcagaccggggCGCCTGATTACCCTTAACGA	tttctttgttagaccggggaCCGATCAAACCAAAACCAAC	TGTCGTCGAAAATCGAACAT
NMV_0409	GTTAGCGGGGATTTTTCTGC			AATGGCTTTGTAGCCGTCTG
NMV_0410	GACTCATCAAGCTCCTTGCC			CCTCCTGCTTCATCTCCATAC
NMV_0413	TAATCGCATTCCCGGTAGTC			GATTGTGCCGTTGATGTTTG
NMV_0414	CGACACTGTACTGCTGCCTC	atctatgtgtcagaccggggAAATCGGCAAGCTGTATGCT	tttctttgttagaccggggaGGTACTGAACATAGGCGGGA	ATGCGATTAATCCAACACGC
NMV_0416	GTTCAGAAGGAAGGATGCGT	atctatgtgtcagaccggggTCGTTCATTACCGCCATACA	tttctttgttagaccggggaTGTTTTTCGAGGGTTTGTCC	GTTGGTACGCAAAACATCCA
NMV_0417	CATCATAAAACCGCACACACA	atctatgtgtcagaccggggGGGTCGATTTCGATGGAGTA	tttctttgttagaccggggaAGCGTCGATTTGATTTACGG	ACGGGATGCCGAACATACT
NMV_0418	AAAGGGAAAGCGGTTTGTTT			GGTTTTCAGACGGCACTTTG
NMV_0419	TACAGGCCGCTGTAGAAACA			CGCAAACGCTTGGATAAAGT
NMV_0420	GTCGGTGTGGGTCTGTGTC			GGGGGTTTGTTTCACATCAT
NMV_0421	ATTGTTTGTACGGCCTTTGC	atctatgtgtcagaccggggCGCCGATAATGGTTACATTG	tttctttgttagaccggggaCGTCTGAAACGGTGTGTGTT	TATGCCCCACATAAACAGCA
NMV_0422	GGATGATGTGTTTGCCGAAT	atctatgtgtcagaccggggTATGCCCCACATAAACAGCA	tttctttgttagaccggggaCTTATGCGGAACGTGAAACG	GTAGCGTGATGGTGATTTCG
NMV_0423	GTTCGCGGATAAACTGGCTT			GCTGCGGTGATGACTTTGAT
NMV_0424	TTCAGACGGCCATTTTAACC			AAGCGATGCCGATTAAGGTA
NMV_0425	GCACTTACTTGGGCCTGTTT			CGCCTCCCTAGTATCACCCT
NMV_0426	GCAAGAGAGCCTGACCAGTT	atctatgtgtcagaccggggCGAAAGAATTGGAGACCTGC	tttctttgttagaccggggaCAAGGCATCCGTTTCAATCT	TGTTTTCGTATTCGTTCGGG
NMV_0427	CGAACTGGGCAAAGAAGAAA			GCATGGTTAAGAGATTGGCA
NMV_0428	ACAAGGACAACACCATGCAA			CAGGTTGCGGTTTTCGTATT
NMV_0429	CAGCAAACTGCTCAAAGCC	atctatgtgtcagaccggggAAGCTGACTACCACGCCAAT	tttctttgttagaccggggaGTGTGTTTTTGGGCCTTGTC	CGTTATGATTCCGGTCGAA
NMV_0430	GAAAAACAGACGGCAAACCT	atctatgtgtcagaccggggCGAAGACGTTACCACCCAAT	tttctttgttagaccggggaATATGCTGTTGTGGCAGGGT	TTACGAACGACAAATCAGGC
NMV_0431	TTTGGATGAGTGGCATATCG	atctatgtgtcagaccggggAATAGCCGTAGCAGTCCTGC	tttctttgttagaccggggaTTGCAACGCTATGAAATGCT	TTTTCAGACGGCATGAGGTT
NMV_0432	CTGCTGCAACTGCAAAACAG			CTGCCGACACCCTAAAACTC
NMV_0433	GGCTATCTGACCCACAGCAG	atctatgtgtcagaccggggCAGGGATAAGGATTTTGCCA	tttctttgttagaccggggaGTCTGGTGGACTTTACGCGT	CGGCAAACCATTGTTCTTTA
NMV_0434	CCGAACTGGCAAAATCCTTA			TTGATTCTGCTCCGGATTAT
NMV_0440	AAATCCCTACGAACCAAGCTC	atctatgtgtcagaccggggGGTCGGACAGGTAATCCTCA	tttctttgttagaccggggaTGTCAGCAGAGCTTTGCACT	AGCGCAATCATACCGATGTT
NMV_0441	GGGGATTTCAAACATCGGTA	atctatgtgtcagaccggggCGCTGCATCTGATATGCTGT	tttctttgttagaccggggaCGCAAGCGTGTTTCATCTAA	CGCCATCCAGGTCTTACAAT
NMV_0443	TGTTGGGCAAACAGTTCGTA			GCGGCTTTGTTCATCTGTTC
NMV_0444	GCTTGCAATTTCAAAGCCTG			ACGACTACGGTTAAGGCACC
NMV_0446	CAACTTGCGCCTGAAATGT	atctatgtgtcagaccggggAAATCCATACGGTTGAACGC	tttctttgttagaccggggaGCGAAGAATTCGACATCCA	CAAACTCGTATTCCGCCAGT
NMV_0447	GCCGTCTGAAATATGTCGCT	atctatgtgtcagaccggggGGTACGGAACATTCGGTTTG	tttctttgttagaccggggaCGGACAACCTGATTTGTGTG	GGAAATCTTGCTGCGGTAAC
NMV_0448	CCTGCTGGAAAAACTCTCCC	atctatgtgtcagaccggggGCTCTTCCGTCAGCACTTTC	tttctttgttagaccggggaGAAAGATGCCGAAACGGTTA	ATTTTGCCCGACTGTTCTTG
NMV_0449	AAGAGCGTGAACAAACCGTC			AACACATTGCTGAAACGCTG
NMV_0450	GCCGCATTAAAAATGCAGAA	atctatgtgtcagaccggggCGTTTCTCCACCCACAAAAT	tttctttgttagaccggggaCCGAGCAGAGCCTAAAATTG	ACCACTGCCTTCAAAACAGG
NMV_0451	GGTCAAATCAGGGCATGAAA	atctatgtgtcagaccggggGCTCCGGCGATATTTCAATA	tttctttgttagaccggggaAAAGTTGTCCACTTGACCGC	ATGGGATTGGGGAAGGTAAC
NMV_0452	CAGTTGCCGTGTTTACCGAT	atctatgtgtcagaccggggAAACAGGGTTATCCGCCACT	tttctttgttagaccggggaGGCGGTTTCAAAATCTTTTG	GATACCCAAACCGTCCAATG
NMV_0453	GAGATGGTTCAGGCTTTGGA			CCTCATTTGCGCATAATCCT
NMV_0454	GAACAGGATTTGCACGAGGT	atctatgtgtcagaccggggAAGCTGTGAAGTTGAGCCTGT	tttctttgttagaccggggaAAAAACAGGAAATCGCCTTG	ATCTCTTTAGGCACGGCAAA
NMV_0455	GAGCGAATATAAGCCTCGGA	atctatgtgtcagaccggggGCTGTCCACAATATTGCCCT	tttctttgttagaccggggaCGGCAAAGACATCATCCTTT	CCAATTTCTCAACAAACCTGC
NMV_0456	AAGATCTGAAACATCGCGCC	atctatgtgtcagaccggggAAGTCGGTAATGCGGATGTC	tttctttgttagaccggggaCTTCAGGCCGTATGGATTGT	TCGGGCGGATTGTTTCATAC
NMV_0457	AATAATGGGATATTCGGACGG			ACTGTGCAAACCCATCAGGT
NMV_0458	GGGAAAAGGCAAATCGACTA	atctatgtgtcagaccggggGCATAGCGGTGTTTTTCGTT	tttctttgttagaccggggaCAAAACGGCAACGCTTAATT	TTGAATCAACGGGTCTTTGG
NMV_0459	CTGCGGGTTTGAGTCTGAAC	atctatgtgtcagaccggggGCATTCCGGCATAAAACG	tttctttgttagaccggggaCAAAAATCCGGGGAGTTACC	TTTTTGACGAGGTGGGTTTG
NMV_0460	CGTTAATCTGCAAAAGCCGT	atctatgtgtcagaccggggATTTTGAATTTGGCGGACAC	tttctttgttagaccggggaCCGGTTTGGCATTGTTTTAC	AGCCGACTTGAAGCATAACG
NMV_0461	CGCAAACGAAGTGGTGATT			TATCGAAACCGTTGTCCAGC
NMV_0462	CGGCTTGAGCAGGAGTAGAC	atctatgtgtcagaccggggGGTCTTCGGAAATGTTCAGC	tttctttgttagaccggggaTTTGATTGCCACGCAAGATA	CCGATAAACACTTCCGAACG
NMV_0463	ACCGATTTGGGATGTATCGT	atctatgtgtcagaccggggAACCCAAACTTTCCATGCTG	tttctttgttagaccggggaGATTTCGGTTCGTTTGTCGT	CAAAGCACCGATGTTCACAC
NMV_0464	GCGATTTGGGTTTGACTTTC	atctatgtgtcagaccggggACAATCGGCACGCCTAATAG	tttctttgttagaccggggaCCGTCTGAAAATTTTGGTGG	CATGGTTCGGCAGTTTACG
NMV_0465	CCAGACAGCATGGATGTTTTT	atctatgtgtcagaccggggAACGATGTATTCGCCTTTGC	tttctttgttagaccggggaTCCACCGTATGCCCTTCTAC	CAACGGTATTGAGGACTTTGG
NMV_0466	CAAACTCGAGCCGATTTACTG	atctatgtgtcagaccggggCATCGAAATCAGTGTCGTCG	tttctttgttagaccggggaAAGTCAAAGGAAAAGGCCGT	ATCATGACAAGCAGCCAGC
NMV_0467	CCATTTATCAATGTCCTTCGG	atctatgtgtcagaccggggTCAAAAACATTGCCTTCGC	tttctttgttagaccggggaAATGCCGGTATTCAGAGGC	GTCATCTTGAACTTCCCCGA
NMV_0468	GACGGGAAAACGAGATGAAA	atctatgtgtcagaccggggCTTGAACCACAGCATCGAGA	tttctttgttagaccggggaTCTCGATGCTGTGGTTCAAG	TACCCGCATTCAGCACTTCT
NMV_0469	CATGCAAGCTGGAAGGAAAC	atctatgtgtcagaccggggCTTGGCAATCTCAGCAACAA	tttctttgttagaccggggaTGAAAGAACACGTCGATTCG	AACCGCTTCTACCTCCCTTG
NMV_0470	CGGATTTCGACAATCAGTCC			TCGCCAAAGGTGAAAACATC
NMV_0472	ACCAATTCAGATGTTTTCCCC			GACCGTCTGAAAGCGGTAAA
NMV_0473	ACGGTCTTTCAACAAATCCG			GTTCCGTCTCAGCGTTCTTC
NMV_0474	GAAGAACGCTGAGACGGAAC			CGAAAAGAAAATCCCTCCAAA
NMV_0475	TTTTTCACGGGGATACATGG			AGGTCGTCTGAAATCTTGGG
NMV_0476	ACGTAACGAAGACCGTTTCC			CCATTTTCGCCAAATACTCG
NMV_0477	ATCCGATGAGTTTCTGTGCG	atctatgtgtcagaccggggCCGATGTTTTTCTGCCAGAT	tttctttgttagaccggggaCAGTTTTGGAAACAGGCGAT	AAGGTTGACCAGCGTACCG
NMV_0478	GGGAAAACAGGTTTCGTGAG	atctatgtgtcagaccggggAACGAAGTATCCATCACGCC	tttctttgttagaccggggaGCAAATCCGTCGATACCAGT	TTCTTCATTGGTCGGGACA
NMV_0479	CTCGCCAAATACATCGCTTC	atctatgtgtcagaccggggCATCAGGGTCAGGTGGTGTT	tttctttgttagaccggggaGTACGCCAAAATTGACAACG	TGTATGGGTTCGAACAACGA
NMV_0480	GGGCAAACTTGGCTTCTTC			TAAGCTGCACCCTGATGCT
NMV_0481	GGACGGTGTAATCAGGCATT	atctatgtgtcagaccggggCGAAAATGGGTTTCCAATTC	tttctttgttagaccggggaCCAATTTGGCAGAATGTCG	TAGTCAAGCCGACCAGAACG
NMV_0482	ACAACGTTTCGAGAAAGACCA			AATACGGCAACCATACGGAC
NMV_0483	GCGAGTTTGTCGGTATCGTT	atctatgtgtcagaccggggCATCGGAAATCCAAGTGTGTT	tttctttgttagaccggggaCTGTTCCGCCACAGAAAACT	TTTGGTGTATGCGTGGAAGT
NMV_0484	CGTGGCAATCAGTACCAAGT	atctatgtgtcagaccggggCGCCCGTACACCAATAAAGT	tttctttgttagaccggggaGGCTGTACCACAAAATGCAC	TAGGACTGGGTCGTCGAAAG
NMV_0485	GCGGAAAGGTTTTGGTTTTT	atctatgtgtcagaccggggTGCCCTGGTTTTCTTTCAAC	tttctttgttagaccggggaCTTGTCCGCCATTTACGATT	GGGAATGACGGTTTGGGTAT
NMV_0488	CCAAATCCTTGCCCTGATTA			TCAAATACCGCTTCCCAACT
NMV_0489	ACCGATTCACTGGGTGCTTA	atctatgtgtcagaccggggGCTTTGCGTCCGGAATAATA	tttctttgttagaccggggaATCGGCATCATTTTGATGGT	GCAACCAGCAGCCAAAAC
NMV_0490	CGCTTCTGTGGCTGTGTTC	atctatgtgtcagaccggggGACCAGATAATCCGCCTGAC	tttctttgttagaccggggaCACCACAACCTTTTGCGTAA	ACCGATGACTTTGACGAACG
NMV_0491	GAGTGCATCGAAGACGAACC			GATGTTGACACCCAAAAGCAT
NMV_0492	GGACAAAACCTACCGGCTG	atctatgtgtcagaccggggCGTTTTCGAGCATTTCTTCC	tttctttgttagaccggggaCTGAAAAACGGCAGGAAATC	ACCAGTACGGCGTTGGCTT
NMV_0493	GGACACGGACTGACCATACA			TGTACCGAGCATCGGAAATC
NMV_0494	AAAAACAAGGTGTGAGATGGG			GTCAATTTCTTGGGGCGTTA
NMV_0495	CAATCTATGCTATCTTTTGGCG	atctatgtgtcagaccggggAAGGTAGTTGACGGGTTTGC	tttctttgttagaccggggaGGTTTCCTTCCGCAACATC	CCCATAGGAATTTCAGGCAG
NMV_0496	GGGCAAACCCGTCAACTAC	atctatgtgtcagaccggggACCCATAGGAATTTCAGGCA	tttctttgttagaccggggaAAGGGCAGGAATGGTCTTG	AGTGCGGCAAGCAGTAATTT
NMV_0497	GCACGGAGAAAACAGTATGG	atctatgtgtcagaccggggACGGTTCTTTCGTTGAAACG	tttctttgttagaccggggaATTTATATCGAACACGCGCC	TTGTAGATGTCGCGCTCATT
NMV_0498	GGTACGGAACAGGTCAGCAT	atctatgtgtcagaccggggGTCGTAAATGTCGCGGAAAG	tttctttgttagaccggggaTTTTGGACGAACGCAATGT	TCCCCAACTGCGGATAAA
NMV_0499	GCTCAACCACTTGCACAAAG			AGGGAGAAGTTGCGGAAAAT
NMV_0500	GCTTCACCTTGCACCATTTC			TTGATGTAGCGTTGGACACC
NMV_0501	CGACAATCTGCATCGAGAAA	atctatgtgtcagaccggggAAGATTCGACGATGGCGTAG	tttctttgttagaccggggaCTTGCACCATTTCGACCTCT	CCGCCATAACCTTCTGAGAC
NMV_0503	CCCAAATCCCCTTCGAGATA	atctatgtgtcagaccggggCGTCCAACACAGGCATATTG	tttctttgttagaccggggaCTCAAACCATTGCTTGCAGA	CGGTAAATACCCACAAGCTG
NMV_0504	GAAGGGCGGATTTTGAATTA	atctatgtgtcagaccggggCGCGTATGGTTTCTTCTCCT	tttctttgttagaccggggaGGAGCGGTTTATTCACGAAA	GAATAGTTTGTCCCTGCCGA
NMV_0506	GACGGCGAAGAATATTCCAA			TTTGTTTATCGCCCGGATAG
NMV_0507	AGCTCGGGTTACTCGATACG			GTTGCCAAAGAGGCAGATTT
NMV_0508	TTACAATGCCCAAACCTTGC	atctatgtgtcagaccggggGGATTTCAGCTTGTGGGTGT	tttctttgttagaccggggaAAATGTTCCCGATTTTGCTG	TTCGCATCCGTACTCATTTG
NMV_0509	GTGAGCTTCAGATTGTTGGCT	atctatgtgtcagaccggggTTATCGCCTGCTTCGACTG	tttctttgttagaccggggaGCACAAGCGGTTTACCAAGA	TGAGTACGGCTTTCGACTCC
NMV_0510	AAAGCCGTTTGTCTGCAAAA			TGAGTTTGCCCTTAATCGGA
NMV_0511	TCCGATTAAGGGCAAACTCA	atctatgtgtcagaccggggCAGCAGCGATTCGGATACTT	tttctttgttagaccggggaACCAGTACTCGTGCCGTTTC	GTCAATCACGACTTGGACGA
NMV_0512	ATGCGTACCAACTATTGCGG	atctatgtgtcagaccggggGTTTGAATAATTGCGGCGAT	tttctttgttagaccggggaAGTAAACGATGTGGGCAACC	ATCACGTCGCGGATAGATTC
NMV_0513	TATTGAACGGCTGGGAAATC	atctatgtgtcagaccggggATTTTTACGGCTTTTGTGCG	tttctttgttagaccggggaGCGGTTATCAGGTTCACGAT	TTGCGGAAAACAAAACAAAA
NMV_0514	TTACCATCCGTGAAGTGTGC	atctatgtgtcagaccggggCGACAAGCCGAATTTTGATT	tttctttgttagaccggggaCACAGGTGTACACGAATCGG	TAAATACAGTTGCTCCGCCC
NMV_0515	ACGATGAAGGAAACACCGTT			AAAGCGGTAATGTCGGATTG
NMV_0516	AGCCGCATATCGGAAAGAC			CGAAGTACCGGTCGCATAAT
NMV_0517	TAAAGCCTGAACCAACCCAG	atctatgtgtcagaccggggGTGTATGCCCAAACCGAGTT	tttctttgttagaccggggaTCTATCAAATGGCGGGTCTC	TTCCCTGCCGTATCACATCT
NMV_0519	GGTTTTCGGCAAATCATACC	atctatgtgtcagaccggggCAAACTTTTCGTCGTCGTCA	tttctttgttagaccggggaAATCGGTGTTTATGGGCAAA	TGTCCGCCTTGATGATTGTA
NMV_0520	GCCGTCTGCAACCAAGTATT			AATAATCTTGCAAATGCGCC
NMV_0521	ACTTAATCGCAAGCGCATCT			GAGTACCCCATCCCAAACCT
NMV_0522	GGTCAGCTATCCGCTCGTT			ATGTCTTTGATTTGCCGGTC
NMV_0523	CAATGGATGTGTTGGAGCAG			ACCCGGTTGTATAGGTTGCC
NMV_0524	CAGGGCAGGTTGATTTATCC	atctatgtgtcagaccggggCGGGCGTACCATATAAATGG	tttctttgttagaccggggaGGGAAATCTTAAGCCAAGGC	TTTGCAAACGGTACAACAGG
NMV_0525	CCATCAGCTTGGATGAGGAT			GGTTGAGATAACGGCAGACG
NMV_0526	CTCGAATTCCTCTATGGCGA	atctatgtgtcagaccggggCCCTGTCCGAATTCAAATGT	tttctttgttagaccggggaCGATTTCTGCCACTTTGCTT	CCAGGACAGCCCCTATTTTT
NMV_0527	AATATAACGGCAGCCTGTGG	atctatgtgtcagaccggggCCCGGAACATTTACTGATGC	tttctttgttagaccggggaACTGGAGCATCAAGTACGGG	GGGAGCCAAATTTCAAAACC
NMV_0529	TGCCAATTTCGAGCAGTTCC	atctatgtgtcagaccggggCCACAGGCTGCCGTTATATT	tttctttgttagaccggggaGGAAGATGTCGGACGGTCA	CCCGGAACATTTACTGATGCC
NMV_0530	GGCAGGAGCTTCGACTATTG	atctatgtgtcagaccggggCCGTATTTACGGCAGGTGTT	tttctttgttagaccggggaAAGCCGGTTGGATTGTAGTG	TTTCGCCCTAGGATAAGAAACA
NMV_0531	CACCCTTAGACAGCTCCCAA			AATCCGATTCTACCACCGCT
NMV_0532	CAAACCAAAAGGCGAATGTT	atctatgtgtcagaccggggGTGGCCTTGAAGTTGGATGT	tttctttgttagaccggggaCAACCCGTTAAGAAAGGCTGA	CCACAGGCTGCCGTTATATT
NMV_0533/0534	GGTCGTTTCTATGAGCGCTG	atctatgtgtcagaccggggGAAATATTCGCCCGGATTCT	tttctttgttagaccggggaTTGAGCCGAGTCATCACAAG	GCCCGTTTCAGGAGAGAGAT
NMV_0537	CCAAAGAGATCGGCCTACAA			GAACCACCGACCAAGAAAAA
NMV_0538/0539	TGCCTTGGGAGGATTATGTC			TTTGGTTTTCGGCAAGGTAG
NMV_0540	CTGCATCCGAAAGAAACACA			TGCAACTGCAATCTTTGCTC
NMV_0541	CAAAGAAACCGGTCCAAAGT	atctatgtgtcagaccggggCCGTATTGATTGACAAAATTGA	tttctttgttagaccggggaAGGGACATTTCATTTTTAGGG	GATGAGCTGCACACCTTTGA
NMV_0542	CACGACAGCGAGATCAGAAA	atctatgtgtcagaccggggCTCAACAGGGTTCTCGTATGG	TTTCTTTGTTAGACCGGGGAAAGCCGCAATAGATCAAACC	TTGGAACCAATCCCTCATCT
NMV_0545	TTAACCAACCTATGCCAACTGA			TTTCGTGATGCTGCTTTGAC
NMV_0546	TGCACTACAAACGGCAGATG	atctatgtgtcagaccggggATCCAGCACCACTAACACGA	tttctttgttagaccggggaAACCAACCTATGCCAACTGA	GGGAATTTCAGATCCAGGCAC
NMV_0547	AGGTCAAACCCTGACCAACA			GCCGCCTTTAACTTGGTTAG
NMV_0550	GGCTGACGGTTACGTTCTTC	atctatgtgtcagaccggggGCTTTCAAAAATTTGTCGCA	tttctttgttagaccggggaACCGATTTTGAGGCACAACT	CAAAGCCCGCAATATCATTT
NMV_0554	TATTTCGCCTGCTGATACCC			GCCGGGTTAAATACCTTCCT
NMV_0555	ATTGGCGTTCAAAAAGGTTG			GTCAAATCCTCGAACGGTGT
NMV_0556	GCTACTATTCAAGCGGGCAG			TGCTGCTTACGGTTTCTGTG
NMV_0557	AATTCCCTCTTTCAGCCACA	atctatgtgtcagaccggggTCAATGTAGCACCCACATCCT	tttctttgttagaccggggaTGCACCGGATAAGTCAGATG	CTGCCCAAGCTGTGTTACCT
NMV_0558	TGCGTCAAATTTCGTTAACAT	atctatgtgtcagaccggggGCAGCCTGTGCAGATACAGA	tttctttgttagaccggggaAACTGCCGGAAGAGTATCGA	GATTGCCCATGCTGTAAAAAT
NMV_0559	CAATGACAGTGCTCCTGCTT	atctatgtgtcagaccggggAGATTGCCCATGCTGTAAAAA	tttctttgttagaccggggaTTCATCGCGGAAATGAAAA	AAAATGATGCGGCTGTTCTC
NMV_0562	AGGTGCAGCTTGCTTACGAT			TCCCCGTACTTTCTTGGATT
NMV_0563	CGAAGGCTGGATCCGAAATT	atctatgtgtcagaccggggGTTGTGTCGCCGAACCTATT	tttctttgttagaccggggaTTTGGTGTTAAATCCGGACA	GGCAATCTTGTGGGTGGTAT
NMV_0564	AATAGGTTCGGCGACACAAC	atctatgtgtcagaccggggCTTTGAGCCATACTGCATCG	tttctttgttagaccggggaACGAGTGAATGTATTTGGGAAGG	GCAATCGAAGCAGCAAGTCT
NMV_0565	ATTAGCCATCAAACGGCGTA			TTCCGTCAAAGGTTTCTGAG
NMV_0566	ATCTGGCAAATGCTGATGGT			ATTTGCCGGTTTTGTAGCTG
NMV_0567	GGGCGGAAATTGACACTCTA			AACGTTGATTTTCCCGTTTTT
NMV_0568	CCGACAACCTGACCACCTTA	atctatgtgtcagaccggggCCCAATTCCCGTCTGAAGTA	tttctttgttagaccggggaTGCCAATTAGCCCTAAACGA	TTTTCAGTTGTGGCTTTCTCAT
NMV_0570	TGGAAGTATGCCAATTAGCCC	atctatgtgtcagaccggggCAGATGAATAGTTAGAAAGCCATTG	tttctttgttagaccggggaTGACAATGAAGACATTAAATCTGCA	AGGAAGCACCGATTTTGTTG
NMV_0571	AGACTTTCAATGGCCGCAAT	atctatgtgtcagaccggggCAATCTTATGGGCAATGTAGTGC	TTTCTTTGTTAGACCGGGGAATATCGGCAACCTCGTATGG	TCCGCACTTTTGTTTCTCCT
NMV_0572	GTTCCAGCAGGTGCGACTA	atctatgtgtcagaccggggACATTCATCGCATAAAATGACCT	tttctttgttagaccggggaGCTATGTGGCTTGGGGATAT	GATAATTTTCGCATCGGCTC
NMV_0573	GTTATCGCCCAAACAGCCAA	atctatgtgtcagaccggggTTGATCAGGGAAATGGAAGC	tttctttgttagaccggggaTGAAGGACAGGGCAAAAATC	AACCATCGTGCTTTTGAACC
NMV_0574	CGGCAGGTAAAGTTGTTGGT	atctatgtgtcagaccggggACCCCCTACCATCCCAAATA	tttctttgttagaccggggaAGCGTGCATAGTTTAGGTGAA	CCGCAGCTTCAGTGTACATT
NMV_0576	CCCTACGTATCTCCCGATCG			AAAGACAGCGCCGTTTGATG
NMV_0578	AGAAGCAGTACGTTCGGGTA			CTGAAGGCGGTGTGTTTGAA
NMV_0581	CACCGGACACCCCATAATAG	atctatgtgtcagaccggggTCCATACAGCCGTAGAAAGAAAA	tttctttgttagaccggggaCGGATGATTGCTATGTTTTGAA	AATCCAATCCATCCCATGAA
NMV_0582	CGTAATAGGTTCGGCGACAC	atctatgtgtcagaccggggCTTTGAGCCATACTGCATCG	tttctttgttagaccggggaACGAGTGAATGTATTTGGGAAGG	GTTTGGAAACCCTTTCGTGA
NMV_0583	GGGATGGATTGGATTCATTG	atctatgtgtcagaccggggCGATGATTCTCACCCCAAAA	tttctttgttagaccggggaGATTCCGCACTAATGGAAGA	AGGCACGTTTCAGGTTCAAG
NMV_0584	GGCTATATCGGAACGCATGT	atctatgtgtcagaccggggGAATCGTCCTTGGCAACAAT	tttctttgttagaccggggaGCCGTCCGTTTTATGCTTTA	AATGGCCCATGTGGATTAAG
NMV_0585	AATAAAGGTTTGCGGTTTCG	atctatgtgtcagaccggggTGCTTCTTCCGCTTTTCAAT	TTTCTTTGTTAGACCGGGGATTTGCTGATGGATTGGAGTG	GTCGGCAAAGCTGTCAAGAT
NMV_0587	AGGCAGCCTGAAAAATTCAC			CAACGCTGAGATTCATGGAG
NMV_0588	CCAGTAATCACAGTCGTGGG	atctatgtgtcagaccggggAACTGCTTTTACCCAGCGTG	tttctttgttagaccggggaTTAGGGGAAGATTTAGGATACAAA	GGTGTGGTTCTGCACATTGA
NMV_0590	ACAATGGGCTATGGCAAAGA			CGCAATGCAACTAATGGAGT
NMV_0591	AACTCCATTAGTTGCATTGCG	atctatgtgtcagaccggggGCGTTTTCTTTGTTCAAGCG	tttctttgttagaccggggaACGCTACACAAATGGCAAAT	GTTATCATTAACGCGTGGGC
NMV_0592	ATCCGTCTCTTCCAGTTCCA	atctatgtgtcagaccggggATTAAGTATGGTGTAGGCGGTTC	tttctttgttagaccggggaAGAGATAGTCACGGTAACGCA	TAAGGGTGTCGATGTGCTGA
NMV_0595	GCAGCAGCATTCAAACAAAA	atctatgtgtcagaccggggCTGCAACAATGGTGGTATCG	tttctttgttagaccggggaGCCCTTCTACAACGGGTACA	TAGCAGGAGTCCATGCCTTT
NMV_0596	TGCTAATGCGACAAAAGCTG	atctatgtgtcagaccggggTTGTCCATAATACTGAATCATCGT	tttctttgttagaccggggaATTGGAGATGAAGGTGAATGG	TTGCAAAACAAAGCGAACTG
NMV_0597	TAATTGGAGATGAAGGTGAATGG	atctatgtgtcagaccggggCCTTGCAAAACAAAGCGAAC	tttctttgttagaccggggaTATTTTGATGAAGTGGCGCA	GCACGTTTTAGGGCAAACTG
NMV_0598	TGTCTTGGTGCTGCTTATCG	atctatgtgtcagaccggggCTACGGGAACGATTTGGAGA	tttctttgttagaccggggaGTGTGGGGATGGATAATTCG	GGTGCCGCGTTTATATTTCA
NMV_0601	GGAAACGCAAAAACCCAATA			TCCTTGTGTTCCAACCCTGT
NMV_0602	GGACTGCTTGCTTTTTGCTC	atctatgtgtcagaccggggTTCCATCAATCACACCAACG	tttctttgttagaccggggaAAACCGCTTCAATGAGATGG	GCAAACCCAACAATGGAGAA
NMV_0603	GACTCAAATTGCCAAGCTGC			ATCGCTACGGGCAGTATTCA
NMV_0604	GCAGGGATGCAATCACTACA	atctatgtgtcagaccggggAATGGCGAAGATACCATTTG	tttctttgttagaccggggaCCAATTGGTTTTTACATTAGGC	CCATTTCATCCGCGTATCTT
NMV_0608	CCCTGCCAGCTAATGGTTTA	atctatgtgtcagaccggggCCTTGTGAAACATCCAGTCCT	tttctttgttagaccggggaAAAACTGGGGAAAAAGATGG	GGAGCTGAAAAGCTGGAAAC
NMV_0610	GAAGGCATCAGTGAAGCACA	atctatgtgtcagaccggggTTGTCTCCTGTTGTACGGTTTC	tttctttgttagaccggggaCCCTGCCAGCTAATGGTTTA	TTGAAGAGAACCATCCTACCATC
NMV_0611	ACTTTTGGGGTGCAGTTCAG			CGAGACTCTCCCACGGTTTA
NMV_0621	ATGCTGCTGTTGCTTTGGTT			GTCAAAACGGCAAAACAGGT
ΔNMV_0526/0621	CGAAATGGTCAGCAGTGAGA	atctatgtgtcagaccggggCCTACCCTGTCCGAATTCAA	tttctttgttagaccggggaAAATCCCCTAAATGGCTTGG	CCGCTATCCTGATGCTGTTT
NMV_0622	GAAAGGCGGGAATATTGACA	atctatgtgtcagaccggggCGGTATTCCCCATCGCTAA	tttctttgttagaccggggaGTCCTGCAACCCAACCATT	GTCAAAACGGCAAAACAGGT
NMV_0623	ATATCGATTTTGCCGAACCA	atctatgtgtcagaccggggCGTTTGGGCTTTTTATAGGC	tttctttgttagaccggggaCCGCTATCCTGATGCTGTTT	TAATCCGTATGGTCGCACCT
NMV_0624	TGTCAATATTCCCGCCTTTC	atctatgtgtcagaccggggGACCTAAAGACCGTGCTTGC	tttctttgttagaccggggaGCAAGCACGGTCTTTAGGTC	CGTAGCGCGTATAGGGAAAG
NMV_0625	GATCCGTACTGGGCATTTGT			TGCGCCATGATTTGGTAAC
NMV_0628	CGGTACCGGCTACCTTAACA			CGTTGAATTGGTGCATATCG
NMV_0629	GGTCATGATGGGGTCTTCC	atctatgtgtcagaccggggTGCCGATGCTTTTCTCTTTT	tttctttgttagaccggggaTACCTCGAACGGATAAACGC	TCAAAGGCGTCCATTAAACT
NMV_0630	CCTCGGAAGACGATGGATTA			AACAATCACTTCGGTGGAAA
NMV_0632	GGGGTGGATGCCTTATTTTG			TGAAGGCTTGACCAATCAAA
NMV_0633	GTGGTTTTGGTGCTGACTCC	atctatgtgtcagaccggggATTGGTCAAGCCTTCATCCA	tttctttgttagaccggggaAAACAAACTCGCATTAACCACA	ATCAGCCATTGGTATGACGC
NMV_0634	CAAAATCACCCAAATCGACA	atctatgtgtcagaccggggAAGGGCGTGAACATCAAAGT	tttctttgttagaccggggaCGTCCGATTCCTATCGATTC	GCGATGTGAAAACCTCATCA
NMV_0636	CCACCTCCCTGACGGTAAT	atctatgtgtcagaccggggGCTCTTCCTTAGGCTGCTGA	tttctttgttagaccggggaCGAAGAAAAACCGAAACCAG	TCAAACTTGACGGGGACTTT
NMV_0637	GGAGAATGACGAGCAGGGTA			CAGGGGGTCTTTAGGCTGTT
NMV_0638	GAGGCATTGCAGTCTTACCG			AAAAGAGGACGGCAAACCTT
NMV_0640	CGTTTCAAACAAAACACCGA	atctatgtgtcagaccggggATGGAATCCAGTAACGCCTG	tttctttgttagaccggggaCGACATCCAAAAACACGATG	CCGCTATACCCACTGAGACC
NMV_0641	ATTCGATTTGTCGGTTCGAG	atctatgtgtcagaccggggGGATTTGACGTTCCACGAGT	tttctttgttagaccggggaCCCCTTATGACCTCGACAAA	GCAGGAAGGTCAGTCCCAC
NMV_0642	CCGGATTGCACCTTAAACAG	atctatgtgtcagaccggggATGACTTCATCAACCCTGCC	tttctttgttagaccggggaCGGCTTCTTGGGTATGATGT	GCTTCTACCAGCTTGGTGCT
NMV_0643	TTTGTAACCATCGGTTCCGT	atctatgtgtcagaccggggGACGAATCATTTGCGAGTGA	tttctttgttagaccggggaGGAGAGTCGGTTTACGACCA	TATCTTGCGCATCTTGGTTTT
NMV_0644	ACATCCGTGAGGGCTGTTAC	atctatgtgtcagaccggggCCGCCTGTTGAAGACGATATA	tttctttgttagaccggggaCTACGATAATGCCGCAAACA	CTTGGCTTGAGGGTCTTTTG
NMV_0645	GTCGCCTATCTGCAAGGATT	atctatgtgtcagaccggggTTGAGGGTCTTTTGCCACTT	tttctttgttagaccggggaTCGCCCAAAACCTGTTTAAC	TCTTTATCGGAAAGACCCCAT
NMV_0647	TCCGGTTTTAAACGCAGACT			GTCCGCCTTCAAACAAAATG
NMV_0648	TGGGAAAAGCTGTTGGAATC			GGATGTTTGGCAATCAGGTC
NMV_0649	ACGGGACGGACGATTTTTA			TGCCCAATATTCGTCCAATTA
NMV_0651	AACGGTATGCGTCAGGATTT			GTGGTTCTCTTCCTGCGAAC
NMV_0652	CGCATCGCCTTAAAAGCATA			TCATTTTGATGCCGTCTGAA
NMV_0653	TAAGAATGCCTGTTGATTGGC			CCGTTATACCGGCGATACTG
NMV_0654	TGAGCATCAACCTGCAAGAC			GCGGTACGCAAACTGGTATT
NMV_0655	ACGACAGCCAACATTAAGCA	atctatgtgtcagaccggggGCCAAAGACATCGCTTCTTC	tttctttgttagaccggggaGCGAGGAAACCTACAAGCTG	CGGATTCATAGGCAACGATT
NMV_0656	TAAACGAAAGCTCCGATTCA	atctatgtgtcagaccggggGCGTTTGTTGAACACGTTTTC	tttctttgttagaccggggaGCCGGACATCCATGTTTAC	CCTTGATGTAGCCAAGCTGC
NMV_0657	TCAGGGCGGATTCTAATGAC			TCTAAGGAAGCGTTGCGTCT
NMV_0658	GGAACGGCGTGTCATTAGA			CGAATATGCCAGACCGTCTAA
NMV_0659	ATTTCATTATCCGCCCGTTC			GCGCAGCAGCCTTATTTATC
NMV_0660	CGAGCAATTTATCAAAGCCG			TGGCATATTCGGATGTATCG
NMV_0661	GATTATCGGCAACAAACATCAA	atctatgtgtcagaccggggTTGGCAGAAGCGCATTACTT	tttctttgttagaccggggaGTATGACCGAAGCGCAACTC	ATCGGCAACTTTGACGAAAC
NMV_0663	TCGATGTTTGATGTTTGTTGC	atctatgtgtcagaccggggGATTTGGTCGATATGCCTGC	tttctttgttagaccggggaTCAAGAAGAATCCCGACTCG	GATTCGGCAGGAAAGAAACC
NMV_0664/0665	CGACTTAGGCCCGGTTTAC			TCAGGACAGGCAGTCTGTGT
NMV_0666	CCAAAATCGGTTTCGTGCT			CAAGCGGTAAATACGGCAAC
NMV_0667	CTCAGCCGAGAAATACCGAG	atctatgtgtcagaccggggTCGTAAACCAGACGGGAAAC	tttctttgttagaccggggaTCAGTCCGGAAAAAGGATTG	TGCCGTCTGAAAGCAGTTTA
NMV_0668	AAAGCAATCCCGAAGGAAA			GCGTCTGTGCATCAACTCAT
NMV_0669	CGAATTGGAAGCGCAACT			AAGGTTCGGATCGTTCTGC
NMV_0672	AGAATGCCGAAAACAACCAC	atctatgtgtcagaccggggTCCCTTTGGTCAGAACCATC	tttctttgttagaccggggaCGAGGCATATTGGAGTGGTT	CGAGGACGGGATACCAATAC
NMV_0674	CGAGGCATATTGGAGTGGTT			CGTTTTCAGGGTTGTCGTAAA
NMV_0675	GCGGCATGATTCGATGTATT			GTTTGCCAACACGGGATAAT
NMV_0676	CGAATCGGATTGTTCAGGA			AGACGGCATGACCGTAAAAC
NMV_0677	GACCTCTGCTGCGGATAAAG			GGGGGTCAGGTTCAATTTTT
NMV_0678	ATGTCCGCATCAAACGAGAT			CCATCTGAACTCCTCCCAAA
NMV_0679	CGTGTTGAGCCATACCAAAG	atctatgtgtcagaccggggGTGTCCAAACTGACGGGAAC	tttctttgttagaccggggaGAATTGCTAGCGCACCAGAC	GTGAACCGTTGTCCGAGATT
NMV_0680	TGTAAACAGCGGTTCGCATA	atctatgtgtcagaccggggAGGTGGATTTGCAAAATTCG	tttctttgttagaccggggaGAACCCAACGGCTACAACAT	ATAGTTTGCGGATACGGCTG
NMV_0681	GTGTTGGCGGAAGTGGAAAA	atctatgtgtcagaccggggACAAACAGAACCCAGTTGCC	tttctttgttagaccggggaCTGATTATGGACGGGCTTGC	GCGGAAGAATCAATCAGCGT
NMV_0682	ACGCCGACATTATCAGCTTT			CTTCCTTACCCCAGCCTTG
NMV_0683	TCCTGCAAAGTTACGGACAC	atctatgtgtcagaccggggGGCTGAAGACTTGGATTTGC	tttctttgttagaccggggaTCGGCGCGTGATTATCCATA	GGGTAACTTCTTCCAACCGG
NMV_0684	CGAAAAATACGCGATACGCT	atctatgtgtcagaccggggGGCGCGTACTTCGATAAAGA	tttctttgttagaccggggaGCGATTTGCTGCGTATGTAC	GGGATAGTTGTAGGTGCGGA
NMV_0685	TCCGCACCTACAACTATCCC			TCTTCCGTCAAAAATGCCTG
NMV_0686	ATTCGGGAATCAGACCATGT	atctatgtgtcagaccggggATAAGGCGTGTAATGCTCGG	tttctttgttagaccggggaCGGAAGATCTGTTCCACGTT	CGGAGCCGTTCAAAGTATGTA
NMV_0687	CAAATCGGTTTTGATTTGGG	atctatgtgtcagaccggggTGACGTGTTGCGACAGAAGT	tttctttgttagaccggggaGGGCAGAAGCAGATTTGGTA	CTTCATGAATTTGCACGTCG
NMV_0688	GACAGCCCGACCCATATCTG	atctatgtgtcagaccggggCTTCTTCCAGCCAAGTCAGG	tttctttgttagaccggggaACCTGCACAACCTCTTACCG	CATTGACATCGACGCGGAAT
NMV_0689	AGGCTTCCTGTCCAACCACT			TCAAAGACACCACCATGCAC
NMV_0690	AATGTTTGTCCGGAGATTCG			CTAACGCGAGCATGGCTT
NMV_0691	AGTTGTCCGAAAGTGTTGCC	atctatgtgtcagaccggggTCCAACTGTTGCTGTAACGC	tttctttgttagaccggggaGTGCAGCAGAAGGATTGGAT	TCGACCAAACTCAAAATCGG
NMV_0692	CCGGTATCGATGAGGAAACT			AAACCTCGTTTTGCCACAAG
NMV_0694	TTATAATTGGCGCACCCAAC	atctatgtgtcagaccggggATCGTCAATTGTCCGACAGG	TTTCTTTGTTAGACCGGGGACCGAAACTGGAACACAACG	TTAGAATTTTGCACCGGATTG
NMV_0696	GACTTGCAGGACGTTATCGG			TAATCATGATGGCGGACAAA
NMV_0697	GCCAATATCGCGAAAATCAT			GTGTACCAACCCGGATTTTC
NMV_0698	ATCCAAGCGTTGCAACAAG			CTTTATCCACAGCAGGCTCG
NMV_0699	GGCGGACTGGTCTATCAAAC	atctatgtgtcagaccggggATGTCGAACCCTTCAAATGC	tttctttgttagaccggggaGCAACAAGAATACGGCTCGT	ACTTTGCGCAGAAAGTCGTT
NMV_0700	ACCGTTTATGCAGGCGATAC			TTTGCCGTGCATTGAAAAT
NMV_0701	AAACATGACTGACAACAGCCC			AGGTTGTTGCTGGAGATGGT
NMV_0702	TTTTTCCTTTATAATGCCGCC			GCAGAAATAGACTGCCGCAC
NMV_0703	GCAGGTTCGGCAGTATGAAC	atctatgtgtcagaccggggTCGGGAATGGCTTTGTTTAA	tttctttgttagaccggggaAATACATGGCGCGATACGAT	CATCCATCGGTTAGCGAATAA
NMV_0704	CATAGACGGCGTAAACCTGC			GATCGTAACGGATACCTGCG
NMV_0706	GCTGTAATCGGGGATGCTTA	atctatgtgtcagaccggggCCTGCTTTCGCAATAATAACG	tttctttgttagaccggggaTAAGCCTTGCGTCCAACTAA	TCAGCTTGATGCATTGACAAC
NMV_0707	TGTGAATAAAACGGCGGATA	atctatgtgtcagaccggggACCCCTTGTTCTGCTTGATG	tttctttgttagaccggggaTTGAAATTACCGGAAGAGTTTTT	CCTGCTCTTTATGCGCTTTT
NMV_0709	AAAGCCAATACGTCGGACAC	atctatgtgtcagaccggggGTCTGCAATGGCTGCATTTA	tttctttgttagaccggggaAAACGGCAGGAATCTGGTTA	GGGCAAGACTTCGCTATTGA
NMV_0710	CTTCCTTACCGTCAACACCC			GAAATCATTGCCATTGTACCG
NMV_0711	GCAATAAGAGTTCGGGTGCT			GGGTTGTTATGATGCGTTCA
NMV_0712	AAAAAGCCTCCTGTGCGAT			AGAAGCGTGGTTGAAGCATT
NMV_0713	AAAACCGACGTTGAGATGGTA	atctatgtgtcagaccggggCTGTGCGATAAGCGACTCAA	tttctttgttagaccggggaATTCGGCAACTATTACGGCA	TCAGGTCAAAATGGTTGGAA
NMV_0714	TTTGAGTCGCTTATCGCACA	atctatgtgtcagaccggggGTTTGTTATTGCGGACATCG	tttctttgttagaccggggaCGTTACCGCCTTAAGGGAAA	TGTTCCGCATGATCTTCAAA
NMV_0715	AAGATGTGCGCGTGATTGT			GTGCATGGCGACATAAACAG
NMV_0716	TGCGCCTTTGTGAATATGCT	atctatgtgtcagaccggggCCACATTTCCACATTCATCG	tttctttgttagaccggggaTGTCAGGGGCATCACAAATA	GTCGTCCCCGATAATGGTAA
NMV_0721	AGAGTCGTTCGAGACCAGGA	atctatgtgtcagaccggggAAGGTGCAGGAGAACAGCAT	tttctttgttagaccggggaGGTAAACATCAATGCGGCTT	GTCAAAGTTTGGGGCTATGC
NMV_0722	TCAATAAAAACAGCGGGCAT			GGGGAACCTGTAAAGGAAGG
NMV_0723	CTCAATAACCGCCAGCACTT	atctatgtgtcagaccggggCATAGCCGCTTTACGAAGCT	tttctttgttagaccggggaCAGTATGCGCGGGATAACTT	TAGCCCCAAACTTTGACCGT
NMV_0724	GACCATTGTCGTTTCCGTTC			GAAGCCAAGTACGCCTATCAA
NMV_0726	CCGGAGTTGCCTTTTACTTG			CACAGGCTTACTCCTTGCAG
NMV_0727	AGTGGGTCAACTGGTATCCG	atctatgtgtcagaccggggGCTGTTGGCTGATATTGAGGA	tttctttgttagaccggggaTGGTGGATACCTCGAAATGC	GCGACATGCCTTTTTGTACC
NMV_0728	GGAAAACCGAATCAACATCC	atctatgtgtcagaccggggGGTAGTCTTCATCGCTTCGG	tttctttgttagaccggggaAAGACAATCCGTTTATGGCG	ATATCCAAACCGACCGAACA
NMV_0732	AAAGCAAACCGCCTTCCTAC	atctatgtgtcagaccggggCCGAATCCATTTTCAACCAG	tttctttgttagaccggggaCATGATTACGCTTCGGCATA	TCGTGTCCCAAACCTTCTTG
NMV_0733	GGACAATCGGATGGGTAATG	atctatgtgtcagaccggggGATTGAGGTGGGCGTGATAG	tttctttgttagaccggggaACCGCTATTGGTTTTTGTCG	TGGCACACATTCAACTGGA
NMV_0735	ATCCAGTTGAATGTGTGCCA	atctatgtgtcagaccggggCTGCACATCAGGACAATTGC	tttctttgttagaccggggaGGTTTGTTCGGTGCTGTCTT	GGCAGGTTACAAATCCGTTG
NMV_0736	AAAAGCGCGTAAATCAGCAG	atctatgtgtcagaccggggTATTCCACGCCTTCCAAGTT	tttctttgttagaccggggaAATTGCGCTACGAAGGCTAC	GTATGTCTGCTGTGCTGCGT
NMV_0737	CAGCTTCTCCCCGATTGTT			CCGGAAATGCCTTGTTAAAG
NMV_0738	CACCACCCACAACCAGAAC			TCCGATATGTTCAACGGCTT
NMV_0739	CTTTTGCCTCTGTGTGGGAT			TTCAGCTCTGTCTCCAGCG
NMV_0740	CTTTCAGACGACCTTTCGGA	atctatgtgtcagaccggggAGTTGAACACGGGCATAACC	tttctttgttagaccggggaCCTTTGATTTTGAAGGCGAA	GAGTTTGTCGGAAATGGTGC
NMV_0741	AAACCCACCGAAGCAAAAG	atctatgtgtcagaccggggTTCGGCTCGAGTTTGAGTTT	tttctttgttagaccggggaGAACCCGTCGTACACGAAGT	GCGACCACAAGAATCACGATA
NMV_0742	CGTGAAATGTTACAGCTGGC	atctatgtgtcagaccggggCGGCTCAGGATGACTTGTTT	tttctttgttagaccggggaCTCGTCAAACTGTACGCCAA	GCAAAACCTTCCTGAACCAG
NMV_0743	TCATTGCCATCACAGGAAAA	atctatgtgtcagaccggggAAGTGGTTGCTGACGGTTG	tttctttgttagaccggggaGCTTTGCCGGTCAGAATG	CGGACACGATGTCTTCTTTG
NMV_0744	TGATTATAACCGCTTTTGCG	atctatgtgtcagaccggggGTATCGGTCAAACGGCTCAT	tttctttgttagaccggggaCTGGTGTGCGATATGTCCAG	GCATTATAAATGCTGGCACG
NMV_0745	CTGATTGCCTTCCTTTCCCT			GGTCGGAAACATAATGCACC
NMV_0746	CGGTTTTGTATGTGGACCAG	atctatgtgtcagaccggggATATTGCCGTGATCGGGAAC	tttctttgttagaccggggaGTGATTCAAGGCGAGGTAGG	CATCGAGCGTTTCATGAATC
NMV_0747/0747.1	GAAGCCGCAGACAGTACAGA	atctatgtgtcagaccggggAGGTGTCAGTGCCATTGCTA	tttctttgttagaccggggaTCTCTCGGCTTATCAGCCAT	GGATTCATGAAACGCTCGAT
NMV_0748	TCGAATTCAAAGTCGACATCC	atctatgtgtcagaccggggCTTCAGGTAAGCGGGTTCTG	tttctttgttagaccggggaATTGACGAATGGGAATTTGC	TCGGGCATTCCTTAAATCAC
NMV_0749/0750	AATGGGGCAAACGCATAAT			GTCCCGCTAATGACGGGTAT
NMV_0752/0753	CGGCTAATGCGAATAAGGAA			AGTACAGGTGGTGCAGCGTA
NMV_0754	ACAAACTGATGACTTGGGGC			CTTATGATTTTTCCGCCGTT
NMV_0755	GCCGTCTGAAACCGTATGA			ATCGAGTGTGGGGTAGCCTT
NMV_0756	TCTACAATCGGATACAAAATGGT	atctatgtgtcagaccggggGGTCATTTCGGCAATATGCT	tttctttgttagaccggggaACAAAGTCGAAGCCGCTATG	GGTTAAGGCTGTGTTGACGC
NMV_0757	TCAGATAACCAATCAGGCCA	atctatgtgtcagaccggggGCGTGAAATCTGCTGTTGAG	tttctttgttagaccggggaACGAACGTGGCGTAGGTAAA	CGATAATATGCCAATGCAGG
NMV_0758	GGTTTGGATTAAGGCTGTGC			CTGGATACACGGTTGGAAGC
NMV_0759	GTGGCACTCATCCCGTATTT	atctatgtgtcagaccggggGCGATTTCAGTCCTTCGATG	tttctttgttagaccggggaGTCATCATCTGCACCGACTC	GCAAATGTTTCGTTGCCTAAA
NMV_0760	GCGTTTGAGCGATTTCAGTC			GCGTATCGGGACTAACCGTA
NMV_0761	TGGAAATGACGAATAAAGCG	atctatgtgtcagaccggggTCATCACAGGGTCGAGTACG	tttctttgttagaccggggaCGTGCATATCGAAAACCGTA	GATTGGGAGCTGGTCGAATA
NMV_0765	ATCCCCGTCGAATCTTGAG	atctatgtgtcagaccggggTGTATGATGACCATCCGCAC	tttctttgttagaccggggaCAACATTATGTCCGCCCTTT	TCTGAAGCCCACCTACCATT
NMV_0766	CGGATATGAGCGTGGAAGAG			ACGGGCATGTCTTTGACTTC
NMV_0767	TGGAATATCTGGAAGAGGCG	atctatgtgtcagaccggggGGGTCGCTGAAGTCCATAGA	tttctttgttagaccggggaAACAAAGTCGGCGTGGTAAC	ATAGTGCCAGCGTTTGTACG
NMV_0768	GCCTTCAATCTGTCCGGTT	atctatgtgtcagaccggggCGGATTAAGGCTTTGAATGC	tttctttgttagaccggggaGTCGATTCAGCTTGCTTTTG	AAATACGGGTCGCTGAAGTC
NMV_0769	TTTTCACGGAAAAACGCATA	atctatgtgtcagaccggggCCAGTTTTCCTGAAGGACGA	tttctttgttagaccggggaATGTCGGTTTCGGAAAAACA	CGCCTGTTCTATGAGGCTTT
NMV_0770	GCGACGAAGCTGAAGACAGT	atctatgtgtcagaccggggCAGTTTGGTGTTGGCTTTGA	tttctttgttagaccggggaCGTTTACTGCAACTCTTGCG	CAGATTTTCAACGCCCAATC
NMV_0771	GTCGCTGCGTATGGAAAAA	atctatgtgtcagaccggggGCCCAAATTCCAAACGATAA	tttctttgttagaccggggaGAGTCTAAAGCGGGCAAATTC	TTTGAACATTGCCGCTACC
NMV_0772	CCGATCAGGCACAGGAAG	atctatgtgtcagaccggggAAGGCGGTAACGGTCAGTC	tttctttgttagaccggggaACTGACCGTTACCGCCTTC	TCCGTGGGAATGACAAACTT
NMV_0773	ATATTTCCTCGCCAACAAGC			CGGTATCGTGTTCGGTAAGG
NMV_0774	CCGGAAATCCTGATTGAAAG			ACAAGTGTTCCTGCACTTCG
NMV_0775	AAGTTTCAGACGGCCAAAAG	atctatgtgtcagaccggggTTTCGTAAATACGGCGCAAT	tttctttgttagaccggggaGCAGGCGGATATGAAACAAT	TGCCTTTCGCCATAATTTTC
NMV_0776	GCTCATGGCGTATTCGAGA	atctatgtgtcagaccggggTTGATTTGCGGTACGAACAG	tttctttgttagaccggggaCGGCGAAAACCTGAAAGTAA	TACGATGAGCTTTTGGGGAT
NMV_0777	CCACCGTTTCCTCATTTTTG			GACGGCATTTTTGACAAGG
NMV_0782	GATGATGGCGGAAGTAGGAA			CATGGCATTCTGCCCTAATA
NMV_0783/0784	CATCGTTGGAAGGCTACCTG			AGTCAACGACGGCAAAGTCT
NMV_0785	AAGACAAACTGTTGGCGACC	atctatgtgtcagaccggggCCAGTTTGTGGAAGAACGGT	tttctttgttagaccggggaGGTGCCTACCCTGAGTTGAA	GCCTGCAAAGATATAGCCGA
NMV_0786	TGGTAAAAGCAGGGAAAACG			TTTCAAATCCTCCTCGGTTG
NMV_0787	CAGAAGCAGGCAAAAACACA			ATGCCGTCTGAAGGATGTTC
NMV_0788	AGATGCGTTACCGCGTAAAA			AATGTCGACAAAATGGTGGC
NMV_0789	TAGGCCTGCAGCATTTTAGG			GATTTATTTTTGCCCGCCTT
NMV_0791	GCGCAAAACAGGCTCATATC	atctatgtgtcagaccggggCGTTTTGGCATCAAGTGCT	tttctttgttagaccggggaTTGCCATTACCACACGTTGT	TTTTCTTGTTCGTGAAATGCC
NMV_0792	AGCACTTGATGCCAAAACG			TCAAACCAGTCGGTTAAGGC
NMV_0794	CATTACCGGCTTTCCTGCTA	atctatgtgtcagaccggggGATACGGCAACCATCAGCTT	tttctttgttagaccggggaCGACCGGACCTATGTTTTGT	ATTCCCGCGTTGATATGTTT
NMV_0795	CGCTCCAAAAACCGATATGT			TTCAAACGCTTTCAACAACAA
NMV_0796	GCCTAAAAGGAGACCGGATG			TCCGTTCCGACCACTCTATC
NMV_0800	AATTTACCCGCGCACTAATC	atctatgtgtcagaccggggGGTGCTCATGTTGACGATGA	tttctttgttagaccggggaCGTCAAAGCACTTGTCGAAG	GGGAAGTCAGTGTTCTGCCA
NMV_0801	ACACCTTTCCAAGTCAGGCA			TTGTGTGTATTCGTTTGCGG
NMV_0802	GGTCCAAACCATGTATTGCC			TCGGGTACGCGTATGGTAAT
NMV_0803	GAATATTCAGACGACCCCCA			GCAATACATGGTTTGGACCG
NMV_0804	GCAGTGAAGGCGAAGTAAGC	atctatgtgtcagaccggggTGGATTTTGATGGCGAGAAT	tttctttgttagaccggggaTACGTTATCGGCGTTCACAC	CGTTGGTGGTAGCTTTCGAC
NMV_0805	TTCAATCCGGACTTTATCGG	atctatgtgtcagaccggggGCACTTGGCAATCTCCAAAT	tttctttgttagaccggggaATGATGGTTGCTGTGCGTAA	CGGAAAGGGTTGAATCTGAG
NMV_0806	CCGTACGAATCAGGTTTTGC			TCAGGCTCTTCAGTCGGAAC
NMV_0809	GGCGATGTGTTTGAACCTTT	atctatgtgtcagaccggggGTGTTACTGACAGCGGCTTG	tttctttgttagaccggggaAGTTTTACCGCCGTTTGATG	CCGCACTTGTTACCGATTTT
NMV_0810	AGATACCGCCAAGCTGTAGG	atctatgtgtcagaccggggATACATGGCTCGGCTTGC	tttctttgttagaccggggaGCGGAATACCGCAAACTG	AGTTAAACCGTGCTGCTTGG
NMV_0811	AAAAACGCAAATTTGAGCCA	atctatgtgtcagaccggggATGACAATTGCGCTGGTGTA	tttctttgttagaccggggaGCTGGCTGGAAGAAGTTGTAA	ACGGGGGAAATATAAGGGGT
NMV_0813	GGCAACGCGAAATATCAAAG	atctatgtgtcagaccggggTCCGTCCGTCTCTCTATGCT	tttctttgttagaccggggaTGGACGAAATACAGGAACTGG	GATTACACGGGCTAGGGCTT
NMV_0816	GGCTTTGAACATGGATAGCAGT	atctatgtgtcagaccggggCCTGTTCCAAAAATCCCTCA	tttctttgttagaccggggaGCACCCCCTAAGGCAATTAT	ATGCTTCATCGTTGGTTTCC
NMV_0817	GAATGAATGACATCGCACCA	atctatgtgtcagaccggggATGGCGGCTTTTAGTATTGC	tttctttgttagaccggggaCCGTTCAAAGTATCCGCAAA	CATATCAGGGCTGGGAACAG
NMV_0818	ATTGCATTTGGAATGCTCCT	atctatgtgtcagaccggggGCTGACCGCCCAATAGTAGA	tttctttgttagaccggggaGTGCCGTTTTCCTTTTGTTC	TTCCAAATGGGGATACTTGG
NMV_0819	ATTTTGAAAGGCGCGGTATT	atctatgtgtcagaccggggCGGTCTGCGTAAAAGCAAG	tttctttgttagaccggggaAAGCGGTGGAAGCACTGATA	GGTCGGTTTCCCATATTGC
NMV_0821	CGGTTTTCCTGATTTTCGG	atctatgtgtcagaccggggGAAGGTATGCCGCGTTTAAG	tttctttgttagaccggggaATCACGCAGGCATGGAATAT	TCCAGTATCGGACGGCTATC
NMV_0822	CACGCCGGTAAAACTCTCAT			GGCGGCTAAAAGGGTAAAAC
NMV_0823	GCGCAAATCATAGTGCAGAG	atctatgtgtcagaccggggCAAAATAGACGACCGGACGT	tttctttgttagaccggggaACGGCAGCGAAATTATCAAG	GGTCGGTCAGGAAGTCGATA
NMV_0824	GTCTGCCTTATGCGATTGGT			TCCAATTTTCCACGAAAACA
NMV_0825	TTGTTCTCTGCACGCGATTA			AAATTGGCTGTAACTTCGGC
NMV_0826	GATCTCCATCAGGAAATCGG	atctatgtgtcagaccggggGGGAGCAACCATAATCACGT	tttctttgttagaccggggaGATTGCCGTTTACCAAGACAA	GGCAGTAATCCAAGGCATCA
NMV_0827	CAAACTGGGTAAAATCCCGA	atctatgtgtcagaccggggCCGCGTATTTCGTCAATTCT	tttctttgttagaccggggaTACAACATGGGCAATTCCCT	GTTCTGTCAGTCGCCCAAAG
NMV_0828	TCACCGTTACCGTTTTCAAAG	atctatgtgtcagaccggggATGCAGTAGAGGCAGGCAGT	tttctttgttagaccggggaTGGTGATGCAGTCTTTCTGC	TGAGCTTCACGGTACAGCC
NMV_0829	AATTTACCAAAACGGGCTGA	atctatgtgtcagaccggggTTTTCTTTGAGCCAAATGCC	tttctttgttagaccggggaTATCAATGTGCGCGAAATGT	GCCGTAGAGTTGGCTGGTAA
NMV_0830	CTTCGGCGCAGACAAATAAT	atctatgtgtcagaccggggTATCACCCAAAGCTGCATGA	tttctttgttagaccggggaATTGTCTTTGGTGGAGGCAG	CTTCAAAAAGCAGGGTCAGC
NMV_0831	AAAGGCCGTCCGAAAACTAC	atctatgtgtcagaccggggTTTCGATGATTTTGACGTGC	tttctttgttagaccggggaAAAACATGGGTTCGTTTTGG	CAAATCTTGATTGTTGCCCA
NMV_0832	CCGTCTGATTTTGTGCGAC	atctatgtgtcagaccggggGCTTCGTATTGCCAAAGCAT	tttctttgttagaccggggaCACGAAATTTGGGAAATGGA	GGTCGGAAAAACGGGATTAT
NMV_0833	CTTGGAAGATCTCGCCGAC			GGCATGGATTCGGACTTAAT
NMV_0834	ACGGTACGGTATTCGACAGC			CTGCGTTCAAATGTCATCGT
NMV_0835	TATCAACCCGATTTGGTGGT			CTGCATGGTGTCATTCCTGA
NMV_0836	GAGAGCAAAACCGAGCAAAG	atctatgtgtcagaccggggAATCATCACCACATCGATGC	tttctttgttagaccggggaTATTCGGGCATGATTTGAAAG	AAATCGTGTCGGGGAAATC
NMV_0837	GGTCAAATTTTAAATGCCGC			ACCCGCATCCATATTTCAGA
NMV_0838	GGCAACTGTATGGAGCGTTT			GCGGACAAGGCTTAAAATCTC
NMV_0839	CGGGCATGTATTGTCTGATG			GTTGTCCGCAAATTGGTCTT
NMV_0840	CAACCTGCGTTTTGACGATA	atctatgtgtcagaccggggAAGCTCCAAACGGGAAAACT	tttctttgttagaccggggaTCGATATGAGCGTGTTGGAA	ATTGAGGAAATCGGTGAACG
NMV_0841	TTCACCGATTTCCTCAATCC			GCTGGTTACGTTGACTTCGG
NMV_0842	GTTATCGGCAGCAACCTGAC	atctatgtgtcagaccggggCCACAAAACCTGACGGAATG	tttctttgttagaccggggaTGAACGTACTGCTGGTGTGC	CGGGGAATGTGCTTAATCTT
NMV_0843	GCGTCTTTTGTGTCGGTCAT	atctatgtgtcagaccggggGCCGAGCAAAAAGTCTTGTT	tttctttgttagaccggggaAGTGCATACCCACATCAACG	GCACTTGATAACCCTGCTGC
NMV_0844	AAGAGGGCGATAAAATTCCC	atctatgtgtcagaccggggCCTACGGCGTAATCCAAAAA	tttctttgttagaccggggaGACCGACAACGGTAAAATGG	AGTGGAATTGAGCGGAACAA
NMV_0845	ATTGTTCCGCTCAATTCCAC			TCGCCAGTTTCCAAGAAGTC
NMV_0846	CGTTGTCTCCTCACTGGGTA	atctatgtgtcagaccggggGTCCTGTCCATACGGCAAAT	tttctttgttagaccggggaTCATTACCGAGCAGTTGCAG	TGCCTGCTTTCAATTCGAC
NMV_0848	CGCCAACTCTGTCAGATTCC			TTCCGCCTTTGGTTTACTTG
NMV_0849	ATTTCAGACGGCAAAAGCTG	atctatgtgtcagaccggggTCATATCGCGGATGTCGTAA	tttctttgttagaccggggaTATTACGGTACGGACGAGGC	GAGAGATCGCTTTGGAAGCA
NMV_0851	CCGTCCGTTAAGCATTGAAG	atctatgtgtcagaccggggGTTTTCGTCCGAATTGTCGT	tttctttgttagaccggggaCGACGAAGAATCGGAAGAAG	TCTTTTTCGCTCGACACCAT
NMV_0852	AACTATATGGCGTGTTGCCC	atctatgtgtcagaccggggCCCCTCATACAAGCCGTAAA	tttctttgttagaccggggaAGGCTATATGGACGTGGTCG	GCACCAATGTCGGCATAAC
NMV_0853	GTCAACGACTACCTCGCCTC	atctatgtgtcagaccggggGCCGTCTTGGATGACGTAAT	tttctttgttagaccggggaATTTCCGCCTGTACACCAAG	TTATCGTGTTCTGCCTGCC
NMV_0854	CCAGCGCGTTGAGATAGAC	atctatgtgtcagaccggggTCTTCGATACATGCCGTCTG	tttctttgttagaccggggaGCGTTTGAAAATGATTGCAC	GGCAGAAATCAGAGCCAGATA
NMV_0855	GCGGCAAAGTTGGAAAAAC	atctatgtgtcagaccggggTGTCGTTGGATTCGACAGTT	tttctttgttagaccggggaCTTGTGATTGCCAAAGCTGA	CGTTGAAATACTGGGCGATT
NMV_0856	ACATCCAAGTCAGCAAAGCA			CGTTACACCAGCGTTCGAT
NMV_0857	CTGCACCATGAAGACGAAGA			AGTTTTGGTCATCTGGCGTC
NMV_0858	AAGACTTTTTCTGCATCGGC	atctatgtgtcagaccggggGTCGGAAGTAATCAGGAGCG	tttctttgttagaccggggaCCAAAGTCGTCGATGTGTTG	GACAATTCGGTCTCTACGCC
NMV_0859/0860	TACGGATGTCCGACCATTTT	atctatgtgtcagaccggggATCCATTGCGCCTGATAGAG	TTTCTTTGTTAGACCGGGGATCGAACAGGAAACCGTAGAAA	CGTCCTGACCGTTTACGATA
NMV_0860.1	TTTCGAGCCAATAGCGGATT	atctatgtgtcagaccggggAAAGCTGGTTTTGCGTGAAG	TTTCTTTGTTAGACCGGGGATTACGGATTTGGCTGTTCG	GGAAACCGTAGAAAGGTTCG
NMV_0861	GTTGAAAAAGCCAGCAGTACG	atctatgtgtcagaccggggATAACGCGCTTCCAACAGAC	tttctttgttagaccggggaAGGGATTGTGTCTGCTGGAG	TGTATGAATTTCCACAGCCG
NMV_0862	TCGGGCTTTTTCATATTTGC			CCAAACCGATTTCCATCTTG
NMV_0863	GAAATTGCCGAGGAAATCAA	atctatgtgtcagaccggggGTGGGCAAAGCCGTAATATG	tttctttgttagaccggggaTTGAACCAGTCGGAAATCAA	ATAGGGCGTGGATTTTAGCA
NMV_0865/0866	TCGGTTTGGCAAAAGGTAAG			TGGTAAAGTGCGGTCAAAAA
NMV_0868	AATAAGCATTTTCCGCTTGC	atctatgtgtcagaccggggATCGTGCCGTAACGCAATA	tttctttgttagaccggggaACCTGCGCCATCTGTTTATC	TCCAAATCTTTGGCACACC
NMV_0869	CTCATAATGCAGCGAAACCA	atctatgtgtcagaccggggGCCAGAACCAAAGACAACAA	tttctttgttagaccggggaCGGTGAAAAAGCTGCTGAAG	AACCTGCTTCGACGGTTATG
NMV_0870	CTACAAACCGGGTTGGAAAT			ATCGTGCAATCAAAGGATGC
NMV_0871	ATCCGGAGTTGGTCCGTATT	atctatgtgtcagaccggggCATCCAATCGTGCAATCAAA	tttctttgttagaccggggaTGGTCAATTTCTGGCAGGAT	GAAGCCGAACACGAAATGAT
NMV_0872	ATTTATACGGTTCGCCGACA			GGAACTGAAGGGGCGTATC
NMV_0873	AAACTGATTTGCCTGTTCGC	atctatgtgtcagaccggggGCGGTAAAACTCAGACCCAA	tttctttgttagaccggggaATGTTCAGGGTTTGGCTCTG	AGCATACAGGCAGGAACCAG
NMV_0875	CCCGATTAAGCCAAGCAAT	atctatgtgtcagaccggggTTTGGTGGAAGGAGGTATCG	tttctttgttagaccggggaCCCGAAGTCGCCTACAAATA	AAAGACCAGTGCGTCCAAAC
NMV_0876	TTTCGCCGTTTACTTTGAATG			CCAAGTTCAACATCTGTCCG
NMV_0877	AAAGTAGTGGGGCCGTCTG	atctatgtgtcagaccggggGTTTTTGCCCGACCACCA	tttctttgttagaccggggaGCAGTTTGACGACTTGGAAGG	TGCCCATCATCAACTCTTTG
NMV_0878	AGTTTGACGACTTGGAAGGG			AGAAAAATCCGCCGAAAAAG
NMV_0879	TTTGGGCAATATTCCGTTGT	atctatgtgtcagaccggggCGAATTTGGCATTGTGGATA	tttctttgttagaccggggaTTGAGGAACTCGGCTGTACC	CGTTCAAAAATCCCAATCGT
NMV_0880	GCATTGATCGACTGCGAACT	atctatgtgtcagaccggggTTTCCAACAGTTTTGCCACA	tttctttgttagaccggggaGGCGGATGACAATATTCTGG	AACTCCGCCAAGTATCAGCTT
NMV_0881	GGCGGATGACAATATTCTGG	atctatgtgtcagaccggggGCTGTCCGCATCTTTGAACT	tttctttgttagaccggggaGATACGACCGTGATTGCACA	TCAATATAGACCGCCAACCC
NMV_0882	GCCGCAGAGTTCAAAGATG	atctatgtgtcagaccggggCATATTGGGCAAGCAGTTCA	tttctttgttagaccggggaTATATTGACGGTGCGGATGA	TATAACCCAACGCACCCAAA
NMV_0883	CATCCGAAAAATTCGTCTGC	atctatgtgtcagaccggggGACACCGTGCCTGTGTAGC	tttctttgttagaccggggaGAAACACAAAATCCGGATGG	AATAATCCGCCATTTTACCGT
NMV_0884	AAGAACAGCAGGATAAGGCG			CGGCATAGCTTTTTCTCTTTG
NMV_0885	ATAAAGCACCGCCCTATGTG	atctatgtgtcagaccggggCCCCGGTCGTAGTAACTCAA	tttctttgttagaccggggaCGGCGCAAACAACTTCTATT	TTTGATTTCTTGAAAGCCCG
NMV_0886	AACCTACATCAAACCGTCGAA	atctatgtgtcagaccggggCCTTGCAGCTTCACAACGTA	tttctttgttagaccggggaTTGTCGATATTTCGCTCTCG	ATCGGCGTATTTGATTGAGC
NMV_0887	ACACGGGATATGCAGGTTTC			TGATAGTGGGCGTAGGCTTT
NMV_0888	AGCAAGACCGTATTCACAACC			GTGTCTCCCGATTTTTGGTG
NMV_0889	AAAATCCGGCGTTAATCCA			TTGAAAACTGCCCAATACGA
NMV_0890	GCTGTTGACTCCTGCAAGC			TTCCATTAAATAGCTCTCCGAT
NMV_0891	CAAGGCGGTAACTTTTGCTT	atctatgtgtcagaccggggTTTCGTGTTGCAAAAATTCG	tttctttgttagaccggggaAAGGCAACGAAGTTTTGGAT	GGTTACCCAGCCTTGGTTTT
NMV_0892	AAATGGCGCAGGATTTGGTT	atctatgtgtcagaccggggGCCTGAATCACATCGCAGTC	tttctttgttagaccggggaGGTTGCGACAGTGATGTGAA	GCCGATGTCTTTCAATGCCA
NMV_0893	TCAGACGGCATTTTGTCAAC	atctatgtgtcagaccggggTATCGCCTTCACTGCTGATG	tttctttgttagaccggggaCGGACGAATGCCAAATCTAT	AAACCGACTGCGGAGACTT
NMV_0894	GGTGCGTTTACACAGCAAGA			TATGTCGGCGAGTTTTCTCC
NMV_0895	CAACCTGATTGCGACCTTCT			GGTTCGGGCATTCCTTAAAT
NMV_0896	GGGCATAGTGGTACTGGTCG			TTGGTGGTAATCACTTCGGC
NMV_0898	CCCAAATGAGGAAGGTTTTG	atctatgtgtcagaccggggGAAAACGCCCGAAAATCTG	tttctttgttagaccggggaCGAGAACGGGTTGTCTGTG	CTATGAGGATTGGGTTGCCA
NMV_0899	TCCAAAACTGCAAACCCTTC			AAGCCTTTTTCGGCTTTACC
NMV_0900	AAAGCGGTTATTCCGCATAC	atctatgtgtcagaccggggCATAAGCCAGCACGACCAAC	tttctttgttagaccggggaATCCGCAAAATCAGCTTCAC	ACGGAATACCGGACACAAAG
NMV_0901	TTGGAATACGGTATGGTCGG			TAACAGCTTATCGGGGCAAT
NMV_0902	CGCGTTTGAACTTGAGGAAT			GCCAAAACGGCAATACCTT
NMV_0903	TGAAAGACCTGCTCGAAACC	atctatgtgtcagaccggggAGACAAAATCGGCCTGAAAA	tttctttgttagaccggggaTTTCCTTAAACGACGCTTCC	GTTCTTCTCAAGCGCAAAGC
NMV_0904	ATCCACTATACCGTCGGGCT			CGGGAACCGCTTTATTTTC
NMV_0905	GTTCAGACGGCATTGAAACA			AAATTATTCGGAAGGGACGG
NMV_0906	ATGAAACCGCAAAAATCCCT	atctatgtgtcagaccggggGGTTTTTGCGTTCGTCTTC	tttctttgttagaccggggaGTTGCCGGATTCATGCTC	TTTGTGCTTCGACACGGAT
NMV_0907	GCTGGCAGTCATTACCAACA			GGATAGTCTGCCGAAATGGA
NMV_0908	AAAAAGATTTTCAGGGGCGT			AGGGATTTTTGCGGTTTCAT
NMV_0909	ATCGGGCTTATGCCGACTAC	atctatgtgtcagaccggggAGGCATCAACCATCCAAGAC	tttctttgttagaccggggaTGGAAAAACTGGGCAAAGAC	TGAACTTCGTCAAACTCCCA
NMV_0910	AGGCATGATCTTTCTCCGTTT			GCGGTTGGTATTGATGTTTG
NMV_0911	CTTGCCTTTTTCGGTAACCA	atctatgtgtcagaccggggCTTGCCGCCGGTTACTTTAA	tttctttgttagaccggggaTAACCGAATTGCTGGCACG	CATCGTAATCAGCTCGGACA
NMV_0912	CAACGGTTGTCGTGATTGAT	atctatgtgtcagaccggggGATAATGGCGTACCGTACCG	tttctttgttagaccggggaCAGGGAAATCCTGTTGGAAA	TAAACCCCGTTCCCTGTACC
NMV_0913	GGACAAGGCTGCAACTAAGC			TTTTGAAGCCAGTGCCAAAT
NMV_0914	CTGTTGTCGGCTGGATGTAG	atctatgtgtcagaccggggACTTCGTTGGCGTTGAACAT	tttctttgttagaccggggaATGTTCAACGCCAACGAAGT	CAACAATTCGCGTGCTTCT
NMV_0915	CGACGAAAACGTCGAACTCT	atctatgtgtcagaccggggGATATTGCCCACCAGTTTGG	tttctttgttagaccggggaGCAAACTGACGGATTACCTGA	ACCTCCTGTTTGGCTTCTTG
NMV_0916	GCGTGTGCCATACCTTGTTT	atctatgtgtcagaccggggCAGAAGCCGCAGTGTCTTT	tttctttgttagaccggggaGTCGAAGAAGCGAAAGACCA	TGTTGTGGTATGCCGTTTTG
NMV_0917	CAGATTTTCATGAGCGTGGA			GCAGAGGCTGTCCATAAAGG
NMV_0919	GTGCTGAAGCACCAAGTGAA			ATGCGGCTGTTTTTGATTCT
NMV_0920/921	GCTCCTGCAACATCATTGAA	atctatgtgtcagaccggggCCGCTATAAACAACGCTTCG	tttctttgttagaccggggaCGGTGAAAACGGAAAATGCC	GGATGTCGAACAGGTTGTGC
NMV_0921	GACTGAAATCCCGCGTTC	atctatgtgtcagaccggggGCCATATGGTATGCAGATGG	tttctttgttagaccggggaCAATGCGGACTTTTCTATTGG	CGCCTTGCCGTACTGATTTA
NMV_0924	TGGTGCTGCTGCATAATCC	atctatgtgtcagaccggggGATATTGACCAGCAGCCTGC	tttctttgttagaccggggaGATGCAGGTTATGCCGTTTT	TCAGCCCGACATAAATGGTT
NMV_0925	AGACAACCGCATCCAAATGT	atctatgtgtcagaccggggGTATCTTCGTGCAGCTTGGA	tttctttgttagaccggggaATCTGCCTTCGACCATTACG	TCGAAACTGAAACCGATGTCT
NMV_0926	CGCTCGGTAGGCTTGATTAC	atctatgtgtcagaccggggTTTGCGGTACATCGTGATGT	tttctttgttagaccggggaGCGCCTTACGAGGAAGGTTA	GCTTCGCGCTATTTGAAAAC
NMV_0927	TCAGGATGGAAAACCAAAGG			TCAAAATTCCCGAAAACGAG
NMV_0928	CATTTCAAAAGGAGAAACGCA	atctatgtgtcagaccggggTGGTCAAGTTGGGAAACGTA	tttctttgttagaccggggaGAAATCAACCGCCACCTTAT	TGCAAGAGGTTGTAGGCGAT
NMV_0929	CTGACCGGCTACAACCTGA	atctatgtgtcagaccggggAAGTCCAGCCCAAATGTTTG	tttctttgttagaccggggaGAATACGTTCAAGCCGCATT	TTTGACGGCTGAAAATCAGG
NMV_0930	GGACGGCGCATAAAGTTGTA			CCATAATCTCATCGCACGC
NMV_0931	GCCTGCGTATCATCAACAAA	atctatgtgtcagaccggggCATTCATATCGGGGGAAATG	tttctttgttagaccggggaGCAAACAGCCTTTGAACCTG	TCCGCACCAAATTCCTAGAC
NMV_0932	CGATTGAAACAGGCGTAACA			GCGGGTCTTTACCTCTGAAG
NMV_0933	CGCTGCAAGAAAGATTTGAA			GCAGGACACAATCCGTATGTT
NMV_0934	AGACCGTCAATGCGGAAA	atctatgtgtcagaccggggTCGGGAAAAGATACGGAATG	tttctttgttagaccggggaTCCATTTCGTCCCTGTTACC	TTTACCGGATGCGTTTAAGG
NMV_0937	CCAACTTCAATAGCGGGAAA			CGGTACAAATCGAAATGCG
NMV_0938	GAGCCTCATCGGTACGAACT			AGGTCTTCAGCTTGAGCGTT
NMV_0939	ACGGCATCAAAACATGATGA			TCGTTTTGCATCAAATGGTT
NMV_0940	ACTTCGAGGTTTTCTTCCTGC			CAAAGAGTGGAACGTGCAAA
NMV_0941	CGCTTCCGATAACGGTATTT			CTTTGCCCTGACCGATTTT
NMV_0942	GTTTTCCACCGAAAACTGGG	atctatgtgtcagaccggggCGCAGGTCATTGTGATTTTG	tttctttgttagaccggggaCACGAAGTACGCAAAATCGA	CGTGGTTTTTCGGTTACTGG
NMV_0943	AAAGCCTCAACTGCGAAAAC	atctatgtgtcagaccggggTGATGATGCCTGTCAGCAGT	tttctttgttagaccggggaTCGGCAAAAAGCATTCAGAC	GTCCTGCCAGTCTTGGGTTT
NMV_0944	AACGCCCTGAAAGAAATCG			GTATCTGTTTGGGGAGCAGG
NMV_0945	GTTGCGTGCGAACTGTCTT			CTTCACCCTGTGCAATCAAA
NMV_0946	GTAGGCTTCCGTTGCAAAAA	atctatgtgtcagaccggggTGCTGCTGTATCCGGTAAAT	tttctttgttagaccggggaTGGCACATAAAATCAGCCTG	GACGAGTGTGCCTTCCAGAT
NMV_0947	GCATTGCTGACATTGGATGA			ATAAATCCTCCTTGGTGCGG
NMV_0948	AAACCGCACAAAACCTCTACA			GTTGGGTTGGACGCAAAAC
NMV_0949	AAAACCGCAGACATCCAACT	atctatgtgtcagaccggggTTTATGGATTGCAGGCATCA	tttctttgttagaccggggaACTGTTCCACCAAAACCTCG	GATAGGTTGTGCCGTATGCC
NMV_0950	TTTACCCATTTCCTGCTTGC			GCTTTGCAGCTCTTCTTCGT
NMV_0951	TTTTTCCATAGGGCGATTGT	atctatgtgtcagaccggggACTCGCTGCCTTTAAACAGC	tttctttgttagaccggggaTTTACCCATTTCCTGCTTGC	AAGAAACACCCATTTCACGG
NMV_0953	TGTTGGATGCGACCATTTTA			AAAACTGCAGGGAGTTGCAC
NMV_0954	ACGCAGCCTAATTTCCCTTT			TCCACAATGAAGGTTTTGGC
NMV_0955	GCTCAATACCGAAATGGGTG			GAAGCCGAAGCAATTCACA
NMV_0956	AAACCGAAAATGCCAAACCT	atctatgtgtcagaccggggTTGACGTTTGCCGATATGAA	tttctttgttagaccggggaTTCTGACCGCCCTTTTAATG	GACTTTTGCACCGAGTTTGC
NMV_0957	GGTCATGGCAAAACGTCAAT	atctatgtgtcagaccggggGGCAACGGAAAGTTTGTGTT	tttctttgttagaccggggaCAAAATCGTGTTCGGTACGA	ATCGGAAATGACCGAAACTG
NMV_0958	GAGGTCTGCGCTTGAATTGT			GAAACCATGGGCATAGCTGA
NMV_0959	AGACGGCATTTCAGATTTCC	atctatgtgtcagaccggggTCAAGCGAGGAAACCAAGT	tttctttgttagaccggggaTTTCAATCCCGTTTTCGTGT	GTGCCGCCTTTGTATTGC
NMV_0960	CGTTACAATACGCGCTTTCA			TTTGAGCAGATTCGCCATTA
NMV_0961	GTGATTCGGTCAGGTCGTCT	atctatgtgtcagaccggggTGATTTGGCTGCGTTTGATA	tttctttgttagaccggggaTGGACATTCCGCTCTACCTG	CTTGGTCTTCCGGATCGTT
NMV_0964	TTTTGGTGGGGAGCAACTTG			TTTGTGTTTGGCTGTTTCCA
NMV_0965	AGGGTGCACACCATTACCAT			CCTTTGATGGTAGTATCGCCA
NMV_0970	GAATCGGAAACGGTGTTGAA			GGTCGAACAGAGCTTCGGTA
NMV_0971	TTGGAAAAACAGCACTTTCC	atctatgtgtcagaccggggGTTGCGGATGGGTGGTAAT	tttctttgttagaccggggaGACAAACTTGTCGGCGAATC	CGTACCAGCCGTCCACATA
NMV_0972	ATAGTGGATTAGGCGTTGCC	atctatgtgtcagaccggggTTTTCTGTTTCACATGGTCGAG	tttctttgttagaccggggaATTGTCGTTTTGGACGAAGC	AATTGATGACGAAGGGCAGT
NMV_0973	GGGAATCTGTGTGCGGATTA	atctatgtgtcagaccggggTTTTGAGGGTAACGGGTACG	tttctttgttagaccggggaAAGCGCGTTACGAACTCATC	TTCCACCTGATGCAATACCA
NMV_0974	GAAGCGCGTTACGAACTCAT	atctatgtgtcagaccggggTCCACCTGATGCAATACCAT	tttctttgttagaccggggaGGTGTGCGTGATGGAACAAT	ACCATATGCTGCACCTGTTCT
NMV_0975	ATTGCACGCAAACACATAGG	atctatgtgtcagaccggggGCTTGTAAACGGCAACGACT	tttctttgttagaccggggaTGGAACAGGTGTTCGTCAAC	CCACTCGGGAAAGCATTTT
NMV_0976	CAGGTCAAACAGGCGGTAGT	atctatgtgtcagaccggggATCTCGAACGCGGTAAAGTG	tttctttgttagaccggggaAACGATTCGGTTTTTGTGGA	GATATTCATGGGTTTGCGGTA
NMV_0979	GCTTGGCAAAGCGTAGAAAA			CAAATTCTGACCAATGCGGT
NMV_0980	AAGTGGAAACCGAGATCCTG	atctatgtgtcagaccggggATTCGATGCCTTCAAAATCG	tttctttgttagaccggggaAGTGGTGCGGATGTATCACA	GTTTTTCGTGTTTCGGCAA
NMV_0981	TATGCCTACCAATCCGGAAG			GCAGGAAGGATTGTCGAAAG
NMV_0982	CATTCATATGCTCCATGTGC			TTGGTATAGCTGCCTTGCTG
NMV_0983	AAAATTTTCTGCGTGTGATGG			TTCCTAACCCTCCCAATGAA
NMV_0984	CAGTGCAATATCAGCGCAAT	atctatgtgtcagaccggggTCGTAGACGTGGTATTTTCCATC	tttctttgttagaccggggaCGACGGCATAGAAACAGTCA	GCACATGGAGCATATGAATGA
NMV_0985	AAAAACGGAGCAGCTCTTTC	atctatgtgtcagaccggggCAAACAACCAAGCGCAATAA	tttctttgttagaccggggaTCATGGTTGGCAGTAATGGA	CAAATAGAAAAACAAAATAACCAAACA
NMV_0990	TGATTCAGAAGCTGGTGACG			ACCCAGTAAACGACGGTCTG
NMV_0995	CAGCAAGAACAACCGATGAA			GGAATGACGGTTCAGTTGCT
NMV_0996	CTCTGGACACTTGCCGAAA	atctatgtgtcagaccggggACCCAAATTCATCGGTTGTT	tttctttgttagaccggggaATTTGGAACGGAAGAAGTCG	CAGCTTGGGTTTTCATGGAT
NMV_0997	TTTTGCCTTTCCAAATACCC			GTAATCTTTCAAATGCGCCG
NMV_0998/0999	AGAGGGTTTCCAAGTCTTTGC			CGCCTTCCGCATAATAAAAA
NMV_1000	GACCAGCAGCGCAGAAAC	atctatgtgtcagaccggggTGTTCCAAAGCCAGTTGGAC	tttctttgttagaccggggaGCATCGACACCCTCAAACTT	ATCGGCGTTGAATCAGTTGT
NMV_1001	CCAAACAAATGGGACGCTTA	atctatgtgtcagaccggggGAACCCATTTCGCTTTTCAA	tttctttgttagaccggggaACGGCACGATTAAACCTTTG	GTTGGTCGTTGAACACGATG
NMV_1002	ATGGGGAAAACAGGTTTCAA	atctatgtgtcagaccggggCTTTGAAATAACGCGCAACA	tttctttgttagaccggggaAGAAATCAACGTTCCGCAAG	TACTGCTCTTCGTGCCACTT
NMV_1003	GACACAAGTGGCACGAAGAG	atctatgtgtcagaccggggTTTCCGTCTTCCACCATAGG	tttctttgttagaccggggaTTTTGGTTTTGGGTATGGGA	AATGGTGGTTGGTCATCTGC
NMV_1004	TTGGTTTTGGGTATGGGAAA	atctatgtgtcagaccggggTCAAAAGGATGAGGGTGTCC	tttctttgttagaccggggaGGAAGTGCTGATTTGGCAGT	TATGCCCTTCGATAATGCAG
NMV_1005	CCTTTGTGCCGTCAGACTTT			GAAAAGGCTGCTGGAAACTG
NMV_1006	CACTTTCACGACTTACCCGC			GTTTTTCAAGCGAGGCAATC
NMV_1007	CTGATTGCCTCGCTTGAAA			ATTCCCGCATCCAAGTTTC
NMV_1012	AAATTTCCCACGAAATGCTG	atctatgtgtcagaccggggAAACTGTCTTGCAGCGGAGT	tttctttgttagaccggggaGAAGGATTGGCTGCAAACAT	TCGGGCAGTTTGTAAACCTT
NMV_1013	ACGACCTGATTTTCGAAGGA	atctatgtgtcagaccggggATCGTTGATGGTGGAAGACA	tttctttgttagaccggggaCCTACCGCACCTTGAAAAAC	ATAGCTTTTGCGCATTTCGT
NMV_1014	CGGATTTCGTTGTCGAGATT	atctatgtgtcagaccggggCTTTTCCGTTCCACCTTGTG	tttctttgttagaccggggaAAAGGCAAAGGCAGCTACAA	CTACCGCAAACGTCAGGAA
NMV_1015	ACCACATCATGGCATACAGC	atctatgtgtcagaccggggATCGGCTTCATCGACAAATT	tttctttgttagaccggggaACGACCTGATTTTCGAAGGA	CGAATTTATCGGGATGGAAA
NMV_1016	CTCGAACCCAGCTACGTCCT	atctatgtgtcagaccggggTTCATCGTTCACTTTGATTTGC	tttctttgttagaccggggaCATCGAAGATGCGAAATTCA	TTGTGTGCCGTCCAGATAAA
NMV_1017	CATTACCGACCCACCAAATC	atctatgtgtcagaccggggAAGCAGGTTGTCGAGGTTGT	tttctttgttagaccggggaACGACGACGGCTGTGAAG	GCGTTTGGCGAGATAGTCAT
NMV_1018	GACTACCTCGGCAGCGTTAC	atctatgtgtcagaccggggAAACGAGGATGGTGTCTTCG	tttctttgttagaccggggaCATTACCGACCCACCAAATC	TGGCATGTTGGTACGCTTTA
NMV_1019	AATACCTTTTGTCGGAAGCG			GGTTTTGACGGTGATGAGGT
NMV_1020	TTCAGTCAAGTATGAGGGCG			ATCCAAACTTCGATGTCGCT
NMV_1021	ACCGAGAAGATTTTGCAAGG	atctatgtgtcagaccggggATTTGATGGCGATACCAAGC	tttctttgttagaccggggaAAATGGCGGTGGTTCAAATA	CCTTTGATATGCAGGGCTTT
NMV_1022/1023	GCAACCGCTTTTTGAAAGAC			CGTCTAATGCCAAGGATTGAA
NMV_1024	GTCCGTACCGGACTGAAAGA	atctatgtgtcagaccggggGCTAAGGAAATATCGGCACG	tttctttgttagaccggggaAAACCGCTGTACGAATACGC	GGAGGGTGTCCGAGTGTG
NMV_1025	AGGCTTTCTTGGCTTGTTCC	atctatgtgtcagaccggggACTTCGACTTCGTTGACGGT	tttctttgttagaccggggaGGAAGAAGTGCTGGAACACG	GCGTATTCGTACAGCGGTTT
NMV_1026	GTTGCGAAAGGGCGTATTAT	atctatgtgtcagaccggggAATGATTTGCTCGACGTCTTC	tttctttgttagaccggggaCAAGCATCCGAATCAGGAAT	CCTTACCGACCACCACTTTT
NMV_1027	CGGTTTATTTTTACCGCTGC			CATCACTCCGTGTTTCAAGG
NMV_1028	TTTTGCTCGGGATTATGCAC	atctatgtgtcagaccggggCTGAAGTCGTGCCGTTCG	tttctttgttagaccggggaCGCTTCCATCTGGACGTATC	GGCAGGAATGGTGTCTTTGA
NMV_1029/1029.1	ATTGTCGATGATGCACAGGA			ACGGCATTTTTGCAATGTTT
NMV_1030	CGCGTTTCTTTTGTTGCTTT			AACCGCCGGATTTACGAT
NMV_1031	TTATCGAGGTTCAAATCGGC			TTGTTCCGATACCAAGTCGTC
NMV_1032	AAGGTATCGGCATGGACTTG	atctatgtgtcagaccggggCTTTCAGACGGCCTTCAAAT	tttctttgttagaccggggaAATCAACATCGACGACAACG	GCCGACGTGTTCCAATATCT
NMV_1033	AGCAGGACGGGGATATCTG			ACGAGGCGATTCAAAAAGC
NMV_1034	CTTTTGGCAAATGCATTCAA	atctatgtgtcagaccggggCGGTTTGTTCAAAGGTCTGG	tttctttgttagaccggggaCATCAGACGGCATTTGACAG	ATGGTGGAGGATTTGAACGA
NMV_1035	GGCGGTGCAATTTGAATAGA			TTTTTGCAAACGGAAACATC
NMV_1036	TTAGACCGTGAGGCAAGCAT			TTTGGCTTTGGCGTATGTAA
NMV_1037	CCCGTTTGCTGTAATCTTCC			AGTTCGTAGAACTGCCCGC
NMV_1038	GCCGTCTGAAGCTTTTTGTC	atctatgtgtcagaccggggACTTCCTTCAGCAGCACCAT	tttctttgttagaccggggaAGAGCGAAGTGATTCCGAAC	GGAAGAAAAGGCCACGTACA
NMV_1039	CGCAGGTTCAAGAGCTGATT			GGGGAATTATGATGCGGAC
NMV_1040	TGACCTGGGAAACCGTAATC	atctatgtgtcagaccggggATGTCCAGCCAGGTTACCAA	tttctttgttagaccggggaTCTTGGAGCAGGCGATTAAT	AATAGTGGCTTCGGGTTCTG
NMV_1041	GCCGGTTGAAACCTACTTGA	atctatgtgtcagaccggggAGTCTTCCATTTGGTGCAGG	tttctttgttagaccggggaTACCGCTTCCATCTGGTCTT	TTCGATAGTCTTCGCGTCAG
NMV_1042	TTCAGACGGCATCAGCAATA	atctatgtgtcagaccggggTATGTGGGTTTGATGCCTGT	tttctttgttagaccggggaAGAAGCCAGCACCAACCTT	AAGGCGCATAGCTGTAAACG
NMV_1043	GATTGTCGTTGCCGTTCATC	atctatgtgtcagaccggggTGTTCGACCATAGTGAAAATGTC	tttctttgttagaccggggaGCAAACCATCAACACAGACG	CCCATAGCGAACTCATCCAT
NMV_1044	CGGTCGGTTTCGGTTACTT			CGGGCGTAATAGCGTATCAG
NMV_1045	ATCATGGGTATGATGCTGGC			CGGCCCGAATACTTCTTCTC
NMV_1046	ACTTTTCGCTTCCGGATTCT	atctatgtgtcagaccggggTTGAGGATTTGGCTCTGGTC	tttctttgttagaccggggaATGTGCCGAAACAGCTTCAT	GAAAACGAAGAACATGCCATC
NMV_1047	CCGAAACCGAAACATTGAAC	atctatgtgtcagaccggggAAGGTATTGACGCGGATGTC	tttctttgttagaccggggaTAAAGTGCTGCCATTGTTGC	GCTGTGTTGCTGTTCCAAAA
NMV_1048	CACATGGAAAGCGTGATGAA	atctatgtgtcagaccggggTTGAGGGAAGCGACAAAATC	tttctttgttagaccggggaCATATCGAGCTGGCGTGTAA	TGCGGCGTTCATAATGTAAT
NMV_1049	TTTGGTTGGGGTAAATCCTG	atctatgtgtcagaccggggTTTGCGGTCTGCAGTAATTC	tttctttgttagaccggggaTTTTCGGCAACGAGACTTTC	TGCCAAAAGATAGCGGAAAC
NMV_1050	TTTCGGTCGGAATGGAATAG	atctatgtgtcagaccggggTGTGCAGGAGTGCCATAGAG	tttctttgttagaccggggaTGTTGCAAGAAGCTTTGGTG	ATATCGGCGCGATACTTCAG
NMV_1051/1052	CCGGTCCGGTAACACATAAC			GTATTGGCCGCACTGTACCT
NMV_1053	AGATATGGCGGGATACGCTT			TAAACATGATTTTTCCGCCC
NMV_1054	CGACAACCTGGTGCTGAAAA	atctatgtgtcagaccggggGCTTTGTCGGTTTCCAAGGT	tttctttgttagaccggggaGACATGATCGGCGAAGTCTG	ATGTTCAGGCGGCATTTTGT
NMV_1055	GCGACACTATTGCCGTTGA	atctatgtgtcagaccggggGTTTGCGTGCGGAAGGAC	tttctttgttagaccggggaGTCAAAGGTACCGGCTTGAA	GCCTTTTTGATCCACGTCTT
NMV_1056	ATCGCATCTTTCCAATCTGC	atctatgtgtcagaccggggCTTTGTCTTTCGCCAAGAGG	tttctttgttagaccggggaAATGTTTGGACGGCGACTAC	TGAGTCTCAAATGCGGACAG
NMV_1058	CAGCCACAAGCTGATGATTC	atctatgtgtcagaccggggGGAAGTGTCGCTGTATGCAA	tttctttgttagaccggggaCAAAGTACACACGCCAAACG	AGCTTACGTTCATGGCTTGG
NMV_1059	TCGAGCAGAATAACGACGAA			TGCTTTCTGAAGCACAGGTC
NMV_1060	CTGCAAACACGATGAAGACG	atctatgtgtcagaccggggATTGCCGCGAACTTTTCA	tttctttgttagaccggggaAACACGAAATGACGCATCTG	AGAATCAGCAATCCCGAGAA
NMV_1061	GGCTTGAAGGAAATGGTCAA	atctatgtgtcagaccggggACGACATAACCTCGCTCGAC	tttctttgttagaccggggaGGCAACTGGCAAAGCAGTAT	CCAATAGACGGGGAGATTGA
NMV_1062	GCAAGCAGAAGGGGTTTGT	atctatgtgtcagaccggggTTGACCATTTCCTTCAAGCC	tttctttgttagaccggggaTTCTTTTGACGAAACCGCCG	CGACATAACCTCGCTCGACT
NMV_1063	GGCAAAAGAGGGCAAAGAGT			ACGTCGTGCTTCAGCTTTCT
NMV_1064	TCCGGTTTTTGGAAATCAAG			GGGCGACTTGACTAAATCCA
NMV_1065	AAACGCATCACAGGCAAGAT			TTTGCGGCATGACTTTTTC
NMV_1066	CTACGCTTGCTGCCGTTTAT			GATTCAAACCATAGGCCGC
NMV_1067	CAATGGATTGCAACAACGAG	atctatgtgtcagaccggggTATCAGCCAACTCCAATCCTT	tttctttgttagaccggggaTGAAGCATATCGTGATACAGCA	ACAACGAAGAAGACGCGATT
NMV_1068	AATGAAGCACGCAAATGGTT			TTTTTGCCGTTCAAACCATT
NMV_1069	CTTGGAAAAAGTGGAAGGCA			GGTTTAACGCACTGTCGGAT
NMV_1070	GGCTTTTTAAACCCCGTCAT			ACAACGCAGGACGCAATAGT
NMV_1071	GACTTTGTCAAATCAGCGGG			GTGCGGTAGGAATGTCCAAA
NMV_1072	AGTTTTGCTGTCGTCAAACG	atctatgtgtcagaccggggCAATCAGGGCATCACAAGTG	tttctttgttagaccggggaACCTGCGACGGTTTCTTCTA	GGCATTCAAATGTTTTGGCT
NMV_1073	AACAACGATGGTTCTGAGCA	atctatgtgtcagaccggggTAATCGGGTAAGCCAGTTGG	tttctttgttagaccggggaTGAACATCGAAACCACTCC	TGACGAGCCATTGTCGTTTA
NMV_1074	TGAACCTTGCCTTCTGCTTT	atctatgtgtcagaccggggGTTTTCCTCCTGCCACGATT	tttctttgttagaccggggaATTCCGGCACGGATTTTAG	GCCTTACCAGCAGGAATCAA
NMV_1075	CACTCCCGAAGTGGTTGAAG	atctatgtgtcagaccggggAACGGCAGAATTTTCTACGTTTG	tttctttgttagaccggggaATCACAGGAACGAAGGCATT	TCAGTGTGCAAAGCCACTTC
NMV_1076	ATCGTGGCAGGAGGAAAAC	atctatgtgtcagaccggggCAAAATTTCAGCCTGTTTGG	tttctttgttagaccggggaGTCAAACCGTTACCGTTGCT	ACAACCATCCCGACTTTTGC
NMV_1078	CCCTGTTCAACACGCTCAT			TCAAAAGCAACATAATGCCG
NMV_1079	AATCAGCATACGGTCGGAAA	atctatgtgtcagaccggggCAAAGCTGCCATTTGTAGGC	tttctttgttagaccggggaTTCGGCAAAATCGGTTATTC	CAGACCGGCAATAAAACCTG
NMV_1080	CTTTGCAGAAGGCTTCCAAC	atctatgtgtcagaccggggGATATTGTTGCCGGGCATT	tttctttgttagaccggggaCAAAAATCCGAAACAACACA	CGACGGAATAACCGATTTTG
NMV_1081	GGGTGTGTTGTTTCGGATTT	atctatgtgtcagaccggggCTGACCTTTGCAGAAGGCTT	tttctttgttagaccggggaTCGTGTCGCTGAACAATACC	TCCATTCCGATGCCAGTAAT
NMV_1082	TCAGACGGCATATCTGTTGC			TCGACTTTGGCATCAATCAA
NMV_1083	CCGAACATGTCGTCAACCTT	atctatgtgtcagaccggggCGACACCGTCTGTTTTGCTA	tttctttgttagaccggggaGCCAAGAATATTACGGCCAA	ATTTGGCTTCGGCAAACAC
NMV_1084	GCAAAGTAGTGTTGTCCCTGC			TTTGATTTGCTCCTCAGTCG
NMV_1085	GCGTGTCTTTGGGTCTGATT	atctatgtgtcagaccggggGTCGATACATCGGGCTTGAT	tttctttgttagaccggggaGTATGGGCGCGTTCTTATTG	GCGCAAAATAACACTGAAAGG
NMV_1086	GGCGATGCCGATTACTACTT	atctatgtgtcagaccggggTTTTTCATCGCCTTTTACGC	tttctttgttagaccggggaTTGTCTCCGCTTTGGAATCT	TGACAACGCAGCCCATTAC
NMV_1087	CGAATACGTCATGTTGGACG			ATAACGACGGGTGCTTCTGA
NMV_1088	CGCTTTGGAAATTGCCTACT	atctatgtgtcagaccggggCGACTTGTGAGGAAATGCAG	tttctttgttagaccggggaGCTTCAACCGCAATTTGACT	GGAAGGGATTGAACGGAATC
NMV_1089	AGAAATGACAGGCATTACCGA	atctatgtgtcagaccggggATTCTTGCGCCTCTTTGAGA	tttctttgttagaccggggaTCTGAAAAACCGCGAACTG	TTGAGACATCATCAGCTTGG
NMV_1090	GCGCGTCATTATTCTTTTCC	atctatgtgtcagaccggggTCGCTGACATGAAATTCGTC	tttctttgttagaccggggaTTGCGGATGCAATGATTTTA	GCAAAATCGCCTTCCGTAT
NMV_1091	CGGCAATGTAAACGTAATGC			GTTTACTTCAAAAACGCGGC
NMV_1092	GGGCGGAGATGCCTATTT			CTCAGAGCGACCTTTTACGC
NMV_1093	CACTGAGACGCACAAGTTGG			TCAAGCCCGGTAAAGAATTG
NMV_1094	AAGAAGTCGAAGCCGTCGTA	atctatgtgtcagaccggggGCAAGCGATCTAGTCATGGTG	tttctttgttagaccggggaCAGCTTCGATTTGAACCATC	CGAAAGCATTAGGCTCGGTA
NMV_1095	GCTCAAGGCGAAATTGAAGT	atctatgtgtcagaccggggAATCGGTGATGTGCAACAGA	tttctttgttagaccggggaGAAACAATGCCAAGCCAATC	TTGACGGAGTTCAGTGCTTC
NMV_1096	GCAACCATACGACGGTCAAT	atctatgtgtcagaccggggTTTAGGCAACTGTGCGACTG	tttctttgttagaccggggaGACCGAAAAAGGACTGGTTG	TCTTCCAACAGCTGAGCAAA
NMV_1097/1097.1/1098	TTCGCTTGTCTGAGTAACGC			CCGAAAACATCCGACAGAAG
NMV_1100	TAGAAGGCGACACCCTGTTC			TGCTTGAACAGGCGTTACTC
NMV_1101	CCAAACTCAAAACCATCGCT			GTAATGTCCGCTGTCTGTGC
NMV_1102	CGTACCAGTTCGGGATTGAC	atctatgtgtcagaccggggAGCAGCATATCCGCAGAAAC	tttctttgttagaccggggaTACTCTGGAAGGCGGTGTTC	AGCTTCAATTGGCGCAATAC
NMV_1103	CGCAGTGTACGGTTTGGTT			TTGAATAGCCAGACCGTCAA
NMV_1104	CATTTATGCCAACGAGAGCC			TACTGCCACATTCCGACAAC
NMV_1105	TTGGCATTTTCTCCAGTCTTG	atctatgtgtcagaccggggTTGTTTGCCTTGCGGATATG	tttctttgttagaccggggaCGAATGCAGGAAATATTTGGA	GCGGATATCGCTGTCTGAA
NMV_1106	TCGAGTTGAAATCGCACATC	atctatgtgtcagaccggggGTTGATGGAATCCAGGCTGT	tttctttgttagaccggggaCCTTTAACTTGGGCGCATTA	GGCATCTTTCAGGGTTTCAA
NMV_1107	TACCGGAATTTGAAACCCTG			AAGAAGACGGTTTCCCCATT
NMV_1108	TGGAAAATAATCCGCGAGAC	atctatgtgtcagaccggggATTGCGGATGATGTGGGTAT	tttctttgttagaccggggaTGGAAGCCATCCGTTTCTAC	GCCCAAATCATCCGTATTCA
NMV_1109	GTTGCAGGACGAATGTTTCC	atctatgtgtcagaccggggGCTTCGGCACTGATATTCCA	tttctttgttagaccggggaGATCGTGCCGAGTGAAGATT	AAGCCGCATTCTACCAACTG
NMV_1110	GTCAACGAGTTCCCCATCAT	atctatgtgtcagaccggggTTCTTCCTGAACGGCAATCT	tttctttgttagaccggggaCCTTGCAGCCGAAGTCTATG	AGCGGGTAGGATCGGTTATT
NMV_1111	AAAAGAGGCTTTGGAACTTCG	atctatgtgtcagaccggggTTCGGCTTCCAAGTGGTATT	tttctttgttagaccggggaTGGAAAGTCTGGTCAACGAGT	CAACAGACAAGTGCGAAGGA
NMV_1112	CGACAACGGGAAACTGATTT	atctatgtgtcagaccggggCCAAGAGAGGATGTCGAACAA	tttctttgttagaccggggaCAACCGATTCTTGATTACACC	CCAAATTGCCTTTGTTTTCA
NMV_1113	TCGTCTTAGTGGACGGGAAC	atctatgtgtcagaccggggTTCATTTGAGAGGGGCTGAG	tttctttgttagaccggggaCGACAACGGGAAACTGATTT	GGCAGCATTTTGAACAGCAC
NMV_1114	GCAAATCAATGCCATACACG	atctatgtgtcagaccggggTTTTTCGTTGGGGTAGATGC	tttctttgttagaccggggaTGATTTGTCTGAACGGTGCT	CTGGATGACATCGCACACTT
NMV_1115	CCGCCGTGATTAAAGATTTG			GTGGTTTTTGCCGAAGGTTA
NMV_1116	CGATTAATGGGAACCGACAG	atctatgtgtcagaccggggAACGAGGAGGAAGTCGCTTT	tttctttgttagaccggggaACATACATCCGCTGCGAAAC	GGGTTTGGTTTTTGTCCAAC
NMV_1118	GTCTGAAAGGGGAAGTGCCT			CAAAACCGCCTTTTCATCAT
NMV_1120	GCTTCAGCCGGTGTTTTTAC			ATACCACAGCGTCGGGTAAG
NMV_1121	CCATTTTTCTGGGTTTCCTG			ATAGACTGCAGGTTGCCGAG
NMV_1122	GATGATAAACTGCCGCCTTC			CTTCATCGACGGCTTTGACT
NMV_1123	GATGCGCTACCTCGACAAA	atctatgtgtcagaccggggGCTTTGCCAGTTACCGTTGT	tttctttgttagaccggggaAGCAGGAACAATAGCGGAGA	AGCGTGTTTTTCAGGGATTC
NMV_1124	CCGATGTGGCTGTGGTTTAT	atctatgtgtcagaccggggATGCCGTATTGCTGTTTCAG	tttctttgttagaccggggaTGCAAAAACATCCCGAAATC	GAAACGGTAACGGTGTCGAG
NMV_1125	CAGACGGCATTTTGATTGAA			GCGTTGCAGGTAAGGGTAGA
NMV_1128	GGATATGGCGGTTCAAGTTC	atctatgtgtcagaccggggCTTGCCACGCCTTTTACG	tttctttgttagaccggggaCGAAGTCAGCCTTGAAAACA	CGCATCCGGGTAATAAAGAG
NMV_1129/1130	GGTTAAACTTGCGGGCAATA			TTCAATCAATGCCTGTTTGC
NMV_1131	GCATTTGTACATTATGCGGC			GCCATCAGGTCGAGGAAAT
NMV_1132	GCAGCTTTCCTTTACCGACA			TACACCAATAGGCGCTTTCC
NMV_1133	GGAAAGCGCCTATTGGTGTA	atctatgtgtcagaccggggAAGCCTGAAGCATCGATACC	tttctttgttagaccggggaATGGACGGCAAGAATTTGTC	TGGCAATGGTCGTTACACTC
NMV_1134	GAAGATATGCACCGCGAGA			CAGTCCGCTTGCTTCAATC
NMV_1135	ATGTTTTGTCGCAGATGCAG	atctatgtgtcagaccggggAGTCCGCTTGCTTCAATCAT	tttctttgttagaccggggaTGGACAGCCTTTTGGAAATC	CCATCCTCCTCAGACCTTCA
NMV_1136	CAAAGCCAAAGTGGTCGAAG	atctatgtgtcagaccggggTGAAAAACGGTGTCGTCGTA	tttctttgttagaccggggaATCGACGGTTTCGTTATCCA	TAGATCAGGGGCTTGGGTT
NMV_1136.1/1137	ACCCAAGCCCCTGATCTAAT			TGGTTTTGGTGTTTCAAAAGG
NMV_1138	GTGCAAAGCCAAAACGGTAT			CACGCAAATAGGCGGTAAAT
NMV_1139	GTGCTCGACAGCGTTAAAGA			CTGAAAAACGTTCGGCATTT
NMV_1140	CAAACGGCTTGATTTTCCTC	atctatgtgtcagaccggggTTGGCACGCAACACAAAC	tttctttgttagaccggggaCATCTGTTCCGTCGTCCTG	TAGGGATGCGGCATTGTAA
NMV_1141	TGGTTTCCAAATCCATCACC			CAACACAAACATCCGCAAAC
NMV_1142	ATCTGTTTATTCGGTTGCCG			CTCATGCCCTCTGAAAGACG
NMV_1143	GAAAACGGTAAGGGGCTGAT	atctatgtgtcagaccggggTTCCTCATGCCCTCTGAAAG	tttctttgttagaccggggaGGTGCAATCATGCTGTTCAT	ACGGATTTGCCCATTATCAC
NMV_1144	CATGCTGTTCATGCCCATAG	atctatgtgtcagaccggggTTGCCTTCGCTGAGTTTTTC	tttctttgttagaccggggaACTGTTCTGCCTGCTTTGGA	CGGGATTATATGCCGAACAG
NMV_1145	ACACCCGAAAACAACGTTTC			GCCGATGTACGGATTCAGAT
NMV_1146	AAAGGCCTGTACGAACCCTC			ATATCTTTCGGCGGATTGTG
NMV_1147	GAAACTTGGCTGACCTTGGA			TGTTGCAGCACTTTTTGGAC
NMV_1148	CTTGGGCATTGGACGACTAC			TGAGTTCGCGCACAATCAAA
NMV_1149	CCGTAAGGCAGAAACACCTT	atctatgtgtcagaccggggAGCGAGAAATCAGGGTTCAA	tttctttgttagaccggggaCTTGGGCATTGGACGACTAC	TGGCAAAATCCAAGGTCTGT
NMV_1150	CCCTTGAATACATGGGCTTG	atctatgtgtcagaccggggTGTGTTTTGTCAAGGTTGCG	tttctttgttagaccggggaGTCGAAAAAGGCTGGGACA	AAAGCCCGTTTTTGTAGCAG
NMV_1151	CAAAATCTGTTGCGCGGTAT			CGGGGATTTCGTTTAATGG
NMV_1152	AAACACACAGAGGCAGACGA			GGGAGCTTCTTGGGAGTTGT
NMV_1153	CGACAACTCCCAAGAAGCTC			CGGATGGATATTGGGATTGT
NMV_1154	GGAAAAAGTCGAAGTCAGCG			GCAGCCGAATAAAAAGGGAT
NMV_1155	CGACGAATCGACACAATACG			CCGCCGTTTACCTCAAAATA
NMV_1156	GTCTTCAGCGTTGACGGAA			TTTTTCATGGCATTTCGGTT
NMV_1157	GTCCGCATCGACCTCAATTA	atctatgtgtcagaccggggGACATCCTGTACGGCAGGAT	tttctttgttagaccggggaTTTCATATTCGGCGAACTCC	AATGCCCAAACCTGTGTTTC
NMV_1159	CAGACGGCATATAACCAACG	atctatgtgtcagaccggggTGGTGATGCTCAAGAAAGGA	tttctttgttagaccggggaATACCTCGGCGACTTGGTTA	TGTTTTTCTGCTTTGGCTACG
NMV_1160	CAATACGCTGTGGACGGAAG			ATATGCGTCTGTCCAGTGGT
NMV_1161	GCCTGCTTCAAACACCTGTA			GGTAGATTTGCCGGAGGTAA
NMV_1162	GCTTAATCGGCTGCAAAGAG	atctatgtgtcagaccggggATTCGCTGCGTTTGTCCAAT	tttctttgttagaccggggaGAAAACAAGATTTGCGCTTG	TGCCCAAAAACTGCATCG
NMV_1163	GGGCTTTAAATGGGGTTACG			CCATAACCCGGCGATAATAC
NMV_1164	TGTTCCAAATATTCGTCCCG			TCGATAATGGTTTGGGGGTA
NMV_1165	GCAGACCCGCAATTAGGATA			GCTTAAAATGCCCTTTGGAA
NMV_1166	AAAACTGGGCGTTGAAACTCT			AGTCGTTTCAATGCCCCTTA
NMV_1167	TCTCCGTGCCGGATATATTG	atctatgtgtcagaccggggGTTAGCAAACCGCTTTCGAC	tttctttgttagaccggggaAACGGATGCGCAAAAATTAC	AGATGGACAGGCACTTCGTC
NMV_1168	TCAAAAAGCCCAACAACAAA			GTGAGATGGTGGTCTGAGGC
NMV_1169	TTGAGGAATTGGTTTCAGGC			AATCGCGTAGTTGGGTTAGG
NMV_1170	CCCGAGCATTCCATCAAATA			TGCCTGTTTGTTCGTGAAAG
NMV_1171	ATGAAACGATGACCGACACA	atctatgtgtcagaccggggTTTAGCGGTCGGGGAAAC	tttctttgttagaccggggaATTGCCGACCTCATCGAATA	TTTGCACGGAAATAATGCAA
NMV_1172/1173	ATGAGGGCGGTACAGACAGA			CGAGAACGCGGTACTGGTAA
NMV_1174	GGATTCGGTATTTTCGCGCT	atctatgtgtcagaccggggTCTGTCTGTACCGCCCTCAT	tttctttgttagaccggggaGCGCCTATCATCTGCAAGAC	ATTCGTCGCAAATCTTCCCG
NMV_1175	CAAATGGCGGCACTTTATG	atctatgtgtcagaccggggATACCGAATCCAGAGCCATG	tttctttgttagaccggggaTGTTGCCGATGTTTCACTTG	TTCAAGTTGAGGTCCGCAGT
NMV_1177	GTCTGCCAAAAGGAATGGTT			CATCTTCGGCAGCAACAATA
NMV_1178	GACCTATTCGCCCGCTTTA			TGGGTGAACAAGGTGAAACA
NMV_1179	GCAACTTGAGAATGCAGGC			CGGCTTCGGGAAATTCTTTA
NMV_1181	AGAGCAGCAGTGTCAAAACG			TGTCGGTAAAAATGGTGCAA
NMV_1182	CGTTGTGCAATGCGTATTATG	atctatgtgtcagaccggggCCAAAGTTTCCGCCATTAAA	tttctttgttagaccggggaCATGAGCGGACACATTATGG	TTACCAAGGGAAAGGTGTGC
NMV_1183	CTGATTCCCGAAACTTTGGA			TTGTCCGGTATGGATTTTGC
NMV_1184	CTGACAGCCCATATCACGAA	atctatgtgtcagaccggggTATGTCGCAGTTCGGTTGAA	tttctttgttagaccggggaAGCACAATGAGCTGCGTAAA	GCCCGAATATTTTGACGAGA
NMV_1185	GCTGTGTTCGGAATGCATAA	atctatgtgtcagaccggggGCTTTGGCAAACGACTGAAT	tttctttgttagaccggggaGCTTGAGCCTGATTCGTGAT	CTCATCCAACAAGGCTTCCT
NMV_1186	CAATTTCGACGTTGTTCAGG	atctatgtgtcagaccggggAATACGTCGTGCGGATCAAG	tttctttgttagaccggggaGCAACTCGATATGTCCGAAGA	TACCTTTGTTGCCGGTTCTG
NMV_1187	AGACGGCATTGAACGTCTG	atctatgtgtcagaccggggTTTCGTTCAATAGGCGGATT	tttctttgttagaccggggaCAATTTCGACGTTGTTCAGG	AATACGTCGTGCGGATCAAG
NMV_1188	ACTGGCTACCCAAATCATCG	atctatgtgtcagaccggggTTCTTCGGCGATTTCAAACT	tttctttgttagaccggggaCACCACGGACACGACCTC	GTGTGTTCGCGGTTCAGAC
NMV_1189	AGTGTCTGAAAATTTGCCCG			GACATTGGGTTTCAACAGCA
NMV_1190	TAGTCGTCTTCGGTGGCTTC	atctatgtgtcagaccggggGTTGCCAAAGGCACTTGTTC	tttctttgttagaccggggaCGAAACACAGCAAAAAGTGC	GTTCGGAAGAAACCGAAATG
NMV_1191	AAGTCCTTTTGGGCCTGATT	atctatgtgtcagaccggggCTTTGACTTGGGCGATGAAT	tttctttgttagaccggggaCCAAACCTTCTTTCGAGCAG	AGACCGATCAGCCTGACGTA
NMV_1193	GTGCTTACCCAACTGAACGG			AACAACACGCCTTATTCCGA
NMV_1194	AGCAATGCCTGATTGGAAAC	atctatgtgtcagaccggggCTTCGGAATAAGGCGTGTTG	tttctttgttagaccggggaAGCGACAGCATTACCGTGT	ACGGCATTGAAGCAGGTTTA
NMV_1195	CGCACAAAGCAAAAGCAGT	atctatgtgtcagaccggggATTTTGTCGCCGTATTCCAC	tttctttgttagaccggggaCAGTTTACCGTGGTCGGTCT	ACCTGCGAATTGATGAGGTG
NMV_1196	GGCGTTCAACCTTGTCTCTT	atctatgtgtcagaccggggAACGCCGCTGGTTTAAGGTA	tttctttgttagaccggggaCCATCTCGGTTTCGTGTACC	TGCCGTTCCATTTTATTCCT
NMV_1197	GCAGACAGATGAATTTGCCC			TTTTTAAATCCGTCCGCATC
NMV_1198	GTCTGAAACATTCCGGCTTC	atctatgtgtcagaccggggCGAAAGGAACGTGTATGCTG	tttctttgttagaccggggaGTTTTCAGACGGCATTCGAT	TATGCTCGAGCGGGTATTTT
NMV_1199	GGACGTGTTCTGACCATTGA	atctatgtgtcagaccggggCTTCCGCTTCTTTGCTCATC	tttctttgttagaccggggaAAACTCAAAGGCCCGATTCT	AATCTGCATCACCACCTTGC
NMV_1200	ACTTTGGCGATGGTGTCTG	atctatgtgtcagaccggggTTGGTAGTGGCATCCAAAGC	tttctttgttagaccggggaAACAAGGCGACACCGTTACT	CTTTAACCGCCCTGCTCTC
NMV_1201	CCGATATGGTTGGCGAAA	atctatgtgtcagaccggggTCACGCAAGACTCGACAATT	tttctttgttagaccggggaAGAATATTCCGTTTGCCGAA	TTTGGATGCCACTACCAATG
NMV_1202	CGCATCATCTACACCGAAAG			ATGGTTTGCGCTTGGACTT
NMV_1203	TTTTTGTTGGCGGTAACGAT			CCAGTTTTTCGGAATCGAGA
NMV_1204	AATCCAGCCTGTTTGCCTTA			TTAATGCGCCTTGGAAACTT
NMV_1205	GCGTTATCACCGCCTTTTAC			TCCCTGTGGTCTTTCCAAGT
NMV_1206	TACACCTGCACAATCAACGG			CCGATTTACAAAGCCGAATC
NMV_1208/1209/1210/1211	GGTATGGATGCGAGCCTTTA			TTTCTTCCAATGCGGTTTTC
NMV_1212	CGGAGGATTTCGGCATATT	atctatgtgtcagaccggggGAGTAAAGACGGCGGTATGC	tttctttgttagaccggggaGAAACCGACATCAACGGTTT	AAAGGCTCGCATCCATACC
NMV_1213	ACCGTCAAAACCGTGTTCAG			GGGGTCGGTTACTTGGAAAT
NMV_1214	TGGTTCGTACACGCCAAAAC	atctatgtgtcagaccggggAACCGTATGAGGCGAGTTTG	tttctttgttagaccggggaGCAAGAAATCCTTCGCTCAA	TCTGAACCCCGAAAACAGAG
NMV_1215	CTTTCAATGGGAAGGTGCAG			AAGCAAGACCAAGGTTACGG
NMV_1216	CGTGTTCTGCATAAAACCGA			TTTGCGTTCTCCGACATAAA
NMV_1217	TACACGACAAGGCAGCACAT	atctatgtgtcagaccggggATGTTGCGGACGCTGGTT	tttctttgttagaccggggaCCACATTGGCAGAATACGG	TCGCCCATAATCATGAAGGT
NMV_1218	TTTATGTCGGAGAACGCAAA	atctatgtgtcagaccggggGTTCATGGCTTTGACGGATT	tttctttgttagaccggggaCCGAACACCAAAATCGAAAT	ACTTCGGAACGGTATTTTGG
NMV_1219	GGGCATCATTAAACCCAAAA	atctatgtgtcagaccggggATGAAGTCTTCGGCGTGTGT	tttctttgttagaccggggaGAACTGAATATCGGCACGGA	AGAAGCTTGCCCAGTTCTTG
NMV_1220	TACTCCGAATGGGGCTACAC	atctatgtgtcagaccggggAGAATGCGCTCGATCAAATC	tttctttgttagaccggggaCAAGAACTGGGCAAGCTTCT	CCCATCATTTGCTTCCAGATA
NMV_1222	AGCGCAACAGGATTATGTCA			ATCTGTTCCTGAATGCCGTC
NMV_1223	TGCAAACCTGTCTTCAGCAC			CGAAAAAGATTTCCGCCATA
NMV_1224	GAAGACTACCCCGACATCCA			GGGCGGTAACTTCCAGTACA
NMV_1225	ACCGAGCATTATGCGTATCG			GGTGCTGTCGGTTTTGTCTT
NMV_1227	TATGCACGGCGATATTGTCA			CACAGAACGAGGTATGCACG
NMV_1229	GTCCGGTAAAGCGTGGTATAA	atctatgtgtcagaccggggATCGAACAGCGGACGCAT	tttctttgttagaccggggaACTGCAAATTTCCCAACTCG	TACGGTTCGCATTTTTGACC
NMV_1231	GGTTTTCGCGCTATACCACA			TCTTTTTCGAGGTCGTTGCT
NMV_1232	CCAAGCGTTTATGCCTTGAC			AGCTATATGAGGGCGGCTG
NMV_1233	AACCGGGAAAATCCTTTTGT			ACCGCACTTTGGGCATAAT
NMV_1234	CCTTGGTGATTTATATGGGTGC			GATTCGGATTCCAACCAGTC
NMV_1235	CGGTGGTGGTGGGAAGATAA			TTGCGCCCGTAACCATATTG
NMV_1236	CGACGGAGATTATCAGGGAA	atctatgtgtcagaccggggAATCCAGCAGGTCCATTTTG	tttctttgttagaccggggaTGATTTCCGAGGCTATCAGG	GACAGGAGCTGCGTGATTTC
NMV_1237	ATCCTGATAGACGAAGCGACA			TTGTCCGATAGCGGTTTTTC
NMV_1238	GCTTCAAAGGCGACAACTTC			CTTTGTGGATTTTGGCGATT
NMV_1239	GCCAACTCCTTCACCCAAT	atctatgtgtcagaccggggACAATCATACGTCCGGCTTC	tttctttgttagaccggggaTTCTCGCAAAACCGTATGTG	TTAGGCTTCCATGCTTTGCT
NMV_1240	GTTGGCGAAGCTGAGGTAGT	atctatgtgtcagaccggggTTCTTCAGGATGGCGGTTT	tttctttgttagaccggggaAAACAGAAAGCCGACATCGT	GAAATCCGAATCCAAGGACA
NMV_1243	GGCGGAATACACACCAAACT	atctatgtgtcagaccggggAAACCGTCTCCACGTCTTTG	tttctttgttagaccggggaTCGGTATGCTCGAAGAAGGT	CCTCATCAGGATTGCCTGTC
NMV_1245	TACAGTTCGGTTAGACCGGC			CCTTGAATCGTGGTTTCGAT
NMV_1246	AGATTTGTGCGAACCGACAG	atctatgtgtcagaccggggATGTTTTCCCGGAGTTTGGC	tttctttgttagaccggggaGATCGGGTGTACAGTTCGGT	GCGGACCGGAAATATAAGGC
NMV_1247	AATCAGCAGCTTGACTTGTGC			CAATCCCACCCATAAACGTG
NMV_1248	GGCTTCCTGAGCATCTTTTG			TCTTTTCCTCAATACGCCGA
NMV_1249	GGTAGAACAAGCAGCAAGCA	atctatgtgtcagaccggggGGTTTCGCAAATAAGCCGTA	tttctttgttagaccggggaCAAGGCTTTGAATTGCATCA	CTGAACTTTCCTTGCGACAAC
NMV_1250	AATCCACTGTTTTCCATGCTG	atctatgtgtcagaccggggCGAATTTTTCTGCCGTCTTC	tttctttgttagaccggggaCCATCGGCAAAAACCTGTAC	GCATTGCTCAAACGCATCTA
NMV_1253	GCCGTGCAGTTCTTCAAAA			TGCGTATCAGCAGAATCAGG
NMV_1254	GACACGCTTTCTGCCGTAAC	atctatgtgtcagaccggggGGTAAAGCGCACGGTTTTG	tttctttgttagaccggggaGACCTGATTATGGCATTGCC	TTTCAAGACCCGTTCCCTT
NMV_1255	GCCGTGCAGGTCATAGAGTT	atctatgtgtcagaccggggTTCCGCAATCTGCGTGTAG	tttctttgttagaccggggaGTTACGGCAGAAAGCGTGTC	GAAACAGGCGTTCGTACAGG
NMV_1256	ATCAGCGACTGGATGTTCGT	atctatgtgtcagaccggggGATTTTTCGCAGGCGTGAT	tttctttgttagaccggggaGTCATCATCCGCAAAGGTTT	GGAACGCTATCCGGCATACT
NMV_1257/1258	CAGGATAGGCGATACCGAAT			TTTCGGAAAACTGTCTGCCT
NMV_1259	CTTGGACGACGACACCATC			ATTTGAATGTTTTACGGGCG
NMV_1260	GCATCGATTTGGGTACGAC	atctatgtgtcagaccggggTTGGTCAGTTGCAATACGGA	tttctttgttagaccggggaGACAGCCAACTCCTGCTTTC	TTTGACCGTCTTTGAAGGTG
NMV_1261	GCTGTTGGTCGTACCCAAAT	atctatgtgtcagaccggggTAACGGGCTTGAACCAAATC	tttctttgttagaccggggaGAATTTACCTGCCGATGGAG	AAAATATGCTGCCCGTTGTC
NMV_1262	TTACGCGCTTTTAAACGAAA	atctatgtgtcagaccggggAAATCGGACATATCGGCAAG	tttctttgttagaccggggaCTCAACACGCCTTTGGAAAC	CGCGTTTTTCGGTGATGA
NMV_1263	CGACTACCTCCACCCAGACT	atctatgtgtcagaccggggGAAATCCAGCGGCGAGAG	tttctttgttagaccggggaCCGAATGGGTCAACCAATAC	CACAGCCGGTCAGTGAAAC
NMV_1264	AAAGCCGCGTTGAACTACC			ATACAGGGATTTTTGCCCGT
NMV_1265	AACCATTCTGGTAACGCACC			TCATTGCCGAAAATCTGATG
NMV_1266	TGAATCCGAAAACCTTGAGC	atctatgtgtcagaccggggGAAGGTTTCCTCCACGACTG	tttctttgttagaccggggaCAAAACGGCTTGACCAATG	CCACGCCGGAATTAAGTTT
NMV_1267	ACACGCAATGTACCCTGACC			GGTAGGCGGTGAATTTGTTG
NMV_1268	GACAGCTTTTACAGGCAGGAA	atctatgtgtcagaccggggCATCAGGCGCAGAAACTCTA	tttctttgttagaccggggaCAGCGAACTGCCTGCTTAT	TTCCCCATTATTTTGCAAGC
NMV_1269	CCCGTCTGAATACCACGAAT			CAACCCGAGATTAGCGAAGT
NMV_1270	CCGTCAGCGTTTGTTAAGGA	atctatgtgtcagaccggggATTTCTTGCCGTCCCATTC	tttctttgttagaccggggaGACAGCTTTTACAGGCAGGA	GGGTGCCTGAGAAGAAGACA
NMV_1271	TCAATCAAAACGTCCAATTCC	atctatgtgtcagaccggggGACATCGGGCACAATAACG	tttctttgttagaccggggaGTTGCCGCTGCTTATCTAGG	ATAACGAAAGGCGGGAATGA
NMV_1272	GCCCAATGTGTCGTCGTAA	atctatgtgtcagaccggggCCAATTGTTTTTGATGGGAAA	tttctttgttagaccggggaTCGTTACCATACGCCTGTCC	AATCCTGCCACTCTTCGTCA
NMV_1273	GCAACGTCAAATGCTTCGTA			CTTTTTGCGCGGTCATTC
NMV_1274	AAGGACTAAACCATGCACCC			AAAGCCGTTGTCGCTTAAAT
NMV_1275	TTGGGTACGGTGGATATTGC	atctatgtgtcagaccggggATACTCAAGCCGCCTGTTTC	tttctttgttagaccggggaTCCTTATTTTGTGCGTTTGG	TGCCGGTGGTAACTACAGC
NMV_1276	GTTTATGCTATCCCGCATGG	atctatgtgtcagaccggggAGTTTCTTCCGATGGCACAC	TTTCTTTGTTAGACCGGGGATGACTGTGTCGCAAATCGAG	CCACACCCACATGATTTCCT
NMV_1277	TATCGAGCGCATGGACATTG	atctatgtgtcagaccggggACCACCAGCGTGATTTTTCC	TTTCTTTGTTAGACCGGGGAGTCGTCCGAGCCGATACA	TCCGTTACATTAATCGCGCC
NMV_1278	CCAATCGACGGTACGATACA	atctatgtgtcagaccggggGTTGTTTTCGGCCTTAAGCA	tttctttgttagaccggggaACCGTATGGCAGGCATTAAC	CATGCGGGATAGCATAAACC
NMV_1279	AAGCAGGAAGCAGACAAAGG	atctatgtgtcagaccggggGATTCTGCCGTTTGGTAAGC	tttctttgttagaccggggaCGTCTGAATGCGTTGGTTG	TGCCCTTTACATTGAGCTGC
NMV_1280	CTAAAAAGCCCCTGAAAACG	atctatgtgtcagaccggggTGCTTACATATCCCTTTGTGTCA	tttctttgttagaccggggaAACGGAGCAAAACCCTATGA	TGAAATTCTTTGCGGAATGC
NMV_1281	ACATTGGTCAAACAGGTGGA	atctatgtgtcagaccggggTCTTTCAGACGACCCGAATC	tttctttgttagaccggggaTTTCCACACTGTCAGACAACG	AGTCGGACGACCGTCTACTG
NMV_1282	TTGAGCCCGATTTCAATTCT			TCATGAATCAGATCGGGGAG
NMV_1283	CATGATGATGGTCCTGATGC			ATCCACCAGTTTCGGGATAG
NMV_1284	AATTCCTCAAATCCCTTGCC			TCTTCGATAATCAGGTCGGG
NMV_1285	AATTCCAATTCCGCCTTGAT			ATGAGGCCGTTAACGATTTG
NMV_1286	AAGCTCTCGTACCACACCAA	atctatgtgtcagaccggggCACCATAAAACCGGCCAACA	tttctttgttagaccggggaACATTTGCCTGCCTTTGGAG	CTTCCGCTTCGATGACTTGG
NMV_1287	ATGTGGCGGAGTTGGAAAAC	atctatgtgtcagaccggggTCTAAAATCGGGTCGCTCAT	tttctttgttagaccggggaGAAACGCACGGCCATTAC	TGCACAAACGCCATCAAGAA
NMV_1288	CAGGATAGGCGATACCGAAT			TTCCACAATCAAATCCTCGC
NMV_1289	TTGTCGGCTCAAAACTACGC	atctatgtgtcagaccggggTCCCAGCTCTAAATCCGCAT	tttctttgttagaccggggaTGATGGTGATGGACTGGAGA	CGGCGTAACTTTTCACGGAT
NMV_1290	GATGCCAAATGTTCGTCCGA	atctatgtgtcagaccggggGTTTTCCAACTCCGCCACAT	tttctttgttagaccggggaAACAGTCAAGCGGCAGTTG	TTGGTGTGGTACGAGAGCTT
NMV_1291	GCGGCATTGTTGAGCCTTTT	atctatgtgtcagaccggggGCGTAGTTTTGAGCCGACA	tttctttgttagaccggggaGGAAGTCAGCCGTCTGAAA	CGGCTCAATCCCAGCTCTAA
NMV_1292	GCATCGAAGCCTTGAGTACC	atctatgtgtcagaccggggGACCACAGCCCAATCATCTT	tttctttgttagaccggggaCTTGGCGGCGTTTGAATTTG	TCCCAGCTCTAAATCCGCAT
NMV_1294	AGCTGATGCGGAGCAGTATT	atctatgtgtcagaccggggCCGTAATCGTTACGCAGGAT	tttctttgttagaccggggaTGTCAGGTGTTGAGCAAAGC	CTTGCGCTTTGTCTTTTTCC
NMV_1286/1294	GCTCAAAACAGAGGCAGAGG	atctatgtgtcagaccggggGCGTTTGTGCAAGAAAAACA	tttctttgttagaccggggaCCGTAATCGTTACGCAGGAT	AGCTGATGCGGAGCAGTATT
NMV_1295	AGAAAGGGGCTGTGTGATGT	atctatgtgtcagaccggggAAAGCCTGTTTCTCATCTGC	tttctttgttagaccggggaGCTTATTATGCGGACACGAA	TAACGGTCAGGCCGTAATC
NMV_1296	GCGTTGATTGCGAAAATTAAA	atctatgtgtcagaccggggGCAACACGGGATTGACTGTT	tttctttgttagaccggggaGAGACGGCCTTGTATGAGTTG	CCGCATAATAAGCGACTGCT
NMV_1297	AAGCTGAAGGCAGCTGTGAT	atctatgtgtcagaccggggCATAGGATCGGCAGAGCTTC	tttctttgttagaccggggaCTGGATAACGGCTGGACTTG	TCGTTAACGGCCTCATAAGC
NMV_1298	TTTTTCAGACGGCCAAGTTC	atctatgtgtcagaccggggCTTCGCGTAATTCCTGCTTT	tttctttgttagaccggggaGACGACCTGCTGCCTAAGTC	ATCAGTAGCTGCGTGGCATA
NMV_1299	GAAGTCAAACGCCTGGAAAC	atctatgtgtcagaccggggCAAATCGCCGTCATAACTGA	tttctttgttagaccggggaGCAAGGCGAACTGACGAT	CGGCTGCTTTTAATCAACGA
NMV_1300	TTGGCTCAGGCGATAACTTT	atctatgtgtcagaccggggGTTCGGTCAGGCTCATGATT	tttctttgttagaccggggaGCATACTGCGAGGCACATAA	AAACGGAATGGGGTAACTTG
NMV_1301	GTAAAGGAAATCCGTGCGAA			CGATTTCCTTTTTAGTGCGG
NMV_1302	AAGGAAAACGCAAAATGCAA	atctatgtgtcagaccggggTCCTTCTTCATGACCATCAGC	tttctttgttagaccggggaCGAAGGCTTTGTGATTGCAG	GTTCGGTCAGGCTCATGATT
NMV_1303	AGATGCAGGTCGGTATCGTT	atctatgtgtcagaccggggCTGCCAATCCGTATTACGTC	tttctttgttagaccggggaCGCGAAATCGAGGAATATCA	TGATTCGGGTTTTAGCCATT
NMV_1304	ACGAACTCTTTGAGATTGCGA	atctatgtgtcagaccggggGCCGCAGGGTTCAATAAAAT	tttctttgttagaccggggaATATGGCGATAAGGCGATTG	TTTTTGGGCATCACGTAACA
NMV_1305	CTGATTGTGGTCGATGAAGC	atctatgtgtcagaccggggTCGTCAGCTCTTTCGCAAC	tttctttgttagaccggggaTCGAGAAGATGGAAAGACAGG	TTATCGCCTGAGCCAAAGTT
NMV_1307	TGTGTTTGATATGGACGGCA			TGATACCGTTCTTGTTCGCC
NMV_1308	AAAAGCGCAAAGGGATGGTT	atctatgtgtcagaccggggCCTGCATAATCAACGGGAGC	tttctttgttagaccggggaTCGACGAATACAACAACCGC	AATCGTCTGTGCCCGTTTTC
NMV_1309	GTTTTGAATCGACACGGGTT			CAGCAAGCCCAAAAACTGAG
NMV_1310	TTCCGCAATTCTTTTGCTTC	atctatgtgtcagaccggggCGTTACTGACGTTGCCGTTA	tttctttgttagaccggggaCCTCATCTGGTTCGGTTGTT	AGGCGGAGTTTCATGTTTAAG
NMV_1315	ATCCGCCACCTCTTAAAACA	atctatgtgtcagaccggggAACTCGGGATGCTGTTTGTC	tttctttgttagaccggggaGAGTTAGCCGAAGCCATGAA	TAGACCAGTTCCGCGTTTTC
NMV_1316	GCGCACTGAAACAAAAACTG	atctatgtgtcagaccggggAAATCTTCGCGGATGACAAG	tttctttgttagaccggggaGTATGGCGTACTGCCTCGTT	CCATAAATTCGCGGTGAAAC
NMV_1317	AAGTCGAAAAACTGGGCAAC	atctatgtgtcagaccggggAAATTCGCGGTGAAACTCTG	tttctttgttagaccggggaATCTCGCCTATGCAGCGTAT	CCCGATGAATTCCTGTGTTT
NMV_1318	AGCAGAGCGTAGCAAACCAT			CCTGTTTGTCCGGTTTCTGT
NMV_1319	CTTGCAGCCGGAAGTAGAAC	atctatgtgtcagaccggggCAATATCCATCGCCTCTTTGT	tttctttgttagaccggggaAGGTTTGGTTAAAGGGCTGA	CGCGGGAATAACAACTTAGAA
NMV_1320	GAAAACCGGCGGATGTAAG	atctatgtgtcagaccggggTGTTCTTCGGAGTAAGGTTCG	tttctttgttagaccggggaGCAACCAGGTCGAAAGTGAT	CGTATAGGCAAGGCAGTTGA
NMV_1321	CTGCCTTGCCTATACGTTGG	atctatgtgtcagaccggggTTGATGAAGTTGCCGATACG	tttctttgttagaccggggaTCATCCCTCGCAGCTTTATC	GAATCCGAGTTGCCTTATGC
NMV_1322	ACGATTTGAGCGTGAAAACA			GCATATTCCGCTTCATTGC
NMV_1323	CGCAACTGCAAAAGCTGAC	atctatgtgtcagaccggggCGGGAATATTGATGGTGGTC	tttctttgttagaccggggaGTCGGCTATTCAATCCCGTA	TCTTCGCTTTCCAACTCGAT
NMV_1324	GCAGATACCCTGCGATTGTT	atctatgtgtcagaccggggCTCAACCGAAACCGTATCGT	tttctttgttagaccggggaAATTGAAAATCGGCGACAAC	GGAAAAATGCCCTTCGATTC
NMV_1325	CACCGTAACCGTGTACAGCA			GTCGTGAAATAGTCCGCAGC
NMV_1326	GCCGTATTTTGAGAAGCAGC			CAATTCCAGCATTTTCGGAT
NMV_1327	ACAGCCAATACACTGCCGTT	atctatgtgtcagaccggggTCAGTGCAACCAGATTGACG	tttctttgttagaccggggaGAACGCTTTGGTGCTGATTC	TTGATGGTTTCGGCAAAGAT
NMV_1328	ATCTGGTTGCACTGATGGTG	atctatgtgtcagaccggggTTGATGGTTTCGGCAAAGAT	tttctttgttagaccggggaGCTGATTACCGGTTTTCTCG	TTTAATGGGGAACTATTAAAAAGATG
NMV_1329	GATATGCCTTTTCGGCTTGT			CTTTCCGGATTTTCACTGGA
NMV_1330	GTTACGGACGAGGGGAAAGT			AGGCCAGCCGTCTTCTTTAT
NMV_1331	TGGTGCGGTTATTTTAGCAA			GATGAATGAATTGACGGCATA
NMV_1332	GGCAAGGGAGGATACTTTGA	atctatgtgtcagaccggggATAATGCACCGTATTGGCAA	tttctttgttagaccggggaAGCGTTGGCGGAATATATTG	CGACCGCCGTATAAAAACTG
NMV_1333	CGTTTCCTATTCTGCCGTTC	atctatgtgtcagaccggggAAAACGGCAACCAAACCTTT	tttctttgttagaccggggaAAGAACCGCTCGGTTTATCC	CCAGTAGGGCTTGTCTTTGC
NMV_1334	ATTTGGCTTGTGATGGCATT	atctatgtgtcagaccggggCAAACAGGCGTAATTTGTCG	tttctttgttagaccggggaCGACTTTGTCCATCTGCAAA	TATCGCGTGGGATTGTAGTG
NMV_1335	CGCTACCTTTTGGACAGCA	atctatgtgtcagaccggggACCGACGGAAATGTTGACAT	tttctttgttagaccggggaATCCTTGAAAAACCCGAAGG	ATGGCTTGATATGCGTTGCT
NMV_1336	ACCCAAAGCTGTGGAAAGG	atctatgtgtcagaccggggATCGTCCAGCTCGTTGTGTT	tttctttgttagaccggggaGTCTGGTCAACAATCCGGTT	TACAATATGCGCTGGGTAGC
NMV_1338/1339	AACCGGATTGTTGACCAGAC	atctatgtgtcagaccggggTGCGAATTTCTGGGTTTTCT	TTTCTTTGTTAGACCGGGGATTCCACAGCTTTGGGTTAATG	TCATAGCCAGCTTGTGTTGC
NMV_1340	ATCATCAATCAAACTCAGGCG			GCTTGTGAGGACACCCACTC
NMV_1341	TCAACTTTGATGGCAAATGG	atctatgtgtcagaccggggTGAATGGCTTGTAATGCTGTG	tttctttgttagaccggggaTTGGCAAGTGGTGTATCAGC	CGATTGCCAATTGTTCGAC
NMV_1343	GTTGTCTTGGCAAGTGGTGT	atctatgtgtcagaccggggGGCATAATCGAGCACTTCGT	tttctttgttagaccggggaGCTTGGCTCTCGAACACAAA	CAATACGTCGGCAACCAAGT
NMV_1344	GCACATCACCGTCAACAAAA	atctatgtgtcagaccggggCCGAAATATTTGCCGACGGT	tttctttgttagaccggggaCTAAAATCTTCCGACGCGAAT	AACAATAATCTGCCCGTCGT
NMV_1345	GTTGCCTTGCTCGACAAAA			TCCAAGTCATTGGTCGGTTC
NMV_1346	AAGAGCTGCTCGAAGACCTG			AAAAGAATAGCGGCCGAAAC
NMV_1347	CATCTCCGGTCAGACTGTCA	atctatgtgtcagaccggggACAGCATCAGCAAGATGTCG	tttctttgttagaccggggaGACAATTTGAGCGGCAAAAT	TCTTTGGCATCGCTTAACAA
NMV_1348	TCAGTAAAACCGGCGAAGTC			AAAGCGGTTTGGTTGTCAAA
NMV_1349	AAGGATGTTTGGAAGATGCTG	atctatgtgtcagaccggggTGCTTTGCGTATCCATGACT	tttctttgttagaccggggaAACCGCTACATTGGGCTATG	CCAAAATATTCGCCATGCAG
NMV_1350	GCGTATTGGCGGTAGAAATG	atctatgtgtcagaccggggGTATTCGGCAACCCAAAGTG	tttctttgttagaccggggaCAAGAAGCACAACTCGATGC	CACATCGTATGAGGCGTTGA
NMV_1351	CACAAATCCGGTTTGAGCTT			GGCATAGCGGTCATTTTTGT
NMV_1353	AACCAGTACAGCGTTCTCGC			GCGTAAGTTTCGTCGTTTGC
NMV_1356	AAAACCTGATTCACGCGTCT			TCCTTTGAACGAGCGGTATT
NMV_1357	ATGACGCGTGAACAGGCTA	atctatgtgtcagaccggggGGTATGGCTGATTTTCCCTG	tttctttgttagaccggggaAACTATGGACAAACGTGGCA	ATTAAGGCATCGGGCTTTTT
NMV_1358	TCAACCGATTTATCGAACGC	atctatgtgtcagaccggggGAATGCCTAGGTCGCTGTG	tttctttgttagaccggggaTGCCGACTCAGGGATGTT	GCTGCAAGGCATATTGTTCC
NMV_1359	ATTTGCAATCTTAGCCGGTTT	atctatgtgtcagaccggggAATGCCGATAGCCTGTTCAC	tttctttgttagaccggggaGAAATCAGCCTCAAAGCCAT	ATAAGCCCACCAGAGCCATT
NMV_1360	TCAAGATAGCCGTTCAACCA	atctatgtgtcagaccggggTTGCATCTTCATCAAACCTCAT	tttctttgttagaccggggaCGTGAAGGCGTACAAGAACA	AATGCCGATAGCCTGTTCAC
NMV_1361	AAGCAATCGGCAAAGAGCTA			TGCCCTTTCCATGCTAAAAA
NMV_1363	AGTGCATTACCAATGCGTGA	atctatgtgtcagaccggggAAAGGTTCGGGAATTTCGATA	tttctttgttagaccggggaAGCTAAGGCGGTAAAAGTGC	TGCATGATTTGGGTAAGCTG
NMV_1364	GTAGGCGTAGTTGCCGTTTT	atctatgtgtcagaccggggTAGGCATAAATACGCCACGTT	tttctttgttagaccggggaTGCTGCTGAACAGGGAATTA	GTTTCAGAACACCGGAGCAG
NMV_1366	AGGCATAAATACGCCACGTT	atctatgtgtcagaccggggCAGTCCGACCGATAAATCCT	tttctttgttagaccggggaCTCGGGATTGGTCATCAAAC	CCAAGAGTTCCAGCAGCTTT
NMV_1367	ACAACGGCTATTGAGGGTCTT	atctatgtgtcagaccggggAGTGGCTGACATCAGACGTG	tttctttgttagaccggggaGCTGGAACTCTTGGTCGAAG	TGCCTTAAGACGCTCAATCA
NMV_1368/1369	CACAGTGAGGCACACGAGAT	atctatgtgtcagaccggggAAAGGGGTGTTTGGTCTTCA	TTTCTTTGTTAGACCGGGGAGAGAGCTGCACACGCAGAC	ATCGGGATTCTTGGGCTATT
NMV_1370	CGACAACATCCACCTTTTCC	atctatgtgtcagaccggggTGGCGATTTCGACATCTACTT	tttctttgttagaccggggaCCAAGAATCCCGATGGTATC	AGGCTTCGCACTCTGAAGGT
NMV_1371	CACCAACATCAGCCTGACC	atctatgtgtcagaccggggGATAGCGGCAATGGGTAATG	tttctttgttagaccggggaCTGATTGCCAAAATCCACAG	TGCAAAGGTCTCAGAGTGAGT
NMV_1372	GAAATCGCCAAAATCATTGC	atctatgtgtcagaccggggGTATCAGTTTGCAGCGGTTG	tttctttgttagaccggggaGAAAAATGGCGGCAGTTC	TCTGGAAGAACATCAGTTGCT
NMV_1374	TAATCGGGGATGCTCAGTTC			GGCTCGGTTACGAAGACAAA
NMV_1375	AAGTTCCGCAAACAAGAGGA			CCAACCATTGCTTAAGACGG
NMV_1376	TGAGCGCGGTCATCAATAC			GGTGTGAACGTTACCGTCG
NMV_1377	TTTTTCAATGCCGAAACAGG			GCATGGTGTTCACAATCACG
NMV_1378	CCTGGAACCATTCTGGAAAT	atctatgtgtcagaccggggCAATAGGCGTGGTCGTGTC	tttctttgttagaccggggaGTGTTCTACATCGGCACGAA	CTTCCACTTCGTCATCATGC
NMV_1379	GCTGCATCTTTTAGACCAACG			TTCTTGGTAAAACGCCAAGG
NMV_1380	GTTTGCCCAACTGGTTTACG	atctatgtgtcagaccggggTTTTTCAGGGTTGCGAGTT	tttctttgttagaccggggaGCGAATTTGACGATGCTAAAC	CTTCGGCTTCTGTACCGACT
NMV_1381/1382	CGTAGCCTTGGCAACTTTGT	atctatgtgtcagaccggggTCAGCTTGGAGGTTGTGTTTT	TTTCTTTGTTAGACCGGGGACATCCAAAGCATCAAAGCAG	TGGGAGGATGGTGAGGTATC
NMV_1383	GCCGACTACATCCAAAGCAT			ATGACGGGGTTTTCCCTAAG
NMV_1384	CCAAACCCCGATTTAACCAT			CCTCGTCATCCACGCTTAAA
NMV_1386	AAAGACAGAGATGCCCGTTG	atctatgtgtcagaccggggGCAATTAAAGCCCGAGACCT	tttctttgttagaccggggaAAGTACGCTTACGGAAAATGC	AGTTACGCCGGCTCTATGTG
NMV_1387	TGGTTTTGGGTCAACGGTAT	atctatgtgtcagaccggggACGGTTTTCGTAAACGCATC	tttctttgttagaccggggaTGGAGGTATTGGAGCCGTTT	TGACGGAGACACAAACCAAA
NMV_1388	ACGGCGAAGTTGTAGCAAAG	atctatgtgtcagaccggggTCTAAAATCGGGTCGCTCAT	tttctttgttagaccggggaGAAACGCACGGCCATTAC	TGCACAAACGCCATCAAGAA
NMV_1389	CGAGAAAATGCGCACTATGA	atctatgtgtcagaccggggATACCGTTGACCCAAAACCA	tttctttgttagaccggggaCTCTCGTACCACACCAAGCA	ACGGTTTTCGTAAACGCATC
NMV_1390	GGCTCCAATACCTCCACAAA			GCGGAGTTGGAAAATCAAAA
NMV_1391	GGCTCCAATACCTCCACAAA			GCGGAGTTGGAAAATCAAAA
NMV_1392	TCTCCAGTCCATCACCATCA	atctatgtgtcagaccggggCTTCAAACGCCAACGGTATT	tttctttgttagaccggggaAAAGCACTACCGCCGCTAC	GGAAAAAGACAAAGCGCAAG
NMV_1393	TTCATTTGTCAGCGTGAAGC	atctatgtgtcagaccggggTACTGTCTTGCCGTCTTTCG	tttctttgttagaccggggaCAATCACTCCCGCAAAGTC	TCTCCAGTCCATCACCATCA
NMV_1394	CACACCTATCCACGCCCAAA	atctatgtgtcagaccggggGCCGACTTGTAGCCTTGATG	tttctttgttagaccggggaTTGTCGGCTCAAAACTACGC	GCCCAAATGCTCAATGACCA
NMV_1395	GGGCGGCAAGAGTATGAAT	atctatgtgtcagaccggggGGCAACATCACAAACTTAAACG	tttctttgttagaccggggaGGTGTATTTGGGCATTGTCG	ACAACCTTAATTTCCGTAGCC
NMV_1396	GCATCGAAGCCTTGAGTACC	atctatgtgtcagaccggggGACCACAGCCCAATCATCTT	tttctttgttagaccggggaCTTGGCGGCGTTTGAATTTG	ATGACCGCCTTTTCGACAAC
NMV_1398	TAAGGAGAGCGGGCTTATGG	atctatgtgtcagaccggggGTGCCGTCGGTTTTAACAGT	tttctttgttagaccggggaTGTCAGGTGTTGAGCAAAGC	TGCACAAACGCCATCAAGAA
ΔNMV_1387/1398	TGGTTTTGGGTCAACGGTAT	atctatgtgtcagaccggggACGGTTTTCGTAAACGCATC	tttctttgttagaccggggaTGTCAGGTGTTGAGCAAAGC	TGCACAAACGCCATCAAGAA
NMV_1399	GCGTTGATTGCGAAAATTAAG	atctatgtgtcagaccggggGATGGCTTCGACCAAAATTG	tttctttgttagaccggggaAGGTATATGGTGGCGAGGAA	GGTTTTGCCCATTCATCATC
NMV_1400	GGAAGGTCTACGGTGCGTAA	atctatgtgtcagaccggggGGTTTACCGTGTGGGTTACCT	tttctttgttagaccggggaACATCTGCGTCGGACATCAT	TGCCGTATTTAGGGCATAGC
NMV_1402	AATGTCCGTCATCAAACGTG	atctatgtgtcagaccggggAGCGAGGTCAGGTAGTTGGA	tttctttgttagaccggggaGCGTTCTACCGCGATATTGA	AGGTCGTTCCATTCTTGCTC
NMV_1403	CTGTATCAACTTCGGCGGTT			GGCGCGTAGGTCAGTTCTAA
NMV_1404	GGTTTCGCCGGATAATGAC	atctatgtgtcagaccggggATCGACGCATTCGATGGTA	tttctttgttagaccggggaAAATTACCGAGCGTTCGATG	AACCGCCGAAGTTGATACAG
NMV_1405	GGCAAACTGGGCTTTGAA	atctatgtgtcagaccggggTCGCTCATCACTTTGGCATA	tttctttgttagaccggggaCAGTCTTCCCAGCTTTACGC	TTACGAAGAAGTCGCCGAAG
NMV_1406	CGCCGTGTTGGTACTGTG	atctatgtgtcagaccggggAACGGTGCAAAGGCTTCA	tttctttgttagaccggggaGACCGTCAACACGCTTGC	GATGGATGGTGTGCATATCG
NMV_1407	CGGCTGCTTAAAACAGATGC	atctatgtgtcagaccggggCAGCAACACAAACGATACGG	tttctttgttagaccggggaGCACTTGGTCGCCTCCAT	ATGACCAAGACCACATCGGT
NMV_1408	GATTTATCGGAAACGGCTGA			GGACGAAATCAACGACGACT
NMV_1409	TTGAGCGCATGAAGTTATGG			GCCGTTTCCGATAAATCACT
NMV_1410	TTGAGCGCATGAAGTTATGG			AAATGCTGGCGGTTATTTTG
NMV_1412	TGCCAATTTCGAGCAGTTCC	atctatgtgtcagaccggggCCACAGGCTGCCGTTATATT	tttctttgttagaccggggaGGAAGATGTCGGACGGTCA	AATTTTCGCACCTTGTCCGG
NMV_1413	GGCAGGAGCTTCGACTATTG	atctatgtgtcagaccggggCCGTATTTACGGCAGGTGTT	tttctttgttagaccggggaAAGCCGGTTGGATTGTAGTG	CAACTGCGCCTGAGTGATAA
NMV_1414	TTGAGCCGAGTCATCACAAG	atctatgtgtcagaccggggAAAGTCCCCTGTTGATACGG	tttctttgttagaccggggaAGAAATCGGCAACCAATACG	ACAAAGTAAACGGACGCGAG
NMV_1415	CAAACCAAAAGGCGAATGTT	atctatgtgtcagaccggggGTGGCCTTGAAGTTGGATGT	tttctttgttagaccggggaCAACCCGTTAAGAAAGGCTGA	GCCCGTTTCAGGAGAGAGAT
NMV_1416/1417	ATGAGGTGCTGGATGGGAAA			TTGGGAGCTGTCTAAGGGTG
NMV_1412/1418	CGCAAACCTCAACCTGACTC	atctatgtgtcagaccggggCGTGAAGTGCTTATGTTTTGCC	tttctttgttagaccggggaGGAAGATGTCGGACGGTCA	AATTTTCGCACCTTGTCCGG
NMV_1419	GTTTGGAAGTAACGGCTTGG			TGGTTGAAAACCGACAAACTC
NMV_1420	CGGTGTCCATTTGTATCCG	atctatgtgtcagaccggggGACACCTTACCGTGCATCAG	tttctttgttagaccggggaATTCGGGCAAGGGTATGTTT	GGCACTTTTGTCGCAAACTC
NMV_1423	GCCTCCGACAAAATCATCTC			CGTCCGTCGTTTAAGGTTTG
NMV_1425	GTGGCGCGGAATGTCTAAAT	atctatgtgtcagaccggggGTACAATCGGCAGGCGATTT	tttctttgttagaccggggaTCGTGAATGCGGATTTGGAC	ACCAAACTTCCTCATTCGTGTG
NMV_1426	AACACAATCTGCCGCTATCC			TGTCCGGTAACGGAGTTTTC
NMV_1428	ACTCTGGCATAAGGGGCTTT	atctatgtgtcagaccggggATCTTTTCGACCACCTCGTG	tttctttgttagaccggggaAGCACCACCCACTCAAAATC	GGCAGAACGCTCTACATCCT
NMV_1429	GAATGGGGGAATTGAGGTTC	atctatgtgtcagaccggggGCTTCAGTGGTCAATTCCTTC	tttctttgttagaccggggaAACAACATGGGCGTACACAA	CGGAGGGAGGATTATTGCTT
NMV_1430	GCCATGAAAAAGATTGATGGA	atctatgtgtcagaccggggTAAATGCCATCGAAATCCGT	tttctttgttagaccggggaTTGTTAAAATCGAGTTGGTTCC	TGCTGCTGCAGAAACTCCT
NMV_1433	ATCTTCCGCTGCGTCTTTT	atctatgtgtcagaccggggAAGGGGAATATGCGGAGAAT	tttctttgttagaccggggaAGCACGAACGCGGTATTTG	CGGTACTGCGGAAGAAGAAG
NMV_1434	ACATCTTCGGCGGTATCGTA	atctatgtgtcagaccggggTTTGAGCATGTCCAAAGTCG	tttctttgttagaccggggaGCTTGGGTCAATCAACCTGT	CGTGTGCAACCTGACTTACG
NMV_1435	GTTTCAGCCTTGCCGTTTAT			CGGATTTGTCTTCCAAAATCA
NMV_1436	TTTACACCGATCCTGAAATCG			CATGTCTTCGCAAACCAAAA
NMV_1438	AAACCATCAAAACGCAGTCA			TCATGTGTACGCCCAAGATG
NMV_1439	GGCCATTGGAGACACAAAAT	atctatgtgtcagaccggggTTGTACTTCGCACGCAAGTC	tttctttgttagaccggggaAAAGAACACGGCGTGAAACT	ACGCGTCTTTAATGGCTACC
NMV_1440	AGATGACTGCTGCCGAAACT			TTTCGCCTGAAGACAGGAAT
NMV_1441	ACCTTATCCCGATGCTTGAA			TTTCGGACTGTCTTCCAAGC
NMV_1442	ATTTGCGGTTCTGACGGTAT	atctatgtgtcagaccggggTCCATAAACCTGCCGAAGAT	tttctttgttagaccggggaTTCGAGCATTTGAGCGATAA	TCGCCGTAAATCAACAGGTA
NMV_1443	TATCGAGGCTTTGGAATTGG			TCTAATTCCAACAATCCCCG
NMV_1444	GTCGGCTGCTTGGTGTATTC			GCCTTGAGGAACGACAACTT
NMV_1445	CCCAGTGTAGCAATGGGTTTA	atctatgtgtcagaccggggTGCCATGCCGAATATTCTTT	tttctttgttagaccggggaAGTGAGCTTCATCGCCGTAT	TTTTACCGCTTTCCACACG
NMV_1446	AAATGCTGGATATGCCGTTC	atctatgtgtcagaccggggCAAAGGATGGGAAACAATGG	tttctttgttagaccggggaGTGGGCTTATCTGCACCATT	GCGAACAGGAAAACCCATAC
NMV_1448	CAATGCCCGTTTACATTCG	atctatgtgtcagaccggggGACCTCGGTTTTAGCATCCA	tttctttgttagaccggggaTGCAGACGGCAATGTAGAAG	GAACGGCATATCCAGCATTT
NMV_1449	CGTGGCTGGAAAGAAACTCT			TGCCGACACAGAACATATCG
NMV_1450	AAAGACTTGCGCGAGAAAAA			GCAGGTTCGTCAATTTGGAT
NMV_1451	AAAAAGGACGGTTCGATAATTG			CGGCCGGTATTGTAAATCAG
NMV_1452	CGATACCCAACATCACGCAG			TTATCAACCGCCTCTTCAGC
NMV_1453	CGGGAAAAATTCAAACGAAA	atctatgtgtcagaccggggTGACGATTTGGCAGTCGC	tttctttgttagaccggggaCAGGGGCAAAGTTTACGTCA	ACCGAGGCATTTTGACTCAT
NMV_1455	GCTGAAGAGGCGGTTGATAAT	atctatgtgtcagaccggggTGCCGAGATAATCGGTAAGC	tttctttgttagaccggggaCAATACGGCTATGGCGTTG	TTGATCGTTGAATGCGGTTA
NMV_1456	TCCAACGGCTATCAATACGG			TCTTCTTTGCTCGGGGAAC
NMV_1457	GTTTCCGAACGTATGCCCTA			TGATTTTGCCATTTTCGTCA
NMV_1458	ATCTACCCGCAAGACGAGAA	atctatgtgtcagaccggggACAGGATGACCACGTCGAAT	tttctttgttagaccggggaCTACTTTGCCGATCCGATGT	ACTCTTCCGGCTGTCCAAC
NMV_1459	GAAGACAAACCCCAGCATCT	atctatgtgtcagaccggggATCAGGTGCAGCCTTTCATT	tttctttgttagaccggggaTACGCGAACGTGATTACTGC	AGGATTTGCCAACATTCGAG
NMV_1460	GTCGGCATAACGTTTCAGGT	atctatgtgtcagaccggggAGATGCTGGGGTTTGTCTTC	tttctttgttagaccggggaATTCGTCCTTTTCGACACCA	GGCTTCGCAGTAATCACGTT
NMV_1461	GCACGGGCATATTGAAAAC	atctatgtgtcagaccggggATCGTTCAAACCTTGGGTCA	tttctttgttagaccggggaCTGCAAAAAGTCGACCCTGA	CAGAAAGGCTTTGACCGAAC
NMV_1462	GATGCTCGAACAGGGCTTTA	atctatgtgtcagaccggggCAGTGCTTCGCACATGAAGT	tttctttgttagaccggggaAGCGAAATGCAAAACTACCG	GATGCTGCCGATAAAAGCAC
NMV_1463	AACACTTCATGTGCGAAGCA			ATACGCGGATGTTTTCGTTT
NMV_1464	CAGGCATATTGGGGGTAAAA	atctatgtgtcagaccggggGGTTCGCTCAAGTTTTCCAA	tttctttgttagaccggggaATCGCACCGAAAGACAAAAG	GGTCTTGCCCGAAGATAAAA
NMV_1465	GACGGTTCGGAATCTGTTTG			GAATCACGCCGTTGTTTTG
NMV_1467	TGACCGCTCATAATGTTTCC	atctatgtgtcagaccggggTGTAATAGGGGACGACGGAG	tttctttgttagaccggggaCCTTCGCAAGAAGGCATGTA	TCGTGTCATCCTGTGTGATG
NMV_1468	GGCATAACGCAACAAACACT	atctatgtgtcagaccggggAAGCTGTCTTGGGGGATTTT	tttctttgttagaccggggaATTCGACACAGTCGGTTTGG	TCGGCATAGACAATCAGTTCC
NMV_1469	TTGTGTCTCGTGCGTGATGT	atctatgtgtcagaccggggGCAGACAGGCACACTTCTTC	tttctttgttagaccggggaCGGATTGGGAAAGCTATCTG	AACAGCCGGAACTGATTGTC
NMV_1469.1/1470	ACGGCCTGCACAAAAATATC	atctatgtgtcagaccggggCGAAATTGAACGGACTGGAT	tttctttgttagaccggggaCGGTTCAGTTGCGTAGGACT	GTCTTCGGTAACGCAATCGT
NMV_1471	CTATCGGAAATGACTGAACC	atctatgtgtcagaccggggAATGCCCGTAGCAGCAGA	tttctttgttagaccggggaGCAATACTTCCCTCCAGCTTA	GGCAATACGGAGTTTTCCAA
NMV_1472	GAATGTGTCCTGTCGTGGTG	atctatgtgtcagaccggggGCAATCGAACCCAAATTCAT	tttctttgttagaccggggaGTTTGTGCGCCAGTTCAG	TTCCCTCCAGCTTAAAGTCG
NMV_1473	TCTTCAAAATCCGCCTTGTC	atctatgtgtcagaccggggAACGGTTTCTTGCTGCTTTC	tttctttgttagaccggggaTTTGAGTCCGATCCGCAAG	GCGTTGACGATGAAGGATTT
NMV_1474	ACACTCGGGGCGTATGTTT			TAAACGTGCACATTGGGAAA
NMV_1476	GACCGCCGCGATTAAAGAAT	atctatgtgtcagaccggggTAATCGGGTCGGACACTTTC	tttctttgttagaccggggaAGTGTTCTTCGCGCCTGTAT	CCTGCTTCAACGTCATGCT
NMV_1477	CACCGAAAAACTGCTGTTGA	atctatgtgtcagaccggggGCTTTGTCTCCGGTTTTGTT	tttctttgttagaccggggaAGATTTCGCACGCAACAAC	ATTCAGGGCGGTTCTTTTTG
NMV_1478	CAGACGGCATTCTCACATCA	atctatgtgtcagaccggggGTTTGCCTGCTTCGCCTTT	tttctttgttagaccggggaCGCATTGCCAAAACCCATCA	CCATTTCGGCAAGCAAGTCT
NMV_1479	TTTATTGCAGGGCGTTACGG	atctatgtgtcagaccggggTTTCAAACCCGCTTCATCCG	tttctttgttagaccggggaCTTCAAACAGCTCGCCGAAA	GTTTCTTCCATTTCGGCAAG
ΔNMV_1478/1479	CAGACGGCATTCTCACATCA	atctatgtgtcagaccggggGTTTGCCTGCTTCGCCTTT	tttctttgttagaccggggaCTTCAAACAGCTCGCCGAAA	GTTTCTTCCATTTCGGCAAG
NMV_1481	ATTGCCAAAACCCATCAAAA	atctatgtgtcagaccggggTGTACTTCCGCTACCAAAGC	tttctttgttagaccggggaGAACTCCGTGTGCGTGCT	TGGCTATTATTCGGACAGTGC
NMV_1482	ACCTATCTGGATTTGCAGGG			AAAAACTGTTGCCGCTATGC
NMV_1483	GTCGCCCGATTATCGTAACA	atctatgtgtcagaccggggGCATAGCGGCAACAGTTTTT	tttctttgttagaccggggaCAAAATCGCAGCAGAAACCT	GGCTCTGTCTCCAAAAGCAT
NMV_1485	ATTTTGCCCAACATTGGATG	atctatgtgtcagaccggggGGAAGCAGCTTGTTACGATAAT	tttctttgttagaccggggaGCAGCGAGCAGGTAAACAA	GCATAGCGGCAACAGTTTTT
NMV_1486	GCCTTCATCACGCATTTTG	atctatgtgtcagaccggggAAGGGACAGGTTCTGTGCTG	tttctttgttagaccggggaAAGCCGCACATCCAATGTT	GGCGTTTCGAGCTGTATTTC
NMV_1487	ATGCGTTTGTAACGGATGTG	atctatgtgtcagaccggggCTTGCGGCTCTCATTCAGC	tttctttgttagaccggggaGCAAGGCATCAGATAACGAC	GAACCGGAAATGGTCAAGAA
NMV_1488	TGGCGCGACTGTATCTATCA			AAGCCGTTTTGGATAAACCC
NMV_1489	GTATCGTTGCGAAGGAGGAC	atctatgtgtcagaccggggTTCACACGTTTGCCTTCAAC	tttctttgttagaccggggaTGTGATCCTGCAAATCAACC	CAAGCGTCAGCTTCTCATCA
NMV_1490	TAAAAATGCCGCGTCCTATC	atctatgtgtcagaccggggAGACACCCAACACCAACACA	tttctttgttagaccggggaGACGCGCAGATTATTGTGAA	CACACGTTTGCCTTCAACAG
NMV_1491	CCGCCTGTCAGGAAGAATAC			CCGCATAGAAACGGATAGGA
NMV_1492	GGCGGTGTGTTTGTGGTT			GGCCATATTCGTCTTTTGTG
NMV_1493	GGGCGGAAGGTATGGATATG			TATCGGCAGACACCGTTTG
NMV_1494	GAGGATTTGGCATTTCCGT			AAATAAGCCAGCCCGAAATC
NMV_1495	CCGTTTAACACGACGCTGTAT	atctatgtgtcagaccggggTCGCCAAACTGATAATGGTT	tttctttgttagaccggggaAGCAGGCGGGTGTATTTGT	ACCCTCGGAAACAACAAGAA
NMV_1496	GCTTTGAAGGCTGACGCTAT			AACGGCACATCCTTACGTTC
NMV_1497	GGGCAGTTGAATTGGAAAGA	atctatgtgtcagaccggggAAAGCCGCCCAGTCATAAC	tttctttgttagaccggggaCGCCGTTTCAGATGTTTGT	CCGTTTGTGTTATCGTGCAA
NMV_1499	GGTGGATAAGTCGGGCATTA	atctatgtgtcagaccggggTATGCGTCGCTACATTGACC	tttctttgttagaccggggaATGCGAACGATGTGACGTT	TCCGGAAAAGACGGATACAC
NMV_1500	AATCGGCAGTCAAGGTATCG			TCATCGCCTTATCGATCACA
NMV_1501	AGGGGTTTGAGATGAAGCGT	atctatgtgtcagaccggggTCAAATCATTCCACGCCATA	tttctttgttagaccggggaAGAGGAACTCGGCCAACTG	TCATCGTCGCCATATCCAC
NMV_1502	AAACCGTTTCCGCATTTTTA	atctatgtgtcagaccggggAAATCACGCACCAGCTTACC	tttctttgttagaccggggaGCTTTATAAGAGGGCGACGA	TTCGGGTCGGTAATCTCATAA
NMV_1503	TTCCGCCAGAAAACATAACC			ACCTCGCGCAAATAAGTACG
NMV_1505	TTATGTGCGTATCGCTTTGG	atctatgtgtcagaccggggTGTTTGCATCCATACCTTCG	tttctttgttagaccggggaCAACCTTGCCTCACAGGAAT	CAGGGCGGTTATGTTTTCTG
NMV_1506	GTCGAGGAATTTGTCGGAAG			ACTTGGATAGCGGCTTTTTG
NMV_1507	ACGGTGGCGATAAGCAGTAT	atctatgtgtcagaccggggAATTGCCAAACCTGTCGGTA	tttctttgttagaccggggaATTTGGTCGGCTTGATTGAC	ACGGCGTTTTAACCAGTTTG
NMV_1508	CGGTTTGACAGTAAACGGCT			TTCCCACGAACCTACATTCC
NMV_1509	GGAAGGCGAACTTCAGGTTT			GTGCTGAAGCACCAAGTGAA
NMV_1510	CCTTGCAAGAAGCAAAGAGTG			TTATCGTCCAGGGGATTTTTC
NMV_1511	AGCCAAATCACGCAAAACCT			CGACGATCATCACCATCAGC
NMV_1512	TGGCTTTTGGCGATAAGAAT			TCCGGGACGTGAAGTAACTC
NMV_1513	GACGGGACAATTCACCAAAT			CAGAACGAGCATAGCAACCA
NMV_1514	GGCAGTGTTGCTGCAAATAG	atctatgtgtcagaccggggAAAAAGCCCTGCTTGGATTT	tttctttgttagaccggggaTACAGCGCATCGATATGCTC	AATCTCTCCCAGCTCCGAA
NMV_1515	GCTGCAAATCTTCCTGAACC	atctatgtgtcagaccggggCTTCCAAAGGCAGGTTTTCA	tttctttgttagaccggggaTCTACTGGCTGGGTTTCACG	TCTCGGACTTTCAGATAATCTTTG
NMV_1516	ATCGGTGGATTGCATCTGTT	atctatgtgtcagaccggggATCACCGTCAGCGTACCAAT	tttctttgttagaccggggaTCAAATTAATCGTTCGTGGTTG	CGGTTATTGTCAGGTTTCGA
NMV_1517	CAAACGGCAAGACCACAAG	atctatgtgtcagaccggggACCCAAAAACAGGGAATGC	tttctttgttagaccggggaCGGAAAGCCTTGAAGAGTTG	CAGCGTGGAATTGGTTTTTC
NMV_1519	GAATTGTGCGTTTTCGTTGA	atctatgtgtcagaccggggGGAAATTCATAGCGCACCAA	tttctttgttagaccggggaGGCATCAAAATCGCGTTTAC	CAGCCGAAATTCACCAATG
NMV_1520	AATCCATTGGTGAATTTCGG	atctatgtgtcagaccggggAATCTGTATGCCTTGCGCTT	tttctttgttagaccggggaTACTTTCCCCTTTGTCGCAC	TCTTGCCCATCAAACAGAATC
NMV_1521	GAACAGGCGGCATTGATACT	atctatgtgtcagaccggggGTGTTTGGCGGTTACGTCTT	tttctttgttagaccggggaAAGAAGCCCTCGAAGTTTCC	CGGTTGGAACATTACGCTCT
NMV_1522	GAACACGCCCCTTCCTTATT			CCGACAAAGATATGCGCTTT
NMV_1523	CAGGATGCGGATGAGGTAAT			TTTTCGCTTCCTTATGTGGC
NMV_1524	ATCATCGGCGATATTCAAGG	atctatgtgtcagaccggggGAACGGGTGCATTTGGAA	tttctttgttagaccggggaGTCCAACACATCGACTTCCA	TCGTCGCACTGGAAAATGTA
NMV_1525	CCTCCCCAGCCAGATAAAA	atctatgtgtcagaccggggAGTTTGGCAGAAATCGGAAC	tttctttgttagaccggggaGACCGTGTTTTGACTGTCGA	GCAATCGTTACCTGACGGATA
NMV_1526	GGCAGTTGTGTCAAGACAGG	atctatgtgtcagaccggggTTTGTCCAGCCATATTTCCA	tttctttgttagaccggggaGTATAGGCGACAGGCTGGAC	CTTGACGACTCCCCAAAAAG
NMV_1527	CAAATCAACCCGGACGATAC	atctatgtgtcagaccggggTCCGCCTGATAGACATTTCC	tttctttgttagaccggggaGTCGGTTTCAAACTGCCAAT	ACGGTTCAACACCAGCAAA
NMV_1529	CTTGATTGCCGGACAGGTAT			GGCGAGCATCTGTATTTTGG
NMV_1530	GGCGAAATTCGTCAAAAACT	atctatgtgtcagaccggggCAGCTTGGACACTACCGTTG	tttctttgttagaccggggaAGGTTTGACCGAGGATTTGA	GGTTGCCGTCAACACAGTTA
NMV_1531	CATTGCCTGCATAATTCGCT			CGCAGTTCTCGAATGGTATG
NMV_1532	TGTTTTACACAATCGGGCTG			GGTTTCGGGTTTCAGCATAA
NMV_1533	AACGCTACCAACGCTTCATC			GTATGCCGCTGTTGAATGAC
NMV_1534	CGGCTGTTTTCGCTATTCAG			TCATTATAGGCAAAACCCGC
NMV_1535	ATGCACAGAAAATGCAGCAG	atctatgtgtcagaccggggGCTGCCGTAAATGTCGGTAT	tttctttgttagaccggggaTATCTGTGGCACGAAGAACG	TTGCCCTGAAACGTTGAAA
NMV_1536	AGATCCGATTGTCCTTTCCCTC	atctatgtgtcagaccggggTCCGACTCCTCCGATAAATGC	tttctttgttagaccggggaGCAGATTTTCTCCCACAGCA	AGCCTCCCGATTGCAGTATT
NMV_1537	GTTTCAACGTTTCAGGGCAA	atctatgtgtcagaccggggCCAAAGCGAGTTGAGAAACA	tttctttgttagaccggggaCGCCCACCTTATATTTGTCA	CGTTACGACGGAAGCCTTAG
NMV_1539	CAGCATTCACTCTTGCCGTA	atctatgtgtcagaccggggCTGCAAAGAAAATGCTTCCTG	tttctttgttagaccggggaTGGAAATAAGGAAAATCTTTGGA	AGCATCATCGTGGCTTCAGT
NMV_1541	GAAATATCCCTAACGGCAGGA	atctatgtgtcagaccggggCAAACCAAAGCAAGTTGAGAAA	tttctttgttagaccggggaTTATATTTGTCGCACTATCCGA	CTGCACCATTTGCACGAATA
NMV_1542	ACATACCGCCAATAGTTTCTTGA	atctatgtgtcagaccggggAAAGCACCTGCCACAATAGG	tttctttgttagaccggggaGGCAATTAGTGCTTGGGCTA	TTCCTGCCTTGTCAATCAAA
NMV_1543	AGCCACGATGATGCTGTCTA	atctatgtgtcagaccggggTCAGCAACTTGATTTCCGAAT	tttctttgttagaccggggaTGCATGGAAGGGGATAGGTA	TTCCACCTCCATCCGAAA
NMV_1544	AAAACAGGGCAATTTGCTTC	atctatgtgtcagaccggggTCGAATCCACTATTTCTTCCA	tttctttgttagaccggggaTGTAGCAGTGGGGACTGTTG	ATGTTGCACACCCAATTTCA
NMV_1546	CGACATTGGGCTGTATTTTAGC			CCAAAACCCTTTTTGCTCTTT
NMV_1547	GCAAACAGCATGGACAATCA			GCAAGCCTGACCGTACCTTA
NMV_1548	GCCCTTGGGAATCAAAATCT	atctatgtgtcagaccggggCCATTTGCCTCCTCTTTCTG	tttctttgttagaccggggaAAAGCGAAGAGAATTTTGCAG	CTGCCGATTTCAACGGTAAT
NMV_1549	CTGATTTCGACCATGTATGAGG			CATGACCAAGCCAAATCATAA
NMV_1550	GAAAGAGGAGGCAAATGGTT	atctatgtgtcagaccggggGCCGATTTCAACGGTAATTT	tttctttgttagaccggggaACACATTTAAGAGGTACGAAACTTC	ACCTGACTCACACCGCTTTT
NMV_1551	GCCGATTGGACAGGTATAGG			CACACGCCAACAGAAAAACA
NMV_1552	TATACGCGCCATGCAAATAG	atctatgtgtcagaccggggCGATTTCCGCAGTAATCTTTG	tttctttgttagaccggggaGCTTGTTGGATTTCAATAAATGG	ATGACGGGGATTTTCAACTG
NMV_1553	AAAAGCGGTGTGAGTCAGGT	atctatgtgtcagaccggggTTCTTCTTCCGTCAGCGTTT	tttctttgttagaccggggaAGGGCGCAGTTTTTGGAG	CGGGCTGTTGTACAGAAGGT
NMV_1554	CAGGCGTTTGAAGATACGGT	atctatgtgtcagaccggggAAAACACGCAAAGGATTGGT	tttctttgttagaccggggaCTTCGCAAAACCACTATGCA	CATGTCTTTGAGCGTAACCGT
NMV_1555	CTGCTTTTGGTGAGCGAATA	atctatgtgtcagaccggggGGAATGGGGGTAGCTTTGTT	tttctttgttagaccggggaTTGAAATGGGTGTTGTCCAA	TGTACGAGTGCGTCTTTGGT
NMV_1556	CACCTGCTCGTGTTCAGTTC	atctatgtgtcagaccggggAATCAGATAATACACGCCATCG	tttctttgttagaccggggaGATATGGCAGGCACGACAC	CACAATTACGGGAGGGTTCA
NMV_1557	ATACGCGCTATCTGACCCAA			TTTTGTCGTGAAAAAGCCGT
NMV_1557.1/1558	TTGTTCCCGTCGTCAAAGTA	atctatgtgtcagaccggggCATGTGCCTTTGCCTGAAG	TTTCTTTGTTAGACCGGGGAGAACCGTTCAATTCCGACAG	TAACGTAGCCTTCCCATTCC
NMV_1559	CGCCGTTCTGACTTCCTATC	atctatgtgtcagaccggggAGTTTTTGGGATCGACGATG	tttctttgttagaccggggaGGAATGGGAAGGCTACGTTA	GTGCGGAATTTAAGGTCGAG
NMV_1560	AACCGCTTTGCCGATATTTT			AGAACTGAACCGTCCCATTG
NMV_1561/1562/1563	CGTCATCCCCTCATGGTATC			CAAAAGAACCGCACAGACG
NMV_1564	TTTTGAACCTGCCCGACTTA			ATACAGCCCTTCCACGTTGT
NMV_1565	GCGAAATTTGGATGTTCCAG			GCGTCAGCAAACTGATTGAA
NMV_1566	CGCCTTTTGTTTATGGTTACG	atctatgtgtcagaccggggGCCAATCATAACCAGCCTGT	tttctttgttagaccggggaACATACCGGACGACATCCAT	TTGCTCCTTGTCTGTTGACC
NMV_1567	CTCCGTCAATACCGACGTTT	atctatgtgtcagaccggggCAGATTCGGCTCTTTGATGC	tttctttgttagaccggggaCAGCCGTTTGATATGGGTTT	GGTTTGCGACAAATCGTCTT
NMV_1568	GCGTTGACGCAGTTTATGTC			AAGCGAGTTTGTCGTCCAAT
NMV_1569	AACTCGGGGTCGGCAAGT	atctatgtgtcagaccggggCGTACAAATCTTCGTCCAAGC	tttctttgttagaccggggaCCATCGAGGCGTTTCTTG	CCGAATCTTCAGGATTGACG
NMV_1570	CCGAAACGGTTAAAATGCC			TAATCCCGTCCCCATTTCTT
NMV_1572	CCTCGACAATACATTGCAGC	atctatgtgtcagaccggggGCTGAGAAGTGAGCGAACAA	tttctttgttagaccggggaTCAAAACCCTGAAAGAAGGC	TACCCCGTCCACGAGATTAC
NMV_1573	CCCGCCGTTTTCAAATATAC	atctatgtgtcagaccggggGATTTCGGTCAGGATTTCGA	tttctttgttagaccggggaGGTAGCGGTAATGCTCTTGG	GGCAATACAGCGCAAAACTT
NMV_1574	CCTGATTCCCGAACACCTT	atctatgtgtcagaccggggACGATTTGATGTGCCAAACC	tttctttgttagaccggggaTATCGACGAAATCCACACCA	TTGCAGCACTTGTTTGTCGT
NMV_1575	GCAGTTGGAAAAACGAAAGC			TTCTTCCACCAGCTCTTTCAA
NMV_1576	ACACCTAGGGAATGTTTGCG			AAGTTTTTCCCATGTGTAACGG
NMV_1577	GCAGTTGGAAAAACGAAAGC			CGCAAACATTCCCTAGGTGT
NMV_1578	GGTATCCGCTTGGACGTTG	atctatgtgtcagaccggggTTTGTTCCAACACTTCGCAG	tttctttgttagaccggggaAGCAGAAATACCGCGAAATC	GTGTCTGTGCCATTGTCGAA
NMV_1579	GTTTGTCGGAGGCTTGAGTC	atctatgtgtcagaccggggTGCATATCGACCATCCAAAC	TTTCTTTGTTAGACCGGGGAGCGTAACCGTGTTGACCAG	ACACATCGCCGAACCAATAG
NMV_1580	GCGATGAATTTGGACATCAG	atctatgtgtcagaccggggGGAAACCGTCAAACAGGAAA	tttctttgttagaccggggaTTTGGATGCAGTCGTTGAAA	GGCATTGATGTCCGACCTAC
NMV_1581	GTGATGAATTGCGCCTGAGT	atctatgtgtcagaccggggTCAGGGAGCTGTTTCTCGAT	tttctttgttagaccggggaACGAAGTGGAAGCCGTATTG	GGATACGGTTGGTGTCGGTA
NMV_1582	GCAGGTCGTGAAACGCTAA	atctatgtgtcagaccggggCAGTTTTTCAGGATGCAGCA	tttctttgttagaccggggaGATGCCGTCCTTGCCTATTA	GCCGTCCATTACATCGAGTT
NMV_1583	ACGGCGGATACAGGGTATAA	atctatgtgtcagaccggggGATGTCGCCACGGATGTC	tttctttgttagaccggggaGCAAAAGCATTCTCGCTGTT	CGCCATGAACGGGTATTTAG
NMV_1584	ACCTCAACCGCTTTTCCTTT			CACAATTCCAAGCACCACAC
NMV_1585	TATGGGCATTTACGGCTTCT	atctatgtgtcagaccggggTCAGGTTTTCCAAACCGTTC	tttctttgttagaccggggaGGAGACCTTTGTCGAGCTTG	GCGTGCAATTCTACCTGAAA
NMV_1586	GGGAAATAACGGCGAAAGA			AGTCAGGCTGCGTTTTATGG
NMV_1588	CAATACCTTCACCCAAGCCA			GATTTTCTGTACCGCGCTGT
NMV_1589	GCCGAACAACACCTGCTC	atctatgtgtcagaccggggAAGGTGATTTCGGTGTCTGC	tttctttgttagaccggggaACGAATTGGCACGGATTTT	CCTTGGTTGATGCCGATAAT
NMV_1590	CATCGCGGTACTGTCCCT	atctatgtgtcagaccggggCCTTGGTTGATGCCGATAAT	tttctttgttagaccggggaATGACGGACAAGCTATTGCC	TTGGTAGTCGGTCGGATGTAG
NMV_1591	ATCGAAATCCTCGTTACCCA			GCTACCGCGTTCAGGAAAT
NMV_1592	AAAAAGCCTACGAAAACCCG			AAATGGCGTTATCTTGCTCC
NMV_1593	AACGGTAAGGCACATTTTCG	atctatgtgtcagaccggggAAACGGAAAAGAAACGCTGA	tttctttgttagaccggggaGTTTCCGGTATTCGGTCCTT	CTACGGCTGGGAAAACAAAG
NMV_1594	TGCACGTCTGCAATAGTGTTC			GAGATAAACCGTCACCACGC
NMV_1595	CGCAACCTGTTCAGCATATC	atctatgtgtcagaccggggACGAGTCCTTCGGGATTGTA	tttctttgttagaccggggaTGACGGACGAAAACGGTTAT	ATCAACGCTTCAGCATCTTG
NMV_1596	CCTGATCACTTACGGCGTTT	atctatgtgtcagaccggggCATCGGTTTCCTTGATGACC	tttctttgttagaccggggaTCGAAATCTGCACTGCCTTA	AACAGTGCCAACATCGGAAT
NMV_1597	TCCCGATATGCTGAACAGGT			CGTTGTTGACCTGTTGGATG
NMV_1598	TTGCTAAGTGGGGAACACCT	atctatgtgtcagaccggggTTTCGCCAAAAGCGTCTTAC	tttctttgttagaccggggaCAGCATTTCAGGTTCCGACT	TCGCTCTGATCGACTTTGAC
NMV_1599	AAGATGGAAACGATGTGCAA	atctatgtgtcagaccggggGTTGCGTCCGATGACCTC	tttctttgttagaccggggaCTCGAAGGTCCGTTCAAAAC	TGTGGCGTGTCTGTTCGTAT
NMV_1600	AATACCGCCCTTCGAATACA	atctatgtgtcagaccggggGTGTCGTCTTTGACGGCTTT	tttctttgttagaccggggaGTTGATCGACCCCAAAGAAG	GCGCAGGCGGTAATAGTC
NMV_1601	GTTCGTCAAAGAGGCAGACC	atctatgtgtcagaccggggCTTGAGCAGCCAGACATCG	tttctttgttagaccggggaGAAAGACATTCAGGCACGACT	CCAGATTTGTGCGAAAAACA
NMV_1602	ACTGGCGTGGAAATGGAA	atctatgtgtcagaccggggGCATTCGTACAGCAGGAAA	tttctttgttagaccggggaGCCGAAGAAGTGGCACAAT	TGTATCGGGAAGAGGTGCAT
NMV_1603	ACCGCCAACAGATTGATGAT	atctatgtgtcagaccggggCCAGATTTGTGCGAAAAACA	tttctttgttagaccggggaCTCTGTTTCGCCCTCTTCAG	AGGCAGGATGTGGTAAATGC
NMV_1604	ACTCGAACCAGTTGCAGAATC			GTTTTCAACAGCGTGCTCAG
NMV_1605	GTCGCCGCCTTCATTATTT			ACAATGCCTCGGATGTCGTA
NMV_1606	TGTCGTCATCATTAAAGCCG			GGCAGACAGGATTTCCAAGA
NMV_1607	GGGAAGCAGGTTTCTCCATC	atctatgtgtcagaccggggTTTGTGCGGAAAGAGGTTGT	tttctttgttagaccggggaGCGAAGAGGCTCTGAAACTG	TTCTGGTGTTGCGTTTTGAG
NMV_1608	ACAATCCCTGACCAGCAACT			ATAACGACCACCTGCCCTTT
NMV_1609	GCTTCGGCATATCTTTTCCA	atctatgtgtcagaccggggGGATTTGTCGAATGTCGCTT	tttctttgttagaccggggaACAATCCCTGACCAGCAACT	ATCACAAGCTGCACCAACAG
NMV_1610	CCGCCGAGTACGAATTTTT			ACGGTAAAACGGGAAAATGC
NMV_1611	GATGTCGAACTGACCGAAGAA			TGTTCGTCTTCGGACAGTTG
NMV_1612	TTACCCTCCACACCGAAGAC	atctatgtgtcagaccggggGAACGGACATCGATCCAAAC	tttctttgttagaccggggaGGAATTTAGCGAAGGGCATT	TTTTTATGGCGGTTTCAAGG
NMV_1613	ACCTGATTACCACCGCACTC	atctatgtgtcagaccggggTTTGAGGTGAGGGTATGCGT	tttctttgttagaccggggaCCGGCAAAAGTCATCGTCTT	TTCCCAAAGCCAATATGCCG
NMV_1614	CGATGGCAAAAACGCTTAAA	atctatgtgtcagaccggggCGTGTCCGACCAGTATCATG	tttctttgttagaccggggaTGCTGGAACACATGGTTGAT	GCTCAAACCGATTTCTCCAA
NMV_1615	TTTTGACGAAACCGGAGAAC	atctatgtgtcagaccggggTTTTCCATATCGGGAACGTG	tttctttgttagaccggggaGCACAAAATCCTCGATACCAA	TTTACCCTAACCGGCCATCT
NMV_1616	GGCAAACGAAAACACAGCTT			GCTTTAATGCAATGCTCGCT
NMV_1617	CGCTTTCCCATTCTTCCAT	atctatgtgtcagaccggggGGCTGTCGATATGCTCCAAT	tttctttgttagaccggggaGGCAGAACGTATGGGAAAAA	CAAACAGGACGACAATCCAG
NMV_1618	GCGACGATGAAATTCCAAAA	atctatgtgtcagaccggggCACCTTCGGGCAGACTGT	tttctttgttagaccggggaTTGCAGGAGAAAGGTTTTCG	CCACTTGTACCCAAACCCAA
NMV_1619	TACAATGCTTTGGCAGAACG			GTCCGCGCACAAACAATAC
NMV_1620	ATGGTGCGGTCAGATTGAA	atctatgtgtcagaccggggCTTGAGCGAACCGAGCTTAC	tttctttgttagaccggggaTACAATGCTTTGGCAGAACG	TGTTGCGTATGGCAATTTCT
NMV_1621	TTCCATCCACGACCAAATTA	atctatgtgtcagaccggggGGAACGACGGTCAATGTTTT	tttctttgttagaccggggaGTGCAGGTTTGGGTATGCTT	AATGTGGTGAACCGTTTTGC
NMV_1622	CGGCTTTCGTGCGTTATACT	atctatgtgtcagaccggggTTTTCCAATACGTTGACGGTAA	tttctttgttagaccggggaGTACGCCAAGGCATTAAGGA	ATTTTGGCAGTCGGAATCAG
NMV_1623	TGTACAGCTCCTACATGCCG			ATTTGGAAGCGGAATTTGC
NMV_1624	CCTTCCCATGAAGAGGCAT			ATCGCCTTTGCACCAGTAAT
NMV_1625	TTGATTCACAACGGCAACAT	atctatgtgtcagaccggggTTATCGATGATTTCCCTGACG	tttctttgttagaccggggaCCTGCGGAAAGTATGAATGTC	TTTGCCGGAATATTTTGTCC
NMV_1626	GCTAACACGGCAGGATTGAG			GGGAAATATCGCCTTTTTCA
NMV_1627	TGAGTCGTCACGAACAGGTC	atctatgtgtcagaccggggGACATCGCCGACTTTCAAAC	tttctttgttagaccggggaGTAACCGCATTCGGCTATGT	CAATGATGGAGAAATTTCGGA
NMV_1628	GGATTTGCGCGAAATGAGTA			GGCCCATGTACTGCATATTG
NMV_1629	GTCAAAGCCCTGCGTAAAAA	atctatgtgtcagaccggggAAACGGTAGGGAAGAAACTGC	tttctttgttagaccggggaCCTGATTAAGGGCGATTTCA	AATAGCGTCCTTCGGGAACT
NMV_1630	CGGTTGTGTTTTAATCAGGTGTT	atctatgtgtcagaccggggGGCATATCGGACGGTTTTC	tttctttgttagaccggggaGGTATTTCCACCCTGCTCAA	AACGAACCGAGGTAAATTGC
NMV_1631	GATGCAGGTCTCGGTACTGG	atctatgtgtcagaccggggGCATTTTGCGCTCCTTACTC	tttctttgttagaccggggaCGCATCCCGACACTTATTTT	GCATTATGCCAAATCTGCAA
NMV_1632	CGGTGATTGTGGTCGATGAC			CGGTTCAGTTTGACCAAAGG
NMV_1633	ATTGCCCGTGCTGTTAAAGT	atctatgtgtcagaccggggCAAACCCTTGTCTGCAACAA	tttctttgttagaccggggaCAAATGGCGTTATTTTTCCG	CTCACCTTCAAACACCGCTT
NMV_1634	GACCGTAACCATGCCGTTAT			GATTTTCTCGATTTTTGCCG
NMV_1635	TTGCTTTTCCCTTGTGCAAT	atctatgtgtcagaccggggCCGATTTTCTCGATTTTTGC	tttctttgttagaccggggaCGTGCGGACTGGTTTACAG	GGCACTGTGGTGAAAATCCT
NMV_1636	GCCGTTACCACCAACAAAGA	atctatgtgtcagaccggggGATTGACTTCGTCGGCAAAT	tttctttgttagaccggggaCCGTTGCAACTTTGGGTACT	CATCTGATCCAAGATGTGCAG
NMV_1637	CATCGGCATCGGTAATGTC			CGCTGAAAGCAATTCCAGAT
NMV_1638	TCCAAAATCACATCAAACGC	atctatgtgtcagaccggggTCGGTTGAGATGTGGATGAA	tttctttgttagaccggggaGGCAAATCCGTATCCTGGTA	TTATTTGTCGGTTGGGAGAA
NMV_1640	ACCGTGTATACCGACCTTGC	atctatgtgtcagaccggggCCACATCGACCACTTCCAG	tttctttgttagaccggggaGAGCTGGTTCCCGTTTTGTT	CGTTTCCAAGCTGCTCTGAT
NMV_1642	CTGGGAAAGGGTGATAAGCA	atctatgtgtcagaccggggAAATCGCCCATTGTGGTC	tttctttgttagaccggggaATTGGGCGTAGCGAGCTG	CATCCAAACGTGCTTCCTTT
NMV_1643	GCGACAAGGATGAAACAGTG	atctatgtgtcagaccggggATCAATTCGAGCAGTGCCTT	tttctttgttagaccggggaCTGGGAAAGGGTGATAAGCA	CGTACCGATAGCGGCTTTTA
NMV_1644	GGCAGGCGTTTCAGAGTATG	atctatgtgtcagaccggggCCAATGCCTCAAACTGTTCC	tttctttgttagaccggggaCGTAAAGGCGCATCAGAATT	TATGCCTTCACGCTCCATC
NMV_1645	ACACGACGGCATGAAAAATA			CAGCATCCACGATTCGATTT
NMV_1646	CCTGAGCCTTATGGTCAACG	atctatgtgtcagaccggggCAACCTGACCTTGCAATTTG	tttctttgttagaccggggaAAACACTTCCGTCACCCAAAT	CAGCCAAAGTTGAAAATGGC
NMV_1647	CGTAAAGAGCATGTTCCGGT			GGATTTTTGTACCGAGCCAA
NMV_1649	CCGTCTGAAAGAAGCGAGAT	atctatgtgtcagaccggggTTTCATCAGCCACAATCCTG	tttctttgttagaccggggaTTGGCTCGGTACAAAAATCC	CGTATGACGAAACTGCGTTC
NMV_1650	AATCCAGAAAAGCCCTTGGT	atctatgtgtcagaccggggATACGGTTGAGTTCGGCAAG	tttctttgttagaccggggaATCGACTTTGACGGCATCTC	GGGAACTTGACTGCAAGGAT
NMV_1651	GCCAAAGATGCGGAGAGTTA			CAACCGTATCGAGGCTGATT
NMV_1652	AACCGTACCGTGTTGGTTTT	atctatgtgtcagaccggggCTTCCTTACCGACCCGTTTC	tttctttgttagaccggggaTCTGTTGAACGAAGGCATGA	TCTCCCAATCTTGCAAATGA
NMV_1653	GCCGATAACGAGGATGTGTT			TTCCTTACCGACCCGTTTC
NMV_1654	GTCTGAAGCACCGTTTGGAT	atctatgtgtcagaccggggTTCGTGATTGCGTTGTTGTT	tttctttgttagaccggggaTACCGCCACACACATCATCT	CGGTGTTGACGTAGGCATTAG
NMV_1658	TGCTAAGGAATCCTCACGATG			AAGGTGTTGCATATGCTCGG
NMV_1659	ATGTTGCAAGAACGCTACCA	atctatgtgtcagaccggggTCTTGCGTATGCACCAGTTG	tttctttgttagaccggggaGGAAACACTGGCGATTATCG	GTTTCTCCGGTCAATACGGT
NMV_1660	GGATGAAAGCAGGAGCTACG	atctatgtgtcagaccggggTTTTTGCCTATCATGCCGTT	tttctttgttagaccggggaCGACTTCTGGCTGTACGACA	CGTCTGAAATCGGTTGGAGT
NMV_1661	CACCGAAACCGAATCCATCC			GGCTGTTGTAGTGGTCAAGC
NMV_1662	AAGCCGGTTTCCCTGATTT			ACGCAGAAATAACCCGAATC
NMV_1663	GCGGACAAAGAAGACGATTT	atctatgtgtcagaccggggTTCACGGGCAAAAAGACATT	tttctttgttagaccggggaCGAGCATTTGGAAGTCTTATCC	AGGTAAATCCGCAACACGTC
NMV_1664	AAGGAGCGAGTGCCGTATAG	atctatgtgtcagaccggggGGGTAAGTCAGCGCAAGAAA	tttctttgttagaccggggaACAGGGCAGGGTCAAGAAA	AACGCTTTTCGGCACAGATA
NMV_1665	ATCCAGCTTCGCCTCATCT			GTCGGCAAAATCGTTGATG
NMV_1666	CAGCAATCACTTCGCAAAAA	atctatgtgtcagaccggggATGGTCAGCCCTTGTTTGTC	tttctttgttagaccggggaGGCTTTGGACTTGGACAAAA	CGAAAATGTATGCGGCAAG
NMV_1667	CGCTTATACTGCGGACGATT			TTAAGATGCTTTCAATGCGG
NMV_1669	GGCCTATCCGTTATACGGTG			AAGACGACATCCCGTCAATC
NMV_1670	GTATGCAGAAGGTGCGGAAT	atctatgtgtcagaccggggCGTATAACGGATAGGCCACAA	tttctttgttagaccggggaCGTTTAAGGGAGGTGCAGTG	GCTCCTCATTCGGCTCTATG
NMV_1671	GAGCCGCTTATCGGAAAAC	atctatgtgtcagaccggggACAACCACACCGTGATCATG	tttctttgttagaccggggaTGGATGTGGTGAAACTGTTGA	AATCTCCAAAAACAGCAGCAC
NMV_1672	ATCGTTTCAGACGGCAAAGT	atctatgtgtcagaccggggGTGCTGCGGATTTCTTCAAA	tttctttgttagaccggggaGCGAGGAAGTGCCGATTAC	TCAAGCCGAAACAATGTGAA
NMV_1673	GGTTGTTGCCGAAGTGAAAT	atctatgtgtcagaccggggGCATCACATAATTGCCGATG	tttctttgttagaccggggaTACCGAATTGGTGTTGCAGA	GCGTTCGTTTTGGACAAACT
NMV_1674	TCAATTCTACAGCAGAGGGG			ATTTCACTTCGGCAACAACC
NMV_1675	CGCCTGCTATGCGTTTACTA			ACCTTCTTGCCTTCTCTTCC
NMV_1676	TTTGTTTGCAGAAATTCTATGTGA	atctatgtgtcagaccggggAAGGTCAGGGTTACGGGATG	tttctttgttagaccggggaGCGATGCAGGATACGTTTTA	TTCTGAGGTAGGCACAGGCT
NMV_1677	GAAATGGCTCACCAGCAACT	atctatgtgtcagaccggggCACCTGCATTGATACGGACA	tttctttgttagaccggggaGTCTGAAACGCGCCTCTATC	CCTATGGTTTTGCGCTCTTC
NMV_1678	GCAGGATGTCGATTTGGTAGA	atctatgtgtcagaccggggTCAAGATGTGGCGTTTGAAC	tttctttgttagaccggggaCGATTTGGCTTCTGTTGCTA	TTTTCTTCACGGTCAATCCA
NMV_1679	ATCGCGCCATTTTAGGTTCT	atctatgtgtcagaccggggTTACCGTAATCCATCAGTTTGC	tttctttgttagaccggggaGACGGCGATAAAGTCAAAGTG	CGTTTTACGCGTGGCATATT
NMV_1680	CAGTCCGCCAATACGAATC	atctatgtgtcagaccggggTAGATGCGTTGCAGCATTTC	tttctttgttagaccggggaTGTTTTGGCATCCTAAAGGC	CTGAACCTGCACGTTGTTCA
NMV_1681	TCAAGGTGGTGCTCTAACCA			TAGGGTAAAGCGGCAAAATG
NMV_1682	ACAAGCGTCCGATAGACGAA	atctatgtgtcagaccggggACGATGAGGTCGGGTATACG	tttctttgttagaccggggaCATGACCTACGGCAATCCTT	CAGAATACGTCCAGCTCGGT
NMV_1683	CAGGGCAAAATGGGTTACAC			TCCGTGAGCATTTTGATTTC
NMV_1684/1685	GATTGGATGGGCAGTCTGTT	atctatgtgtcagaccggggGCAAGGCTCAAACCCTCTTC	tttctttgttagaccggggaGATTGCGGCGTTCCTGAT	AGCCCCATAGACCCGATATT
NMV_1685.1/1686	GCTATACGCCTTTTCACGC	atctatgtgtcagaccggggTGTCGGTGCAGAAACTTGTG	tttctttgttagaccggggaACGCTTGCCATGTTTCTTGT	CCCGAACGTGTGGTGTTATC
NMV_1687	CGTTTCGGCAGGCATTGATT	atctatgtgtcagaccggggTGGTGTTATCACTCGCCAAA	tttctttgttagaccggggaACCTGCCGGAAAACATACTG	CAGGAGATATGCGCTAAGGTT
NMV_1688	ACCCTAGCCGCACTGATTCT	atctatgtgtcagaccggggTTTCCGCTTTAATCCAATGC	tttctttgttagaccggggaATGCGTAAAAACCTCAACGC	GTACAGCACGACGCACAAAC
NMV_1689	ATCAGCTGCTTTTCCGACAG			TCAGACGGCATTTGCTTATC
NMV_1690	CTCAAAACCTGTGCCCAAAT			CCGTATCGTTACCGAACACA
NMV_1691	CGTATGCAGGCTTTTGGAC	atctatgtgtcagaccggggTTCGATAAACTGGCGTTGCT	tttctttgttagaccggggaCCGAAAAAGGCAGAATCAAC	TATGCACGCCCAAATAAAGC
NMV_1692	CCCTGCGTATAGACAGCGTT	atctatgtgtcagaccggggCAGTTTGGGCAGTAAAACCA	tttctttgttagaccggggaCAGCTCCAGTCCAAATGGTT	ATTTGGGCACAGGTTTTGAG
NMV_1693	TATTGCAAAACACCATTGCC	atctatgtgtcagaccggggCTATACGCAGGGTCATCTGC	tttctttgttagaccggggaGGTTGAAGCGCAGGTATTGA	AACCATTTGGACTGGAGCTG
NMV_1694	GTGCCGTCCTCTGTTGAAA	atctatgtgtcagaccggggACTTTGCCCGTGTCGTCTAC	tttctttgttagaccggggaGAAGTCGGACAGGACGTGTT	CACGGGTAACGGTGTAGGTT
NMV_1695	GTTTCAACAGAGGACGGCAC			TATTGTGCCACACGCTGAAC
NMV_1696	GCTGCTGTTCAGCTCATCCT	atctatgtgtcagaccggggTGCCTGCACGAGGTACTTG	tttctttgttagaccggggaTCGTACACCGTTTGGACAAA	TCAAGACGGAGGACAGACAA
NMV_1697	CTCTGGAACAAACGCCAGAT	atctatgtgtcagaccggggCAGATACAGCGCGTAATCCA	tttctttgttagaccggggaCTTGGTGCTGTTCAACGAAG	CCGTTTGAATGAGGTTTGAA
NMV_1698	GGGCATTATCCAACGGAATA	atctatgtgtcagaccggggAACCGAAAGACAGCCAAGTC	tttctttgttagaccggggaATTGTGCCGAGCTTGAATG	ACAAATCGGTACGCAGCAGT
NMV_1699	GCGTTAACCAAGGGCAATTA			TATCCGCCAATGACAGATTG
NMV_1700	GGGCTTGTGTGAAAAGCAG			AGTGTATTCGACGCGCTTG
NMV_1701	GGACCGATTTCAATCACGAC	atctatgtgtcagaccggggAGACAACCTTTGGAAATGCG	tttctttgttagaccggggaCGAGAAAATCAAGGCGTTTT	GGGTGCGTGGTAATTCTTCA
NMV_1702	GAATCGAAGGGATGGGTTTC			TTTCGTCATCGGCTTACTCC
NMV_1703	CAAACTGGTGAAACTCGCCT			TTTGAGCCATTCCAAAAAGC
NMV_1704	GAACAGGCGGAGAAAAAGG	atctatgtgtcagaccggggTTGGCACGAAGCTGCTCTAT	tttctttgttagaccggggaGGTTGGGACATCGATAAGGA	ATGTCGGGTATGATGCATTG
NMV_1705	AGCAGTTCCTGCAACAGGTC	atctatgtgtcagaccggggTCCTGAGCGAGTATGCGTAA	tttctttgttagaccggggaCATGCCATAACCGCCATTAC	AAGCGGTGATTGTGTCGTCT
NMV_1706	CGTCAGCCAATGCATCATAC	atctatgtgtcagaccggggAAATCCACGCTGGTAACCAC	tttctttgttagaccggggaTGACCGTGTTGGAATGTTTG	GTAACCGCTCAGGACTTCGT
NMV_1707	GGTATATCGCACCGTTGGAC	atctatgtgtcagaccggggTGATGTTGCTGTCTTCGAGG	tttctttgttagaccggggaGTTTGGAAGCATCCGAGAAA	TGATGGTCGAATCGATACCC
NMV_1708	GATACGGCAAAATCCGACAG	atctatgtgtcagaccggggACAGGCAATGACGAATAGGG	tttctttgttagaccggggaGGTTTGGGCTTTGCCAAC	CCGATTCGAGGTTTAAGGGT
NMV_1709	ACCCACCTATCTGTCCTTCG			AGTCGTCCACCAGCAACAC
NMV_1710	AAGTGCGCTATCCCAACGTA	atctatgtgtcagaccggggCAAACGCTTGGTCAGGAAAC	tttctttgttagaccggggaGACCGACCAAGTGTTTTTCG	TGATGTGTATCGGCACTTCG
NMV_1711	GACCGACCAAGTGTTTTTCG			TTGCCTTTAGACGCTTCCAC
NMV_1712	GCCGAAATACCGTATCGAAG	atctatgtgtcagaccggggCTTGGGCAGTTGTTTCAACA	tttctttgttagaccggggaGACAAGGCGAAAGACCGTTA	AAACTACAAACCCAGCTCGC
NMV_1713	GAGGCTGACGATGCTGAAGT			TGAGATGGTTCATCAGCGTT
NMV_1714	GCCCTCATTGACCAGACTTG	atctatgtgtcagaccggggGGTGTATTCGTCGGTCTCGT	tttctttgttagaccggggaACAACTTCAGCATCGTCAGC	TGGCAATCGGAATGTTGTAG
NMV_1715	ACGAATCGTGGTAAAATCCG	atctatgtgtcagaccggggAAGAGGCAAGGTTCATCAGC	tttctttgttagaccggggaGTGGCGAAACCTACCATTTC	TCTTTTTCGTCCCTGTCGAG
NMV_1716	TACAGGCACGTTTCACCAAC	atctatgtgtcagaccggggATTTCGCGGATGTTTTTAGC	tttctttgttagaccggggaAAACCAATGCGGCAGAGTAC	TTTTCAAATTTCGCCATTCC
NMV_1717	AAAGAAGCAAAACCCAAGCA			CGGAATGCCGTAAAACCTT
NMV_1718	GCCGTAGCCGAACACTTTAT	atctatgtgtcagaccggggGTTGCCAGAACGGTCAACAC	tttctttgttagaccggggaGGGATTTTGAGGCTTTTTGC	TTTGAGGTTGGGCATAATGA
NMV_1719	CAGACGGCATTTATTTGTGC			AATGCATTAATCGGCTTTGC
NMV_1720	GGCAAGTTTGGATACGGATG	atctatgtgtcagaccggggTTGCCTTTCATTACCACCAA	tttctttgttagaccggggaGCGAACGATTCGTACAAGGT	CCGCACAACAAATAACCAGA
NMV_1721	TTATAGCGGGTTGGTGCAA			TTGGGTGGCAGGATTTTATC
NMV_1722	CGCAGGAAGATTTGGATAGG	atctatgtgtcagaccggggTCCAATGTTGACAGCAGGTT	tttctttgttagaccggggaGCTTGCACGTTTTCCTGAA	TGAACGAGGCGGAAATAAAC
NMV_1723	CACACGAATTGCACGATTTC	atctatgtgtcagaccggggTGCTGAGTGTTTCTGCCATT	tttctttgttagaccggggaCGTATCCATCCTTTCCGTCA	TAGCAGGGAAGTGCCTTCAG
NMV_1724	GTTGGGAAAAGGCATCAGAA	atctatgtgtcagaccggggACGTTGACAACCACCAGATG	tttctttgttagaccggggaCACACGAATTGCACGATTTC	CTGAACCAAAATTCGCCACT
NMV_1725	TGGATACGCAGAATTTTGACC	atctatgtgtcagaccggggTGATATTCCAGCCTGCCTTT	tttctttgttagaccggggaTTGCCTATCCGATTAAAGACG	CATTGGGATTCATCAATTCGT
NMV_1726	TTTGCACCGATAATGTTTGG	atctatgtgtcagaccggggCACTTCGGGCGTAATCAAAT	tttctttgttagaccggggaACGGCATGATTGCCTTTTAC	CGTCTGAATATCGGGATGGT
NMV_1727	CTTATCGGTTTGGTCTTCGC	atctatgtgtcagaccggggATCCAAATCTTGCCTTGCTG	tttctttgttagaccggggaAAGGCGGATGTGTCGTTTAT	CCTCCTAGGCATTCCTGAAA
NMV_1729	ACATTTCGGCTGTTAATGCG	atctatgtgtcagaccggggATGTCTTCGAGGTTGATGCC	tttctttgttagaccggggaGTATTGAATGCCCTGCGTTT	GTAAGCGGCAACCACTTCTT
NMV_1730	GACACGCCGTACAACACCTA	atctatgtgtcagaccggggGAAGGTCGCATCGGTAAAAC	tttctttgttagaccggggaTTTTGGAACATTGGGTGCAG	TTCCATACAAGGAGCGGCTA
NMV_1731	ACGCGCAAAGTGTGTATCAG			TTCAAACCATGCCTTGATGA
NMV_1732	CCTTCGATAATCTGCACGGT			GGCGAGGAACAGTACGATGT
NMV_1733	GCTGTCAGACCCTGCAATTT	atctatgtgtcagaccggggAAGCGCACGTCAAACCAG	tttctttgttagaccggggaCTGACCGAAGCCAAAGAACT	AGGACTGGTTGTCCAAAAGG
NMV_1734	GAGCTGAACCATCCCGAAT	atctatgtgtcagaccggggTGCTTGGAAATAGGCGAGTT	tttctttgttagaccggggaCTGCACAATCAGGACGAAGT	ATGCCTGCGAGGATGTTTT
NMV_1735	CCTTTGTATTAACCGGCACC			AAAACACTGCAGCAAATCGTT
NMV_1737	TTGCAAGTTTCACCCATCCG	atctatgtgtcagaccggggGGTGGAGGTTTGGCTGAAG	tttctttgttagaccggggaAATGTCGATTTGGATGCCGG	CCGAACGTGGAATTATGCGT
NMV_1738	CTATAAAGCCCCATCCACCG			TGTTTGAGTATGGGTTCGATTG
NMV_1739	CGTCAAACTCAACGCCTACC			ATCAGGACGAGGGTGAAGC
NMV_1740	CCGACTGGGTATGCTGTTTT	atctatgtgtcagaccggggTAAGCTATGCTGGCATCGTG	tttctttgttagaccggggaAAGCGGTCATCATCGTTTTC	CATCAGCAGGAAGCTGAAGA
NMV_1741	AATGATTGGGATAGAAATCCTGC			CCTGTTCAAATTCAGCCTGC
NMV_1742	GGTTCCAAATTGGGAGCTTT			ATGCCCGTTAATGCATTTTT
NMV_1743	CTTTTTGCTTGTCCCGTTGT			CCTATTCCATCCGGTCTTCA
NMV_1744	GTGCAAAACAGACGGTTCAA	atctatgtgtcagaccggggACCGATTCCAATCACGATGT	tttctttgttagaccggggaGCTTCTCCTTGGTTGCCTAA	CCGGTCTTCAAATGGTTGAT
NMV_1745	TGGCAGAAACCATCATTGAG	atctatgtgtcagaccggggCGGGTGGATTTTATTGGAAAC	tttctttgttagaccggggaGAAAGAAGCATCTTCACCCAAA	ACTGATTCCAATCACAATATCC
NMV_1746	TTTGGGGGTTATCCTGAATG	atctatgtgtcagaccggggGGTTTCTGCCAGCCATCTTA	tttctttgttagaccggggaATTTGCCCAGAAGCATTGTT	ACGGTTTCCTGGTACGGATT
NMV_1747	TTTTTCCTGCCCTTGCATAC	atctatgtgtcagaccggggCGGTATTTTCCTGATCATCAAT	tttctttgttagaccggggaTTTGACAGTTACGATGACTGGG	AACAATGCTTCTGGGCAAAT
NMV_1748	TGAATCAGTACAACCGCAATG			CGCCTTGTTCCCATTGATAG
NMV_1749	ACGGAAAATGGATTAAAGCG			CATTCAGGATAACCCCCAAA
NMV_1750	TGGCTACCTGATAGCGTAGGA	atctatgtgtcagaccggggGTTTGACAATGATGTTGCGG	tttctttgttagaccggggaAAAACCCTGCGTTGAATACG	GGTTTTGTCAAATCAAACCCTA
NMV_1751	TTCACCCAAGAAGCTGAACA	atctatgtgtcagaccggggACCGATTCCAATGACAACAT	tttctttgttagaccggggaCTTCCCCTTGGCTACCTGAT	TTCCCGTTTTCAAATCTTCC
NMV_1752	CGCCAACTGGCATACCTACT	atctatgtgtcagaccggggACCGATTCCAATCACGATGT	tttctttgttagaccggggaCCCCTTGGTTGCCTAAAAGT	TTTTGATTGCCGGGTTTTAC
NMV_1753	GGCGATTGCGATAAAGTGAT			GTATGCAAGGGCAGGAAAAA
NMV_1754	TACTTCGTCAAGGGCAGTCA			GCCCCTCCATTATGTGAATCT
NMV_1755	TAGCAATGCTGGGCATGAT	atctatgtgtcagaccggggCGACCTGCCTGTATCCACTT	tttctttgttagaccggggaACTTCGTCAAGGGCAGTCAG	GCTTCGACAACTCCGTCAAT
NMV_1756	GCGGTTAGTGGGGATTTCTC	atctatgtgtcagaccggggTGGTCTTCTGTGATGGCTTCT	tttctttgttagaccggggaTGTGGAGAATATTTTGATGAAGC	TGACTGCCCTTGACGAAGTA
NMV_1757	ACCGTATACCGCCTCAACTG			GGTCTTCTGTGATGGCTTCTCT
NMV_1759	GGTTTTGCTCCGAGTTCCAG	atctatgtgtcagaccggggGGGTAGCTGTATTGGGTGGT	tttctttgttagaccggggaCAACCTCATCCAAACCGTCT	GATTGTGCCGTTGATGTTTG
NMV_1760	GATTCTTGCCCTAATGATTTGTT	atctatgtgtcagaccggggGAAATCCGCCAAGTCAAAAA	tttctttgttagaccggggaTGTCTATGACCCTCCCGTTT	GTAGTGTCGTAGGCGGGGTA
NMV_1761	ATTCATTCGGTGGTGGAGAC	atctatgtgtcagaccggggCGATTGCCTTTAGTTGCTTTG	tttctttgttagaccggggaCACTTGGCATCATCATCAAGA	TCAGACGGCATTTTGACTGT
NMV_1762	ATACACGAGGAACGGTGTATCA			GAAATCCGCCAAGTCAAAAA
NMV_1763	AGAGGCGTTTGAAGAGTGGA			TTGCCCTGTAGAATCCTTCAAT
NMV_1764	TTTAAAAGGCAAGCCAACAGA	atctatgtgtcagaccggggTCATCCCAATCTTTTGGGAA	tttctttgttagaccggggaGTTACTTCGGCTTGGGAGAA	TGTTAATCATGGCACAGCG
NMV_1765	GAATCCCACAACCCAAACAG			ACACCGTTCCTCGTGTATTT
NMV_1766	TGCCGTCCGTATGATTATGA			CCGATCCGACAGAACCTTTA
NMV_1767	GGAAATGCCCAATTTGATGT	atctatgtgtcagaccggggGGTTTCTTCCCAAACTTCGC	tttctttgttagaccggggaCAGCACGGTTTACGAAATCT	AAGCCGTAGTTGGTCGGTTT
NMV_1768	GCGAAGTTTGGGAAGAAACC	atctatgtgtcagaccggggCAAAGTTTGGGGAATGAAGC	tttctttgttagaccggggaCAAACTTTGGACGAAGACGG	GCCAGTGTGAACAGAGCAAC
NMV_1769	CCACAAAATCGAGTGGAACC	atctatgtgtcagaccggggGCAGATAAGCACCCAAGAGG	tttctttgttagaccggggaCGTCCTTCCTTTTCGCATT	AATACGGGTCGTAACCGAAAC
NMV_1770	TCAGACGGCATTTTTCCAAG	atctatgtgtcagaccggggGGTATCGGATTTGGGATGGT	tttctttgttagaccggggaGCCAACAACCTGAAACTTGC	CGTCCGGTAACAAACACCAT
NMV_1771	GGTGAAAACGGTTTCGGTTA			AGCCTTGGATGTCCCATTC
NMV_1772	GATCACGAATTTGTCCTGGC			ATCATATCGGCGTAAATCCG
NMV_1773	AAGAACCCTTGTTCGACACC			AAGCAGTGCGTATCGGATAGA
NMV_1774	GCAATACTATTCCGGCAACC	atctatgtgtcagaccggggCAGTGCCACCCAGTCTTTTT	tttctttgttagaccggggaGTTTACGACACCCGCAAACT	GATGGGTTCCAAATTGAAGG
NMV_1775	ACATTTATACTGTCCGCCCG			CTTTGGGGAGTTGTTCCAAG
NMV_1776	GCCGTTTGGGAATACACATC	atctatgtgtcagaccggggACAAAATCAGTTCGGGATCG	tttctttgttagaccggggaCGAATTGTACCGACAACCTG	GGCAGATACGGGTACGATGA
NMV_1777	ACACCGCAGCATACGAAAG	atctatgtgtcagaccggggCGATCAGGTTGTAGCGGAAT	tttctttgttagaccggggaCTCGTGTCCAGCGTATTCTT	ACAAATGTGCCGTGCTGATA
NMV_1778	TGCACCTATAAAGCCGTCCA	atctatgtgtcagaccggggATCTTTGACTGCCTCGTCCA	tttctttgttagaccggggaCCAAAACCACCCGCTGTTTA	GAGCTGTACGGGGATGTCTT
NMV_1779	AGATATTCCCCAAGACACGC			AGGAAGGTCAATTCGTCCG
NMV_1780	AACCGGGCATCATGTAATTG	atctatgtgtcagaccggggGTTGATGCTGACTTTGTCCG	tttctttgttagaccggggaGAAAACACACGCTGGGAAAT	CGGCTGTAATAGTGGGCAAA
NMV_1781	GGATTTTTCGGTTCGCAAG	atctatgtgtcagaccggggAACGGCTGTAATAGTGGGCA	tttctttgttagaccggggaAAAAACAATGGATGAAGGGC	GCTGCTTCTCGATTTCCATC
NMV_1782	TGTACAATTTCGCCGTCTCA			ATGAAGGTTACCACGCTGGA
NMV_1784	ATGCCGAAGATATCGAATGG	atctatgtgtcagaccggggGTTTTGTGGGAAACGTGCAG	tttctttgttagaccggggaCGTGATTGAGGACGAAGTGA	ATCTGGGACTCACGCAAGAA
NMV_1785/1786	CGATTTGAACATTGCCAAAA			CCGTCCTGTATATTGCTGCG
NMV_1787	GGAACAATGTCCCGCATTAC	atctatgtgtcagaccggggAAATAGGGGACGGCGTATTC	tttctttgttagaccggggaAAAACGAATGGGATTTGGTG	GCGTCGGAGGTGTATTTTTC
NMV_1788	GCGTTCCAGCAAAGCATAA	atctatgtgtcagaccggggTAGGGCGAAGTGTATTCCCA	tttctttgttagaccggggaAACCGTTTGGCTCTACGATG	CATGGTTTTCGACCTTTCGT
NMV_1789	TTGTGTGCCGCGTTATAGTG	atctatgtgtcagaccggggCTTCCTTCGCCACTTTCACC	tttctttgttagaccggggaCAGTCTGATTGCCCGTTACG	ACCGACGTAGAGTGTGTGTT
NMV_1790	GTTTGCCGCCGTTCAAAATG			GCCGCCCGAATTCAACTTAT
NMV_1791	TCTGAAAAATTGCGGTTTCG			TGAAGGATGTGTACGGCAAG
NMV_1792	CACGCGGATTTGTTTCTTTT			AAGGCGACATCGGTAATCTG
NMV_1793	GCGGACACGTCCTATCTTG			CCGTGTGAATGAAAGTGCC
NMV_1798	TATGCGCCGCCTAAGGATAA	atctatgtgtcagaccggggATGGCGGTCGAAATAATGGC	tttctttgttagaccggggaGTCACCGTCGTCAAACACAA	TAAGCGTCGCAGGCAGTATA
NMV_1799	GATTCGCCCTGATTTTCAAG			CGAGGAAAGAACCGAGTTTG
NMV_1800	TTCTTGACGATTACCCTGCC			ATTTTTCTTGGCGGTAGGCT
NMV_1801	CCGAATATTTGGGCGACTAC			CTTCTTCCAATTCGCGGTT
NMV_1802	CCCGAAAACCGCATAAACT			GCGGTGTAATGTTGCGTACA
NMV_1803	GTCGTCGTCTTCGACCGTAT	atctatgtgtcagaccggggATGCGGAAAGTCAACAGAGC	tttctttgttagaccggggaGTTGAAAATGGTCAGCCAAC	ACCAAACCTTGGATTTGCAG
NMV_1804	CAGGCAATCAATCTCGGTTT	atctatgtgtcagaccggggGGTAACGTCGGGACTGTCTT	tttctttgttagaccggggaCAAGTCGGTGAGGAATTGGT	GGCTCAAACCGAACATTAGC
NMV_1805	ACCTATTCGGCGAAACACC	atctatgtgtcagaccggggTTGCTTCAGGAAACAGCTTG	tttctttgttagaccggggaAATTGCGTATGGTGGAGGAC	TGCCTGCATAGCAGACAAAA
NMV_1806	CCTGTGCTGATTGCAGTGTC	atctatgtgtcagaccggggTGATGCGCTTTGAATTTCTTT	tttctttgttagaccggggaCAGAGTCGGCGAACAGTTTT	CCAAAGTGTTTTCGATGACG
NMV_1807	ACAAACCCATGTCCTTGACC	atctatgtgtcagaccggggGAAATCGATGACGGCAATG	tttctttgttagaccggggaCGGTACGGCAGAAATATTCAA	GTAACGGTCGGATTGGGTAG
NMV_1808	TTTGACCTGACGCAAACAGA			TAGGCTAAACGGCTGCTCTC
NMV_1809	TTCGAATGTACCAGCGTGAA	atctatgtgtcagaccggggTTGTCTTTGGATGCCATCAA	tttctttgttagaccggggaACGAAGTTGCCGACTTATGG	GCAGGTGGAAGACCTCTTGT
NMV_1810	AGCAGCCGTTTAGCCTATCA	atctatgtgtcagaccggggATCGAAATGGACTTTGGGAA	tttctttgttagaccggggaGCTGAAAGTTCCCGAAATCG	TTTGAGGCTGTCTCGAACCT
NMV_1811	TGCCGACTTATGGTTTCACA	atctatgtgtcagaccggggTTTGGTGCCGAATATCAAAA	tttctttgttagaccggggaGACTTCAAACAGGGGCTGAA	CTGTCGTCTCCAAGGGTTTC
NMV_1812	GCTTCAAAACCCTGATCAACA	atctatgtgtcagaccggggAGGCTTCAGACCATTGGAAA	tttctttgttagaccggggaGAACGTTCCTACACTTCCGC	CGCCATATTGACACCGACAG
NMV_1813	ACGGCATTTCCGACGTTAT	atctatgtgtcagaccggggGACAAATGCCCAGATTTGGTA	tttctttgttagaccggggaCAAAACGAAAAACGCCTGAT	CGGGCTGTTTGAACCTAAAT
NMV_1814	CAACGTTTGAAGTCCCCATT			ATGATGCTGAATACTGCGGA
NMV_1816	CCCGTTACGTTCAAAGGATG			GCGAGCAAGATGAAAATCCA
NMV_1817	TTCCGCAGTATTCAGCATCA			CAGATCAGGAAAAGCGATGC
NMV_1818	TGCAGAAGCAAAACAATGGA	atctatgtgtcagaccggggCATTTCCAAGCCGATGATTC	tttctttgttagaccggggaGTCAGCGATGTCGTCCTGTA	TATGGACGAGGTTGGAATGC
NMV_1819	TGAAACTGTTCCAACGCATC			GTGGTCTTGTCCGATGTTGA
NMV_1820	TCCTACACCACAACCCTGAA			TTAGGGACAGTGTTTTGGGG
NMV_1821	AGCACGGTACACACGCTTC	atctatgtgtcagaccggggGTTGGCTACGGGGTTGTAGA	tttctttgttagaccggggaCTGAACCACTGGATTGCACA	GAATCAGAATCTGCCCGTGT
NMV_1822	AAACCTGTACCGCGCATATC	atctatgtgtcagaccggggGCCTTCGAATTTGACTTGGA	tttctttgttagaccggggaGCATTCTCATTGCGCAGTTA	TTTGGCGTGTTCTATTGCTG
NMV_1823	AGTGGCATTTGGTCAAGGAC	atctatgtgtcagaccggggACTTTTGCAGCTTGGGAAGA	tttctttgttagaccggggaAAGGAAAACCGCTGACACAC	GCTCGAGCTGTTGAATCAGG
NMV_1824	AAGGAAAACCGCTGACACAC	atctatgtgtcagaccggggAATAACCACGCCTTCGTAGG	tttctttgttagaccggggaAACTTCATCGTCCGCAAAAT	GCGGATACTGCCCAAAAGTA
NMV_1826	GTAAAGCTGCACGCATCAAA	atctatgtgtcagaccggggGACTGCTGGGGAAGGTAGG	tttctttgttagaccggggaCCACCTCTCAAACGGACAAT	CAAGCAGTGCCATCAGCAT
NMV_1828	TGCTTTTGGACGAACCTTTC	atctatgtgtcagaccggggTTCTTTCAGGGTGGTGAAGC	tttctttgttagaccggggaACTTGCCGTCGATATTCCTG	ACAAGCTGCCTGTTTGTTCA
NMV_1830	TCATCCTCCTATCCGTTCTGA	atctatgtgtcagaccggggTCGCTTCGGCATAGGATACT	tttctttgttagaccggggaTACATGGGCAAACGTTACCA	AGGAAATGTGGATGCCAATAC
NMV_1831	ACTCGCGGTTGAAAATGGAT	atctatgtgtcagaccggggTGCGTTGGAATTCTCTTGCC	tttctttgttagaccggggaGGCAATGATACGCTCGATGG	GCCGCAGTATTAGAACCGAA
NMV_1832	TTAACACAATGCATGGGGAG	atctatgtgtcagaccggggCCAACGGAAACAAACCACA	tttctttgttagaccggggaATGAGGTGGCTTTTTCACATG	TTGCAACAAATGCCTCCTTT
NMV_1833	TGATAATTGGCATTGCATTTGGA	atctatgtgtcagaccggggTAGACAACCGCTCACCATCA	tttctttgttagaccggggaTCAAAGGGCTTTAAAAGAAGGGA	CCAACGGAAACAAACCACAT
NMV_1834	AAAGGAAAGCGTAGAGTGCC			GCTGTGACTGCTTGTCTTGC
NMV_1839	CAGGCAGGATTTTTGCTTTC	atctatgtgtcagaccggggGCGCAATACCGAGAAATGAT	tttctttgttagaccggggaGGGATAAGGCGTTTTTCACA	GCCCAAGCTGACGATGTAGT
NMV_1840	CCCGCGACAATATGCAATAC	atctatgtgtcagaccggggTCCCAAACTTCTTTCATGCC	tttctttgttagaccggggaTTTCGACGACAACAAAGTCG	GGGGCTTTGCCTTTAAAAAT
NMV_1841	CAAAGTCCTGCTGTTTGACG	atctatgtgtcagaccggggCGAACATCTGCTTGATGGTG	tttctttgttagaccggggaATACCAAACTGCCCGAAGAA	CGGCGGGATGTAAACCTTAT
NMV_1842	CAACGAAAGCCAGGTCAAAT	atctatgtgtcagaccggggAAAAGCATCACTTCGCCTTC	tttctttgttagaccggggaCATCGAAACGCTGGATTTTT	GCTGCCAAGATAAGCGGAAT
NMV_1843.1/1843	ATTATCCCGTATGCGGATTG			CATTTGACGATGCTGATTGC
NMV_1844	TGTTGGAAAATGCGATGAAA	atctatgtgtcagaccggggAAGGCTGTATTTTCGCCAGA	TTTCTTTGTTAGACCGGGGATTTACAAAGGCGATGAGCAG	TCGCCGACGATTTTATTCTC
NMV_1845	CAAACCGCACCTTTAAGCAT	atctatgtgtcagaccggggGGCAACCAGCTCAATCATCT	tttctttgttagaccggggaCTGCACGATTACGATGTGGT	TGTGGGATTTCACGATGTTG
NMV_1846	TTGAAGGAAATGATGTGGCA	atctatgtgtcagaccggggTCAGATGCGGCTTTTACAGA	tttctttgttagaccggggaCTGTCAACGAAGATTTGCCA	AACTGTGGTAATCGGCAAGC
NMV_1847	TACCGAAAGACTTTGACGGC			CAATACCATCACATTGGCGA
NMV_1848	GCAGACACCCTTAAATCGCT	atctatgtgtcagaccggggTTGTGGAATTGTGCCGTATC	tttctttgttagaccggggaGGTTGGACCGTTGATTTGAA	GGCAAAAGGGAAAATGCTTG
NMV_1850	CCAGTCTGCTCACTGCTTTG			AATAGGGTCGGGTGAACCA
NMV_1851	GTTCGAAAATGGCCTGAAGT			ATATGGCGACAAGGGAACAA
NMV_1852	TTTGGAAGACTTGGACGAAGA	atctatgtgtcagaccggggAACCATCGGGCCGAAATAG	tttctttgttagaccggggaAAGCCAAAATATTCGCCATCA	CATCGTGTTTCCTCGATTCA
NMV_1853	CGGTTTGGGAAACTGGTTTAT			AATGAAACAGGGAACCCGTC
NMV_1854	ATTCAATGCTTTTGATGCCA			TTAAATCGCGCAAAAGCAG
NMV_1855	ATGCCCTTGGATATCCTGC			CGAACCGATGAAGTTGAACA
NMV_1856	TTCGCTGTTCAACTTCATCG			AGCCGAACAAATACCCAAAA
NMV_1857	GTGCCAAATACACCGAGGTT	atctatgtgtcagaccggggTGCTGTTGGGGATGTAGTTG	tttctttgttagaccggggaATTATCGCGTCGCTGGTTAC	CGAATGCGGTGGATACTTTT
NMV_1858	ATTATCGCGTCGCTGGTTAC	atctatgtgtcagaccggggTTTGAGCAGCGAGTAAACGA	tttctttgttagaccggggaTGGTGCAGATTTTGGAAATG	GGATAAAGATGCCTTCGTTGG
NMV_1859	AATACAACTTCGGCGAGTCC			TAGCCGTCCCAGTTGTCTTC
NMV_1860	ATCCTCTTGGATGATTTCGG	atctatgtgtcagaccggggTTCACGGGTAACGGATTTGT	tttctttgttagaccggggaGCTTCGGCGTTGATAAAGTT	ATGCTGCGTTTGGAGAAAAT
NMV_1862	ATCTTCGATTGCCAAAGGCT	atctatgtgtcagaccggggTGCTGCGTTTGGAGAAAATAT	tttctttgttagaccggggaGCATTACTGCCTTGGGTATGA	ATTGCGGATACGCACAAGTT
NMV_1863	ACGCCTGCTGGTAGATTTCA	atctatgtgtcagaccggggTGCGTATCCGCAATTTCC	tttctttgttagaccggggaAGAAGTTTGCCGTGGAAATG	ACCCTGCAAAAGAAACTGGA
NMV_1864	CTCGTCTTTCAACTGCGCTT	atctatgtgtcagaccggggAAGTCTGCTTCGACGCATTT	tttctttgttagaccggggaAATATTCGCTGCCGCTTTTA	GCATTGGTGCGGATATTCA
NMV_1865	ATCAAACTGCTGGTTTTCGG	atctatgtgtcagaccggggTGTTCGATAAGGGGCAAAAG	tttctttgttagaccggggaCTGACAATCGAATGGATGGA	AGTCCAAATCGGGATCGAG
NMV_1866	CCAAAGTTGCCGATTTGATT			CGAACTTGATGAAAATCGGC
NMV_1867	CCGGTATTTACAATGGCGTT	atctatgtgtcagaccggggTACTGGAAACCCGAACAGCC	tttctttgttagaccggggaTGACGAAATCAAAAACGACG	CTTGAGGTTTGGAATCGAGC
NMV_1868	GGGAGACTTGTTCTGCATCC			GCAATCAAATCGGCAACTTT
NMV_1869	ATCGACAAACTGCCCGTATC			GGCGGCGTAAATAGTGTTTT
NMV_1870	CGAAAACGGTCAAACCAAAG	atctatgtgtcagaccggggTCACCGCCCAAGAAAGTATC	tttctttgttagaccggggaCCAACGCTTGATCGACTACA	GATGGTTACTGCGCTTTGGT
NMV_1872/1873	CCAAGTGGCAGAACAAATCA			ATCAGATGGTCGGTGGATGT
NMV_1874	GATGGTGTGGGAAACGGATA	atctatgtgtcagaccggggATTTCGGGCAACAGAAACAA	tttctttgttagaccggggaGAACCCATTCCGTTCAAATG	GCGGCATTGAGAAATTCCAT
NMV_1875	AATATCCGTTTCCCACACCA			TTTGTTTTGCGGATGGATTA
NMV_1876	GAACATACTCGGCTGTTTGGA			TTGATTTTGACGGTGATGGA
NMV_1877	TGTTTCCATTTGTTTGTCGG			AACCCGCTTTTTACTTCGGT
NMV_1878	GTCTGCGAGGTCGAATTGAT			CGCTCCTTAGTTACGGCAAA
NMV_1879	CGTGCCTTTCCAAGATGTTA			CGACGAGTACGGATGTCAAA
NMV_1880	ACAGATTGCCCGTTTGGA			AGCCCGTCCGAAGTATGTT
NMV_1881	TTGAAGCCGGAGAGTTTGAT	atctatgtgtcagaccggggGTCCAAAACCGAGTAATCCG	tttctttgttagaccggggaCACGGCGACACTCTGTGTAC	ATGCGTTTGCACACTTTACG
NMV_1883	CTGATTCCCGAAACTTTGGA			ACGGTACATACGGCGATGAT
NMV_1884	TTGCCGTGTTGTTCGTAGAG	atctatgtgtcagaccggggCGTTCCACTGCTCGTTGTC	tttctttgttagaccggggaGCATCCGAGAGTGTTTTTGC	CTCCAACACCGTGTCCAAC
NMV_1885	GTCTGAAACCGGAAAAGGCT			CTTTCCAACAGGCGTTTTTC
NMV_1887	CCCTGCTTGCAGAACACATA	atctatgtgtcagaccggggTTGGCTCAAGTCCTCAATCA	tttctttgttagaccggggaTGCTGATTGCCAGCTCTTATT	GGTTTTTGTGGCTTCGGATA
NMV_1888	ATGTTGTCCGGAAAATTTGG	atctatgtgtcagaccggggATAACCAAATGCGGATAGCG	tttctttgttagaccggggaGGACAAGGTGCATTGGGTAT	CAAAATTTGAACGCCACAGT
NMV_1889	GCGTATTGGTTGGACACAAA	atctatgtgtcagaccggggGGCTTCTTCTTCGTCCAGAA	tttctttgttagaccggggaGCAAAGATTACGCCACCAAT	GCCCAAAACTTCGTCTTTGT
NMV_1890	GCAAAGATTACGCCACCAAT	atctatgtgtcagaccggggGGATTTCAGGTGGAACTGCT	tttctttgttagaccggggaGAAGACGACAGTGCCGATAA	ATAAGCTCGGTCTGCATTCG
NMV_1891	TGTAAAACGCTAAAATGCCG			CGAGCTTATCGTAAACGGGT
NMV_1892	GGGAACGGTTTTTGCAAGT			TTTTCCCAATCCTTTGGTTG
NMV_1893	GCCGATCTGAAATTCAAGCA	atctatgtgtcagaccggggGAAACCATACTGCCCAATCC	tttctttgttagaccggggaCTATTGGATGGGACGTTTGC	TACAACCCGATGGTTTTCGT
NMV_1894	GGATTGGGCAGTATGGTTTC	atctatgtgtcagaccggggTACAACCCGATGGTTTTCGT	tttctttgttagaccggggaCCAAGTCCAAGCACATCATG	CGTTTTGTCCTTTGTCGGAT
NMV_1895	GAAACGCTTGAAAATTCGGA	atctatgtgtcagaccggggGGTATATTCGCGCTTGTCGT	tttctttgttagaccggggaAACTCATCGGTTCGGATGTC	CCGGGAAGGATTTTGGTAAT
NMV_1896	TAAAATGCCCGTCAATACCG			GATTGCGCCGAACATAGATT
NMV_1897	CAACCACATCGACCACGTTA	atctatgtgtcagaccggggAAATCTAAGACGGGCGTGAA	tttctttgttagaccggggaTTCCGAAATCTGGCTCAAAC	AAATACGGCGTGCCTATACC
NMV_1899	TACATCGCCTGGCTTGAAAT			CCATCGGAATTTAGGAAGCC
NMV_1900	ACCACGCCTTCATCTACCAC	atctatgtgtcagaccggggTTCATAAGGCAGCTTGAACG	tttctttgttagaccggggaGGCAACCAAGGGCTGTATAA	GAAATAACCTTCCGCCTTGAG
NMV_1901	TCGAATATCGAAGTGCACGA	atctatgtgtcagaccggggATCACCATACCGTCTTTCGG	tttctttgttagaccggggaCGACTTGAAAGCCATTGTCA	GGACTAGGGGGATGAAGAGG
NMV_1902	AAAACGGCGTTCCGAATAC	atctatgtgtcagaccggggCCATTCGACAATCTGCCAG	tttctttgttagaccggggaCCTGTATTTTGCCAATGTCG	GTGGTAGATGAAGGCGTGGT
NMV_1903	ACCGAACCATTTTAACGGAA	atctatgtgtcagaccggggATCAGGGCATTGTGCGTAAT	tttctttgttagaccggggaAAACCGACTTCTCCGGCTAT	CAGACGGCATTTTCGTTTTG
NMV_1904	ATTTGTTCCTGACGGCAAAA	atctatgtgtcagaccggggAAAGCGTCATGAAGGTCAGC	tttctttgttagaccggggaCAACAGCGTTCTGTCTGGAA	CAAACACGGTGTCATTACCG
NMV_1905	GGCAAGGATTTGCTTCAGAC	atctatgtgtcagaccggggAGGATTTTCGGTTCGCAATA	tttctttgttagaccggggaTTTTTAGATGCAGCGACCAG	TCGACGACGTGTTGAAAATC
NMV_1906	TAACAGGGAAAACAGGGGCA			AGCCCTAAATCCCACACCAA
NMV_1908	TACCCGATAATCAGGCATCC			TCAAAATTCCCTTCATTTCCA
NMV_1909	GGCTTTACCACGCTGATTGT			CCTTACCCTGGGCTACCAAT
NMV_1912	CAAGAATGGTAAGGGCGGTA	atctatgtgtcagaccggggGTCGCTCATCAGCATCAGAA	tttctttgttagaccggggaACAACATCGCCAACGATACA	GCCAGCAGGTTGAGTTCTTC
NMV_1914	CGGCAGGTAAAGTTGTTGGT	atctatgtgtcagaccggggAACTACCGACTCTTTCAGATGAA	tttctttgttagaccggggaTGGACTGTCTGAATGGTTTATCT	GTGGTCATCATATTGTGCCCC
NMV_1915	ACCCCCTACGCTTGCTATTT	atctatgtgtcagaccggggCTCTCCATGCGCAGTATTCA	tttctttgttagaccggggaTGAAGGACAGGGCAAAAATC	TTTTGCTCGCTTTTCAACTGT
NMV_1916	AGTAAGGAAAGGAGCAGGCT	atctatgtgtcagaccggggACCGTCATTTAACAGTTCTTCCA	tttctttgttagaccggggaTGGCCTACTTTGGAAGATGC	GGTGACTTGGAGCTGTTTCA
NMV_1917	ACTGCGAATGGGGTGAAATG	atctatgtgtcagaccggggCTGCGGCTGTACTACTTCCT	tttctttgttagaccggggaAGTAAGGAAAGGAGCAGGCT	TGGGCATCTTCCAAAGTAGG
NMV_1918	GCCAAGCAGGCTATACCAAC	atctatgtgtcagaccggggCGGGATTCATTTCGATATATTT	tttctttgttagaccggggaTGACTATCCGGTTGAAAAATCTAT	TTAACACTCCCGCGTCTGTA
NMV_1919	GCGTACCAACTCGGGTAATC			TGCTTTTAGGCGAGCTTTTT
NMV_1920	GCATCTGCCCTTTTGATTGT			AGGGTGGTTTTGAGTTTGCC
NMV_1921	GGTAATGCGCAACAAAGCTC	atctatgtgtcagaccggggCCAAGCCGCATTCTGATATT	tttctttgttagaccggggaAATATCAGAATGCGGCTTGG	TATTTCGCCTGCTGATACCC
NMV_1922	GCATCTGCCCTTTTGATTGT	atctatgtgtcagaccggggAGATTGGAAAAATCGGTCGT	tttctttgttagaccggggaCAGGAAAAATATTAGCTCGTTTG	GGGGTATGACAGCCAGGATA
NMV_1923	AAAACCCGACAAATCAACCA	atctatgtgtcagaccggggAACCAGGCGGATTACTGAAC	tttctttgttagaccggggaTTAGCAGGTAGCCGCATAGG	CCAAGCCGCATTCTGATATT
NMV_1924/1925	CTGGAGCTAATTTATGGCGG			TCCGACCCAAGTCATTTCAT
NMV_1926	CACATCGGTAAGAATGAACCG			GCATACACCCTGATTACGCC
NMV_1927	GGGTTGCTTGGGTCTATTCA			CAGACGACGTCAGGTTGAGA
NMV_1928	CTGTGAAACCTTCCACCTCG			TCATATGCTGCAACACCCAT
NMV_1929/1930	GCCGTCCGGAATAAACATAA			CGTTCTTTGCCGAGAAAGTC
NMV_1931	GTTGGGTCTGCTCGTTGGTA	atctatgtgtcagaccggggGCGAAAGTCGGCAGGATAT	tttctttgttagaccggggaACGCTTTGTGTACCGTCCTT	TTGAGTTCGCTCAATCCGTA
NMV_1932	CTGCTTTCCTTCTCCACGAC	atctatgtgtcagaccggggGGTCATGCCGTACCAGTGTT	tttctttgttagaccggggaACGGATTGAGCGAACTCAAC	GAAAGGACGACCCACACATC
NMV_1933	GGATTTGGTGTTGCACCTG	atctatgtgtcagaccggggCAAGCGCATCGAAAGCTG	tttctttgttagaccggggaCTGCTTTGTCTGCTTTGACG	ATCAATGGGCAGACCCAATA
NMV_1934	ACTTTGACACATTCCGCACA	atctatgtgtcagaccggggTAGCCGTCTTCCAGCTTTTG	tttctttgttagaccggggaTGTCCGAACATCCTCTTCCC	CTGATGGCTGGCGTAAAAGT
NMV_1935	GCACCACGCCCAGATAGATA	atctatgtgtcagaccggggCTTGCATCGACACGGATTT	tttctttgttagaccggggaGAAGCCTTTGCCGAAATG	TGTTGGTAAATCGCCTCAAA
NMV_1936	GGAAAAACCATGTTGTCAGGA			AACAAATCGATGACGTTGGG
NMV_1937	CGGCTAATTTTGGGGTGTTA			ACGGGGTATAACGTATTGCG
NMV_1940	TGAAATGACGGACGGATACA			ATGTCTTTGGAAATCGCGTC
NMV_1941	GTCGTTTACCGTACCGTTGC	atctatgtgtcagaccggggGAAAACCGTGTAGCTTTCGG	tttctttgttagaccggggaGTTTGAAAAATGCGGTGGAC	GAAACCGCCCCTATCATTG
NMV_1942	ATGTGATTTCCCCTGCAAAC			AACCGTTTTCCAAAACCAAA
NMV_1946	GCGGCATAAGGTGCTGTAAT			TTTTTCTACATGCCGATGCC
NMV_1948	ACATGGGGAGTGCATTGAGT	atctatgtgtcagaccggggCTGCTGCATGAACACGTTTT	tttctttgttagaccggggaCCAAAATGGACGCAATTTCT	GGCTCATTCACTTGTGCTGT
NMV_1949	GCAACATTGGCAGATTTGGT			TGGCTGTTCCTTGTTTGATG
NMV_1950	TGGACAATGATAGCCAAACG	atctatgtgtcagaccggggTGCTCTCACAGAAGAGGCAA	tttctttgttagaccggggaGACTGGAGAAGCTGGAGCAA	GGGTAAGCGCAAATTTACCA
NMV_1951	CTATTGGAACTTTTCCGCCA			GCCGAATGATAGGCGAGATA
NMV_1952	AAGAAATACGCGGCTGAGAA			TTGATGCCATTCGCTATGAT
NMV_1953	AGAGCAACCTGTTCCTGTGA	atctatgtgtcagaccggggTTCTCTTGATTTCTTCTTGCTTGAT	tttctttgttagaccggggaAAATACGCGGCTGAGAATG	TGGAGAACTACCAAACGCCA
NMV_1955/1956	AAACCTGTGTTTGGGTTTCG	atctatgtgtcagaccggggTGGTGCGCCATCAATAATAA	tttctttgttagaccggggaAACCGTGATTGTGCAACGTA	TTGCAATGAAAAGACGTTCTG
NMV_1960	AAGGCCGTCTGAAAACACAG	atctatgtgtcagaccggggATCGTGCTGGGTAGAGAGGA	tttctttgttagaccggggaGCCGTCATCGAGCAGATTAT	GCTCCCAAGTGAACTCAGGT
NMV_1961	CGGACAGCGGAAATCATAAC	atctatgtgtcagaccggggTTCGTGTTTGTCCAAAGCCT	tttctttgttagaccggggaGCCGAAAATCAAAGCGATAG	CTGTCGGAAATCGTCAGATG
NMV_1962	GCGATTATCGGTTTGTTCGT	atctatgtgtcagaccggggAAGGAAAGTCGGGTTTTTCC	tttctttgttagaccggggaGACATTCCTGAGCAGACACG	AAGGCGTGAAAACCCTGTT
NMV_1963	TATGCTGCTGCAACTTGACG	atctatgtgtcagaccggggGAACAGGGCGAAAAAGACAA	tttctttgttagaccggggaGTCTGCCGTAGCAGGCTTTA	TCGGATCCCAACTCCAATAG
NMV_1964	TCAAATTCGGACCTTTTTGG	atctatgtgtcagaccggggGAAAACCACATCCGCACTCT	tttctttgttagaccggggaTTGGACAAGCAGTTGAAAGC	TTGCAGACTCTCGACGTGTT
NMV_1965	AGGGTATTGATGGCACTGGA	atctatgtgtcagaccggggGAACCGTGGGTACGTTTGC	tttctttgttagaccggggaTGTGATGAAACCGGTGGTAA	GCCATCAGGAATATGGGAAA
NMV_1966	TATTACCGTCTGCTGCATGG	atctatgtgtcagaccggggCTTCAGGGACTTGGGCATAA	tttctttgttagaccggggaATCTGCTCGGCGACTATCTG	GACGGGCAAAAGAAGATGAC
NMV_1967	ATCGGTATGTATGGGGAGCA	atctatgtgtcagaccggggAGTTCCTGACGCACCATTTC	tttctttgttagaccggggaTCTATCGGTGTCGGTTACGC	CGCAAAACGCATATAGTCCA
NMV_1968	CAACCAAACCCACTCCAAAT			CAGGATATGCTTGATGTCGGT
NMV_1969	GGTCATCCAAGACGGAAAAA			TGCTTCGTATTCCTCAAGGG
NMV_1970	AGAAACACGCTGCTGGAAAC			GGGTAGGTGCTTGGAAAGGTA
NMV_1971	AGAGCTTCATCAGGCAGGTT			AGAGGATCGGCATATTCGAG
NMV_1972	ACTCGAATATGCCGATCCTC			GCGCTTGTATCATTTTTCAGC
NMV_1973	CGGACGTGTTCGGATTTC	atctatgtgtcagaccggggCTGTTCGCCTTCCATTTCAA	tttctttgttagaccggggaACAACAGCCGTCCTTTGCT	TGTGGTCGGTATTTGAACGA
NMV_1974	TCCTTTGGCGAAATTACGTG	atctatgtgtcagaccggggTGTGGTCGGTATTTGAACGA	tttctttgttagaccggggaTGAGTCAGGTCGACTCATCG	AGCCATTTTTCAAAGGCAAA
NMV_1975	ACTTTCGTGGGAATGACGAC			GCGTTGCGTTCTTCCATC
NMV_1976	GCACGAAATCCGCAAGTT	atctatgtgtcagaccggggCGATCTGTTCGGGTGTCAG	tttctttgttagaccggggaCTTGCCGACATGGTGCTAAA	GTCTTGATGCCTGCTGCTTC
NMV_1977	CTGACGGAACACAGGCTCTA	atctatgtgtcagaccggggCAGGAAGCCTCGGTTGAGTT	tttctttgttagaccggggaGGCAGCAGCTTTTGGATTAC	ATGTCGTGTCCGAGGATTTC
NMV_1978	GGTTTTAGCCGTCATCATCC			CAGGCGACAGGAGCTTTCT
NMV_1981	CCGTTCAGTCCGATGAAATC			TTTTTGCAGGTAACGCCTTT
NMV_1982	AAAGGCGTTACCTGCAAAAA			TTTAATCGCTTATGCCGTCC
NMV_1983	CCCGTACAGACCGATTTTGA			ACGGCTTCGATGTGTTCTTT
NMV_1984	TTGGTTCACCCAAAGCCTAA			GATGAGGACGAAGGTTTCCA
NMV_1985	GACCTGCTTTGGGTACGAGA			CGTACAGTTTTCGGACGGTT
NMV_1986	GAATAATGAGTGCCATCAGCC			CAACGTTTAAACCGCAAAAA
NMV_1988	CCTTGTGCGACCTCTTGAA			AGGCGTTATGTGCGTGGTA
NMV_1989	GGAGGCTTCCCAAGGAGTAT	atctatgtgtcagaccggggCTTCGGCTTTATGCTTCAGG	tttctttgttagaccggggaGACGATTTATTGGGCGGATA	GCTGATGGCACTCATTATTCC
NMV_1990	CAAAATCGGCGTGAACAATA	atctatgtgtcagaccggggCGATAAACGCTTTTGCCTGT	tttctttgttagaccggggaGAAACCGAAACCCGTAAAAC	TTTTCCCCATATTCCCAAGAG
NMV_1992	GCTGGGTATTGACGGACAAG	atctatgtgtcagaccggggGACATCGTGCCGAAGGTAAC	tttctttgttagaccggggaCGACAAACTGTCCAAGCTGA	CGATACGAAGGCGATGAGTT
NMV_1993	GCAATCAAACCCCTTACGAA			CGGCATGGTCTGATTTCTTT
NMV_1994	ATGTTTGGTTACTTTGCCAGC			AACCGGTAGGTCGAAGAAGA
NMV_1995	GCCTGCATTAGGCTTGTTTC			AATTGGTCTGAATTGACCTTTTT
NMV_2002/2003	ACATCAGCCTCCATTAAGTCG			AACGGACAGCAGCAACTTTT
NMV_2005	TGCTGCTCGAGGTGGATTAA	atctatgtgtcagaccggggATCCAGCACCACCACCAATA	tttctttgttagaccggggaGGTGTGATCGGACGAGGTAT	GCCCGAGCGGTTAAATTCAT
NMV_2007	TGGTGCTGAACCAGCTTACA			CAATACCTCGTCCGATCACA
NMV_2009	ATGGATTTGTTTGGAAATGCTC	atctatgtgtcagaccggggAAACAGCTCTCCCTCCACCT	tttctttgttagaccggggaCAGCTACTGCAACTGGGGAT	CCTCGTGCAAAAATTACCATT
NMV_2010	TTCATAGGCTGGGAACATGA	atctatgtgtcagaccggggGAAGACGCCACCCTCCTAAT	tttctttgttagaccggggaTATGATTGGTATTGGCATGAGC	CACCCATTGATTACCTCACG
NMV_2011/2012	GTTCATATTGATGCGCGATTT			GCTCATGCCAATACCAATCAT
NMV_2014	AAAAATGGGCGCGTTATTACT	atctatgtgtcagaccggggTCTTGCTGTTTGGGAGACAA	tttctttgttagaccggggaCAAGTGGGAAAAGGCACATT	GGGTCTGCACGTTGATACAAT
NMV_2015/2016	CACGGCAATGTCTCGTTCTA			AATGTGCCTTTTCCCACTTG
NMV_2017	CAAGCTGAAGCTGCAAATCA	atctatgtgtcagaccggggGCATGATGTTGAAAAGTGCG	tttctttgttagaccggggaCCTGCCTGATTGTCGGTATC	ATCGGTCAGCGAGTAGAACG
NMV_2018	CTTTCGTCTTCGGTTTTTGC			CAATCAAATCAACCTGCGG
NMV_2019	AAGAAGCGGGGATTTTTGTG	atctatgtgtcagaccggggAAGAGCGTCATATTGCGGTT	tttctttgttagaccggggaCTGGACAAGCTCAAAGCACA	AAGCATCGTGTTCGTCCTG
NMV_2020	GGTGAGCGCGTATTTGGTA	atctatgtgtcagaccggggTATGCACTTTCGTCACCAGC	tttctttgttagaccggggaGACTGGATGCCCAAGACTGT	TATGGTTGCCAGCACTTCC
NMV_2021	GGGAATGACGGATTTCAAGA	atctatgtgtcagaccggggATCGGCAAGGAAGCTGAAC	tttctttgttagaccggggaGTATTTGGTACGCGCCATCT	CGTGTGCCGAATAAACCAG
NMV_2022	AAGACTTTATCCGCTTGGGC	atctatgtgtcagaccggggATTGCAGACGGCGTAGTCTT	tttctttgttagaccggggaGAGCTTTACAACCCCGTCAA	AACAATTCGCCCTTATCGAG
NMV_2023	GAACGATTTTCACTGATGTTGC	atctatgtgtcagaccggggTGCCAAAAGTTCAAAACAGC	tttctttgttagaccggggaGGCTGTTTTGAACTTTTGGC	AACACTTTGCGGCTTCCATA
NMV_2026	CGGTTTGCAAAAACGCTAAT	atctatgtgtcagaccggggGAGTAGGCGAACTCGGTGAA	tttctttgttagaccggggaACCTTCCTGTCCATCGAAGA	GACAACACCGTAATCTTGAAACT
NMV_2027	TTATGAGCCAAGCCTTACCC			TCTTCGGCATAGCGGTAAAC
NMV_2028	TGATTCACGGCTTGTTCTGA			CGGGTGGGATTTTATTTTGA
NMV_2029	AAAATTTCACTGCGGGTTTG	atctatgtgtcagaccggggAACTGGCGGTCGTTCATATC	tttctttgttagaccggggaCGAAGTGATGGCGGTATTCT	GCTTTTTCAATCATCGCCAA
NMV_2030	GATGGTTACGGTGGTTTTGC	atctatgtgtcagaccggggATTTGCCGGTGTAGGTCAAA	tttctttgttagaccggggaGGCACAACTGGACATTCCTT	CCGTCTGAAAGAGGCTCAAG
NMV_2031	CGAATCATTCCGATCCTGTC	atctatgtgtcagaccggggGCGAATAGGCGATGTTCAC	tttctttgttagaccggggaCCCGTTTTTGGTCGTCAAT	CTTCAGATGGCATTTGTTGG
NMV_2032	GCACGCTGGACTTTCAAGAT	atctatgtgtcagaccggggGACAGGATCGGAATGATTCG	tttctttgttagaccggggaGGCAGCCTCTGCATCAATAC	CGATGTTCACGCCATAAGC
NMV_2033	CGTTTTGGTCAAAAATGGGA			ATGTTCGGCAACATCCTGA
NMV_2034	GAGGGTGCGGATGTTTTGTA			CATCGGACGACTGGGTATAAA
NMV_2036	TTGCACGGGATATTTTGACA	atctatgtgtcagaccggggGAAGATTCGACGGGAATGAG	tttctttgttagaccggggaGGTTATGTCCATCGGCTTTC	TGCTGAAGTCTTTGCCTTTGT
NMV_2037	GATACCCTTGTTTCCCGACA			TCCAGTGCGTTGAGTTTCAG
NMV_2040	CGCTTGAAATCGGGTATGTT	atctatgtgtcagaccggggCGCTTTTTCAACCGTAGCAT	tttctttgttagaccggggaACAAGACGTGTTGGCACTCA	GGCAACGGTCAGTACCAGAT
NMV_2041	ACGAACAGCCTTACCACGTC	atctatgtgtcagaccggggGATGGTTCGGTCAATGTCG	tttctttgttagaccggggaACGCAAGTTTTGGGTATGGA	GGTTGTCGGTGGTCAAGAGT
NMV_2042	GGTAGGTTGCAGCAGATTTTG	atctatgtgtcagaccggggGCGGAATTTATAGCCGTTCA	tttctttgttagaccggggaGCAGCCGATGGGAAACTATA	GGAAACAGGTTGTGCAGGTT
NMV_2043	CTGAAAAAGAATGCCCGAAA			TTTCGGGGTCGGTCATAAT
NMV_2044	TATTTCGAGCCGCTGACTTT			GCCGGCAGTAGTGGTGTATT
NMV_2045	CCTTGCCGCCGTCTAATAA			GCTCCCCATATAGACTGCCA
NMV_2046	GCAGGTTCACACCCAACTTT	atctatgtgtcagaccggggGGCATCAATCACGGTTTCTT	tttctttgttagaccggggaCCACAAAGCCAACGAGTTTT	CGAAGGGGTGGTACGTTAGA
NMV_2048	GTGTTCGGATACGGTTTTCC			ATCGCCGTAGCTGAAGAAAC
NMV_2050	CTTTTCGGGCAGGGTAAAA	atctatgtgtcagaccggggACGTGCCGACCATAGGTGA	tttctttgttagaccggggaTCGGTCAACAGGTTAAAGCC	AAGGTAAAGCCGGACTGCTC
NMV_2051	GAAATTTTGGTCGAAAACGG	atctatgtgtcagaccggggCTTTATCGGCGATTTTGAGG	tttctttgttagaccggggaACCTCCTCCAATCTGTCGAA	GAAGTTGTACGGGTCTTCGG
NMV_2052	GGCGTCAGCATCCACTATTT	atctatgtgtcagaccggggCCAGTCTTGGTCTTCGATGG	tttctttgttagaccggggaAATGGCTGGATACGCAACTC	TCGTCCATATTGTCGAGCAG
NMV_2053	ACAACGCCGAACAAAACAAC			GAAGCAGGTTTCGTTTCTGC
NMV_2054	AAGAAGCAGGCAAATCCTTG	atctatgtgtcagaccggggGGAAGAGGGATTACCGAAGG	tttctttgttagaccggggaCATTGCCTGTGTGATTTTGG	CGCCATATCGGCATAATTTC
NMV_2056	TCATTCCAACAACCATCAGC			GTGAGGGTTTAGGCTTCGAC
NMV_2057	AAAAGACACACCATGAACCCA	atctatgtgtcagaccggggCGCTTTGACGGTACTCAACA	tttctttgttagaccggggaTGGAGTTTGCCCAAAAAGTC	GTGGAATAAATCGCCACGAC
NMV_2058	TTTGTGTCTCCTTGGGCAAT	atctatgtgtcagaccggggCTTCGGCGGTTTGATGTC	tttctttgttagaccggggaGTGAGCGAGATACACGGCTT	GCTTGGGTTCATGGTGTGTC
NMV_2059	CAAACCCGTCCAAAACCAT			ATGAGGCAGGTCAAAGAAGC
NMV_2060	TTGAGCAAAACCATTGAAGC	atctatgtgtcagaccggggCTGTCGCCGTTTCCATAAGT	tttctttgttagaccggggaGGCAGCTCATTACCTTGGAG	TCGTATCCTAGGGCGGTATG
NMV_2061	CCGAACTCAAAGCAGATGAA	atctatgtgtcagaccggggGAGCGAGGGTACACCGATT	tttctttgttagaccggggaATGGGCGAAGTGTTTTATGC	ATCAGGTGCAGTTCGGATTC
NMV_2062	CAACGCCGTTTGATACCC	atctatgtgtcagaccggggTTCTGCCAAACGATAAAGGC	tttctttgttagaccggggaAATCCGAACTGCACCTGATT	AAGTTTGGTTATGCCCGAAG
NMV_2063	CGTCCGAACAGGTTTTCCT	atctatgtgtcagaccggggGACGGCAAGTTTGGTTATGC	tttctttgttagaccggggaCAATCGAGGATGCGGTTTAC	CGAGGGAGAATTTGAGGAAA
NMV_2064	ACTCAAAGCCGTAGGACTGG			GGCAAATCGTTGAATATGGG
NMV_2065	GTCCCGTTTGCCTACAACC	atctatgtgtcagaccggggGGCAAATCGTTGAATATGGG	tttctttgttagaccggggaTCGGATGTCAAACTCGTTCA	GAGGTTTCGTCGGTAACGC
NMV_2066	GGACGATTGCAACCCTGTTT	atctatgtgtcagaccggggGGTGTCGGTTTTGCGGATAA	tttctttgttagaccggggaCATTCCTACAGCGGCAAGAC	TTTGTGGACAGTGCGAACAG
NMV_2067	TAAAGACCTGCCCAACCCTC			TTCAGTTTCACTGCCACCAG
NMV_2068	AGGCTGCCCAATAAAAACG			ACTTCTTCACATCCGAAGGC
NMV_2069	TTTATCGGAGCGGACATAGG	atctatgtgtcagaccggggTGAGGATTGTAGCGGTGCAG	tttctttgttagaccggggaCGGAAGCGTATGAACAGTTG	TTCTTTTGCAGCTCCGTTTT
NMV_2070	GCGGTTTCAACGAAGTGAA	atctatgtgtcagaccggggCAGCACTTTGTCGCTGTATCC	tttctttgttagaccggggaGATACGCGAGGGCGAGAT	TGATTTGGTAGTTGGCGATG
NMV_2071	ACCCAACCCATAGGAGAACC			AAGCTAAAGCGCGGTATCAA
NMV_2072	GCTGACGAAAAACGATACGG			CGGAGTTTCTGCGAAGCTAT
NMV_2073	CACCGTTTCAGGGACCTTT	atctatgtgtcagaccggggTTTTTCGTCAGCTTCAAGCC	tttctttgttagaccggggaTGGCAAAATTGGCTAGTCGT	AACAAAACATCCGCCCTTC
NMV_2074	GGATGCGGTTGTTTAAGACG	atctatgtgtcagaccggggGAACGCGTATCGACCAAATAA	tttctttgttagaccggggaACCGTTTCAGGGACCTTTG	CCTCATCGACAAAAAGCTCG
NMV_2075	CGAACGCCTCCTTCAAAAC	atctatgtgtcagaccggggGAGTGTCCGATGAGGACGAT	tttctttgttagaccggggaGTCCTCAACGTCGGACTCAT	CTGAGGAAGTTAGCGTTGCC
NMV_2076	GTCCTCAACGTCGGACTCAT	atctatgtgtcagaccggggCTGAGGAAGTTAGCGTTGCC	tttctttgttagaccggggaTTTTCTTTGCAACCTGCATG	TATTCCCCGCAAGCTCTTTT
NMV_2077	GCGGTAACAAATGGTAACGAA	atctatgtgtcagaccggggCCTTGTCCTTGCCTTGCTAT	tttctttgttagaccggggaGTTTACGCCTTTGCCAAGAA	CGCGTCTATTGTGAACTTGC
NMV_2078	GGAGAAATTGTGGGGCATAA	atctatgtgtcagaccggggCAGGCAGGACTTGTCAAAGC	tttctttgttagaccggggaAGAAGGAGGCACTATCGCAA	CGAGAATTTGAGCCGTTGTT
NMV_2080.1/2080	GACCAACTCCCCGAAGAATT			GGGGCGCAGAACTGTTTAAA
NMV_2082	CGCAGTGAAATTCATGGAAG			TTGCGCTGAACTTCAACTGT
NMV_2083	CCGCTTGGACGTACGATAAC	atctatgtgtcagaccggggCTTTGCATTCGGCGATAAAT	tttctttgttagaccggggaGGAAGTGTGGATTGCCAACT	TGATTCCATGAAGGTGTCCA
NMV_2084	GTTTGAAGCGGCTCAATACA	atctatgtgtcagaccggggCGTCATAAGTCGGGAATGTG	tttctttgttagaccggggaCGCATTACGACGAAGGTATG	TCGGTACTGTTCAGCGTCAG
NMV_2085	GGTTTTCCCGAAACCCTATT			CAAGATTGGACGACACGATG
NMV_2086	GCATCGTGTCGTCCAATCTT	atctatgtgtcagaccggggGTCGTGCAGTTCGTTTTGAA	tttctttgttagaccggggaAACCGCGTCCATATTCGAT	AATTCATCTTGGCGGTGATT
NMV_2089	CGATGAGCCTGACCAAAGAA	atctatgtgtcagaccggggATTCATCATCGGAAAATCGG	tttctttgttagaccggggaCAGGAGCGTTTCAAAACCAT	TCTTCCTGCTCGTTGTTGCT
NMV_2090	CGATGTGCGTTCAACAGATT	atctatgtgtcagaccggggCGGAGACAGGTTGGTTTGTT	tttctttgttagaccggggaGCAACGAACTGTTGAAAAACC	TAATGTCCTGCAAAGCGGTA
NMV_2091	ACTCTTCCCTCACCGCTTCT	atctatgtgtcagaccggggCGTTTGGTAACGGAAGGTTG	tttctttgttagaccggggaCTGGTGCGCTCCAAAACAC	AACCGTATCAGTCCCAGCAG
NMV_2092	GGCAACATATCGTGAAGACG	atctatgtgtcagaccggggTTTTGCCGACCACCAGAC	tttctttgttagaccggggaGCGCCAACGAACGAAATTA	AATAAGGGCGGGCTTCATAC
NMV_2093	CCTGGCGGTATAATTTTGGA	atctatgtgtcagaccggggCGAACAGGTCGGCGTATAAC	tttctttgttagaccggggaAAAAATACGGCGCATTCAAA	CCAAACAGGATGAACGGTTT
NMV_2094	TTTCCGACCATTCAGGAAAC	atctatgtgtcagaccggggAACAGGGCCGACGTAAGAGT	tttctttgttagaccggggaCCAAAAAGTCAGCTTCTCCG	TCGCCATAGAGCGGTAAGAG
NMV_2095	TAAGACGGTGGTCGTGATGA			ATCATGCCGTTGGTTTTCTC
NMV_2096	AACTGACTCGCTCGTCCAAT			GTGTGTTCGTTCAGCGTTTG
NMV_2097	GTTGGCAAGGTTCATCGG	atctatgtgtcagaccggggACATCTCTGGCAAATCAGGG	tttctttgttagaccggggaTCATGCTTGATGAAAGCAGC	AATTGCATGGCAATGTTCTG
NMV_2098	ATTGGACGAGCGAGTCAGTT	atctatgtgtcagaccggggCGTGCGAACGGTGCATAC	tttctttgttagaccggggaCACAACCGGCGAAGTACAC	CACTTCGTCGACAACAAGGA
NMV_2099	CTGGAAGAAGTCAATCGGGA			TGGTATGGCAGATGTCGATG
NMV_2100	TTGCCTGACAGAGCTGCTTA	atctatgtgtcagaccggggATGGTCTTGAGGACGAAACG	tttctttgttagaccggggaGCACGGAAGACATCAAAGGT	ATCGCGCGTGTTACAAGTC
NMV_2101	TTATCGGCAACATCGAAAGC			CAAAATTTCCCTTGCCTTCC
NMV_2102	GAACAACTCGCCGCACTC	atctatgtgtcagaccggggTCGGGGATGATTCTGAAAAC	tttctttgttagaccggggaATTACAGTGGGAAGGCAAGG	TCTCATTTTCGGCTGCAATA
NMV_2104	GGCATTTCCTTCGCTTAAAA	atctatgtgtcagaccggggCAATGCGACTGAAGGTTTCC	tttctttgttagaccggggaGCATCATCCACAGCAAACTC	CCGTTTGTCGATGCTGTAAA
NMV_2105	CTTTATGTACGCGCTGACCA			TATTCGCCGAGGCTGTGT
NMV_2106	CTTGGGCAGCAGGATATTCA	atctatgtgtcagaccggggGCAACGAGTGCGGTGTATT	tttctttgttagaccggggaGTGTCCGTACCTTCCCATTG	CATCAGGCGCATAAAGCTG
NMV_2107	CCCCACCGACATGATAGAAA	atctatgtgtcagaccggggGCTGCCAGTTGAGGTAAAGC	tttctttgttagaccggggaAAAACGGCTACACCACCATC	ACGGCTATATCGGACGTTTTC
NMV_2108	CGACCCATCCGATTATCTTC	atctatgtgtcagaccggggCAAGACAAAGCGGTTCAACA	tttctttgttagaccggggaCGGCGTAGACTCTTCCGTAG	TTTTTCACTTCGCCCAAGAT
NMV_2109	GGCACATCTTGGTACGACCT	atctatgtgtcagaccggggTCTTCTTTCATGCGCATCAG	tttctttgttagaccggggaGGACGACATCATGCAAGTCA	GGGTGTGGTGTGTGTTCATT
NMV_2111	GCGGAAACGTATCGGATAAA			TGCATTCCCAAACAAAATGA
NMV_2114	TATTTGGGTAGAATTAGGAGGTATC	atctatgtgtcagaccggggGTGTTGTCCGTCTCGGAAGT	tttctttgttagaccggggaATCGGCGGACAATGGTATT	ATACGGAGTATGGGCAGCAG
NMV_2115	TTCCAAAACGGTCAACTGTG	atctatgtgtcagaccggggATTGTTCGTCCCGTCTATCG	tttctttgttagaccggggaGTCAGCGGCGAATGTTTTT	CGGAAATGATTGTACCCGAA
NMV_2116	TCAACATCGAACCGTCTTCC			TTCGGGTAACTTCCACTTCG
NMV_2117	TGCCAAGTTTCACGACCAAA	atctatgtgtcagaccggggCCTTCGCCGAGTAAGACATC	tttctttgttagaccggggaTGCGAAAGTTATTGTCAGACCG	GCGGGAATGACAGTGTATCC
NMV_2118	TTTAAAACCCGGTTCGACAG	atctatgtgtcagaccggggCGTTCTTTTAGCCAAGCGTC	tttctttgttagaccggggaTTTATCGTCCGCTTGGAAAC	CGTCTGCTGCAAATACGATG
NMV_2119	AACTGGCTTCCGTCAAACC			CAGTGCGTCGAAAAACTGAA
NMV_2120	TGGCGGTTCAAGTCAAAAAC	atctatgtgtcagaccggggAATACCACAGGCCATTCGAC	tttctttgttagaccggggaGATTTTGACGATGCAGCAAA	GCAAAATACCCAAGGCAGC
NMV_2121	CGTCTATGACCTCGTTTGGG	atctatgtgtcagaccggggATCAGCTCGTCCATAAAGCG	tttctttgttagaccggggaCGATTTTTCGTGCCTGTTTC	TCGTAGGCGTACACATCCTG
NMV_2122	AGGCATAGCCTGCTTTAAGGT	atctatgtgtcagaccggggGGTTACTTCCATGCCGTTGA	tttctttgttagaccggggaAGGCGTGGAAAACGTCTATG	GTCCTCAGCTTGGTGCAAA
NMV_2123	TCGTATTGAGCCGCGATATT			TTTCCAAATCGCTACCCAAC
NMV_2124	AGGCAATGCCATCAAAGAGT	atctatgtgtcagaccggggTCCATCATGTTCACGGTTTT	tttctttgttagaccggggaAAAGTGGCAATGGTTTACGG	TTTCTGCAGGGTGGACTGTA
NMV_2125	TGAAATGGCTTTGACCCTTT	atctatgtgtcagaccggggACTGCCAAGGCATACGATTT	tttctttgttagaccggggaGTTGCCAGTGCCGTAAATTT	TGCCTTGGCTCATTATCGTA
NMV_2126	AAGGCAAATTGAGTGCCTTG	atctatgtgtcagaccggggAACCACAATCGTGTGTTCCA	tttctttgttagaccggggaGCTGTGGCTTACCGTCAAAT	AGCCATTTCAGCCGTATTCA
NMV_2127	TACCATGAAATTCGTGTGGC	atctatgtgtcagaccggggAAACCGACCAAATCGATGAG	tttctttgttagaccggggaTTGCCGGAAGTATATGCTCA	TGTATTAATCGGGCCTTTGC
NMV_2128	TTCCACATTATTGCCGGTTT	atctatgtgtcagaccggggGCTCGAAATCGCTTTTACCA	tttctttgttagaccggggaTTGCAGAACTCTTGGCAGAA	CTTTCAAACCGACCAAATCG
NMV_2129	GATGGTATGGCAGGGCATTA	atctatgtgtcagaccggggAGAACCGACCATTGCGATAC	tttctttgttagaccggggaCGCTGCAAACCAAACTGTT	AGATTCGGCACCTTTGACAG
NMV_2130	GCAGTTGCCTTTGCTGTATG	atctatgtgtcagaccggggTTTTCGTTGTGAATGATGCTC	tttctttgttagaccggggaTCTGATGAACGCGATGGATA	AATGCAACGATCAAACCACA
NMV_2131	GTGTAATCAGCACAATCGGC			CATCGCGTTCATCAGAAAAA
NMV_2134	GTGCAGGAAATGCTTTACCAA	atctatgtgtcagaccggggATTTTTACGGCATTTGGGCT	tttctttgttagaccggggaTGAAGGCATACGCATCAACT	GGGCGCGGCTAATATAATTT
NMV_2135	CCTCATCTCTCGCATAAGCC	atctatgtgtcagaccggggTCGCTGATGGTTTTGATAACG	tttctttgttagaccggggaGCAATGGGTTTGATCGAAAA	TGCCCAACTGCTTCAAGATA
NMV_2136	GTATCGGGACAGTCCGTGTT	atctatgtgtcagaccggggTAAACGTACCGCTGGCAATG	tttctttgttagaccggggaCGGATGTGGTTTTGAAGGAA	AACGGCAACTACGCCATAAG
NMV_2137	ACCAAACCGAAGTCATCGTC			AGTGTTGCACACGCTTTGTC
NMV_2138	TTGCCGAATGTCTCGAAATC	atctatgtgtcagaccggggTCAAAATGACGAAGGGGAAG	tttctttgttagaccggggaAGCGTGTCGGGATTGTTTTA	CTGATGTTGTGGCAGTTTCAA
NMV_2139	CAGCTAAAGCGTTCCGACAA	atctatgtgtcagaccggggAAAGCTGGGCGGGATAGT	tttctttgttagaccggggaCAAGCCGCAAGTCATCCT	GATGTTGGAAACGGCTTGTT
NMV_2140	TAGAAACTGCCGGTCTTTCG			TGACATAGTCTCGCGTTTCG
NMV_2141	CGTATGGGGACGTGGTATATG	atctatgtgtcagaccggggTAGCGACTTCAAAGGGTTCG	tttctttgttagaccggggaCGAAAAACCGACTACCGAAC	ATCGACCGCAGTACGGATT
NMV_2142	CACAGCGATACGGAAAACCT	atctatgtgtcagaccggggCGCTGTTTGACCATTTTGG	tttctttgttagaccggggaAGGTACTGCACCGCTACCTG	GACACGTCCTCAGCCTTTTC
NMV_2143	CTGCACGAGTCCAACATCAT			GATATGGGCAAAGTGATGGG
NMV_2144	CAAAGACAGCAAATTCGCAC	atctatgtgtcagaccggggTTCCATACGGTACAGCACCA	tttctttgttagaccggggaGAATTGTTCAACCACGTCCA	TTGTCGATTTGAAGGTTTTGC
NMV_2145	ATGGACTGTGTTGGGCTAGG			GTTTTAATTCCGGGGAAAGC
NMV_2146	GTTCTATACCGGCACCCAAA			GGTCAGCATAAGCGTGAGAA
NMV_2148	TCAACCTTCCGGCAGATTCT	atctatgtgtcagaccggggGGATTTGGTTGCGAATTTGT	tttctttgttagaccggggaTCTATACCGGCACCCAAAAA	GTAAGTCTACGGCTGTCCCA
NMV_2149/2150	TTTGGGTGCCGGTATAGAAC	atctatgtgtcagaccggggAAACCGTATCCGGAAACACA	TTTCTTTGTTAGACCGGGGACTTTGAGGGCTACACGGAAAT	CCATCGATCCGATAGAAAGC
NMV_2151	CTTCCAACCCATCAACCTGA	atctatgtgtcagaccggggGCATTTCGCTCACACAACC	tttctttgttagaccggggaCCATCGATCCGATAGAAAGC	TTGAGGGCTACACGGAAATC
NMV_2152	GCAACCTGGAACACAACCTT	atctatgtgtcagaccggggCAGTATGAGGCCTGCCAACT	tttctttgttagaccggggaGCGACGTATTGCAGTTTTCA	CCGCATCATACATGACGGTA
NMV_2153	TATTTCGTGTTGCCCGTCTT	atctatgtgtcagaccggggAGAGTCAGTCCGTCGAGGTG	tttctttgttagaccggggaACGCCAATTCCTACCTTGTC	TGCCGTTTGGCAGTGTAAT
NMV_2154	ACTGATTGCCGAGTTGAAGG			CGTTCCGACAGAAGGGAAT
NMV_2155	GGGCATCGGTATTTTGAGCA	atctatgtgtcagaccggggGTCTGAAGCGGGTAAAGGCG	tttctttgttagaccggggaCATTCCCGAATCCGTGCG	CTTGGGCGAATAAACGGAGG
NMV_2156	CGGCAAGTATCAGTTCAGCA			GACGCCGCTCAAATCAAC
NMV_2157	GCTTTTGGCTTCGATTTTCA	atctatgtgtcagaccggggTTTCGGGTCAAGTCCGATAG	tttctttgttagaccggggaTCCTGACTTCGGGACTTTTG	GGATCAGCAGGGTTTGAAAT
NMV_2158	TTATGGTCACGCACGACATT			GCATAAACGGCGTAGGTTTT
NMV_2159	CAAGAGCACGAACGACACAT			CGACGGAACGGATAAAATTC
NMV_2160	TGTAATCAGTCGCATCAGCG			AGTAAAGCTGGAAACGTGGC
NMV_2161	GAACCGGTCAGGATATGGG	atctatgtgtcagaccggggCATTTTCATTGGTTCCAACAAA	tttctttgttagaccggggaACCACGATACATACAAAATCAGGA	AAACTGCCAACGGTATCCAC
NMV_2162	GCTGAACATCAGCGAAAGG	atctatgtgtcagaccggggAAGATTTCATAGGATAATTCCACTTCA	tttctttgttagaccggggaTCAAGTATGAAATAACGGCAGA	AGATAGTCGGCGGTGAACAT
NMV_2163	TTTGGGTACTGATTCCAAAGGT			ATTCGGCTTGGTAATCGAGA
NMV_2164	ATAATCGGCAGTTGCATTCG	atctatgtgtcagaccggggGGATGATTTCGCCTTCGTAA	tttctttgttagaccggggaGCAACACCATCGTTGTCAAA	GACTGCCCGTTCCACTTTT
NMV_2165.1/2166	TTATCACAGTCGCAGGCGTA			CACTGTTTTCGCTCCATGTG
NMV_2167	CCAAATCCACGAAGCCATCC	atctatgtgtcagaccggggCCGATGCTGCCCGTATAAAG	tttctttgttagaccggggaCCACCTATGCCGTCTGAAAA	TGGAGAGGCGGATTTCTTCG
NMV_2168	AAAGTTGAAAATGATGCCCC			CTCAAAGCCAGCGAGACATT
NMV_2171	TGGCAGCAAAAGACGTACAG	atctatgtgtcagaccggggAAACGGATTGTCCAAAGCAG	tttctttgttagaccggggaTGGAAAAAGCGACTTTGGAC	GCCTGCGTTGTAACCGTAGT
NMV_2172	GCTGTCCGGCATGATTTTCT	atctatgtgtcagaccggggATCACTTCGCCCATGTCG	tttctttgttagaccggggaCTGTTGGTAATGCGCGAAGA	TTCAGCTCGTCAACCAAAGC
NMV_2174	TTATCCCTGTCAGACGCTGT			GGAAACCATCCGGATAACCT
NMV_2175	ACAAAGGCGACCTCTACCTG			GAGTTCGTTTGCCATTTGCT
NMV_2176	ATTGCCATTCCCAGCAAGAT	atctatgtgtcagaccggggCAGGTAGAGGTCGCCTTTGT	tttctttgttagaccggggaCGTTTCGGCGTAATCCAAAC	TGGAGATGTAGGGATGGGTT
NMV_2177	AGCGAGGCAAAGTGTTTGATA	atctatgtgtcagaccggggTTCGATGGTCAGGACGTTTC	tttctttgttagaccggggaACGCAAATCATCGTCAACC	GCATCAGTGACGACAGCATT
NMV_2178	CACATCGAAGACCAAATCGAC			CGCAGCCATTGATGAAATTA
NMV_2180	AATTAACGCCCATCAATTCG	atctatgtgtcagaccggggCGAAGCGGCATAGAAGTAGC	tttctttgttagaccggggaCCGAATTGTGTGTCAACGAC	GCAAGCGAGTGCATTTGATA
NMV_2181	AGAGAGCGTTACCCAATGGC	atctatgtgtcagaccggggAATGCTCCAGCGTGTGTATG	tttctttgttagaccggggaGCGTGGAAATCATCGACATT	CATAGCATGATACGCACGGT
NMV_2182	CCCGAAAAGCTGGATTATCA			ATAGAGCCTTCTGCCGAACA
NMV_2183	ATGCGGAAAATTTCGTGAAC	atctatgtgtcagaccggggGGCCACTTCAATTTCCTTCA	tttctttgttagaccggggaGGAAATCTCCGAAATGCAGA	TCGTCCAAAAAGCGGATTAC
NMV_2184	CGGGTGTTTCATTTGGAGAT			GTCTTTGCGGATGAGTTGGT
NMV_2185	GCGTCCGTAAAATCAGCATA	atctatgtgtcagaccggggGTCGTTGTATTGCGCCAAGT	tttctttgttagaccggggaACGAAACCATACGGCAAGAC	TTTATTTTCGGCAAAGTCGC
NMV_2186	CAAAAACGCACGTTTGGTAA	atctatgtgtcagaccggggGAGGGCGTATGTGTTTCGTT	tttctttgttagaccggggaGCCGACGATCTCAAAAACAT	CACGCCCTAGGATTTGTCAT
NMV_2187	GAGGGCGTATGTGTTTCGTT	atctatgtgtcagaccggggAAATCTTCGACCAGACCGTG	tttctttgttagaccggggaACGAAGTGGCGATTGTTACC	GCAAACAGCTCGATTTGATG
NMV_2188	GCAGCAAAATCCGTACCAAC			CACCTTGAAGCGGTCGTAAC
NMV_2189	GCGTCCCTGACTGTCAAAAC			CAACCTGTTTGCTTGCATTC
NMV_2190	AACGCGGCAAAATAATGAAA			TCCGCAGCAGATCAGTAAAA
NMV_2191	GTCGCTGGTTATCGTTACGG	atctatgtgtcagaccggggCGGATGAGCGTGTAGAACAA	tttctttgttagaccggggaCGTGATTTTCGGGATTTTGT	TCGAAAAATTCGGGTAAACG
NMV_2192	CTACACGCGCAACACCTTAT	atctatgtgtcagaccggggGAGGAGTTGGACGACGGAT	tttctttgttagaccggggaAGGCATCGGAATACAGGGAC	GCTGTTTTCTTGGGTGAGGA
NMV_2193	AGGCATCGGAATACAGGGAC	atctatgtgtcagaccggggGCTGTTTTCTTGGGTGAGGA	tttctttgttagaccggggaACCATCAAGGCAGACCGACT	TTTTGTCGGGATATGGGTTG
NMV_2194	GACACCGGCAGAATTGACA			TTTATCGGGAGATGCTGCTT
NMV_2195	CAGTTTTCCGCGATATTGGT	atctatgtgtcagaccggggGAACCCTTTGACCTCGCTGA	tttctttgttagaccggggaGGTCAAAATCGAGCTGGTGT	TGAAAAATCCATTGCCGAAC
NMV_2196	CCCAACCTCTTGGGCTACTT			TTTCAGACGGCCTGTATCGT
NMV_2197	ACCCAAACCTATCCGCTCAA	atctatgtgtcagaccggggGGGTTGCTGCTTCGATGTC	tttctttgttagaccggggaGCCACACCAGCTACCTTCTC	AGGAGTGTGTTCGATGCTCA
NMV_2198	TTATGGACCTTCCCAGTTCG			GCGTCCGAACTTTTCCATTA
NMV_2199	AAAAACGGCTGTTTGGCA			GCCACCCTATTCCTGCTTTA
NMV_2200	CTGACTGATTGTTCGGATGG	atctatgtgtcagaccggggCGGTAGGCAATACCCAAAAG	tttctttgttagaccggggaCACATCGGTTTCTACCGGTT	CTTTGCGGTAGGGATTTTCC
NMV_2201	GTTTTACCCGTCAACCGAGT	atctatgtgtcagaccggggGCCATATTTTCGGACATCACT	tttctttgttagaccggggaGAGCTGTATCAGACGGCACA	GCGGAAACCAGTATCGAAAA
NMV_2202	ATCGAAATCACCAGCCTGAG	atctatgtgtcagaccggggTAAGCTGTTGCAGCCAAGAC	tttctttgttagaccggggaCGCTGATGTCGAACCTGAC	GAGCGGGTGATTTCAATAGC
NMV_2203	TATCACAACGCCGTCAAAAG			GCAATCAGTGTCAGGTCGGT
NMV_2204	GCATACCGACCTGACACTGA			GATTTCGGCCTTCGACATTA
NMV_2205	CAAGCTACACCGAAGCACAA			GTTTGCACCCTGCGATATGT
NMV_2206	CGATTTCTCCCAAACCCTCT			CGGTGTCGATGACGTATTTG
NMV_2207	GTCTCCGCAGGCGTATGTA			CCCTGATGAAGAAAATGCCT
NMV_2208	AAATGGGAAATTCAACCATGA	atctatgtgtcagaccggggCCATAATCTGCCTGCATGAA	tttctttgttagaccggggaAACCGTCCTATTCCCAAAGG	CATGCAGTCGTGTTTCTTCG
NMV_2209	CTCCAGAAGTCAGGCAGCTC	atctatgtgtcagaccggggCGTCTTTCCACACCAGTTCG	tttctttgttagaccggggaACCGAAGAACAGTTCCCCAA	CGCTCGAATTCTTGGGTGTT
NMV_2210	GGAAGATTCGGAGCTTACAAA	atctatgtgtcagaccggggGTTTGCCTGCATAGCGTTTA	tttctttgttagaccggggaTGGTACGGGCATTCTTGTAA	CGCTCACCCATCTCCTAAAA
NMV_2211	TGATTGGTAATGCCGTTCCT			CCTCGATTGCAGCACTTAAA
NMV_2212	TGTGCATTTGAAGACATCCG	atctatgtgtcagaccggggTCAGAATTCCCGGTACGTTC	tttctttgttagaccggggaCACAATACGGCTGATTACGG	TCAAACGGGCTATCTTGTCC
NMV_2215	ATCGGCTGCCAATCAATTAC			CGATTAAAGAGGCAGAAGGCT
NMV_2216	GGAGGAACGGCTTGAAACTT			GCCCTATTCGACTTATCCGA
NMV_2217	AGAGTCGTTCGAGACCAGGA	atctatgtgtcagaccggggAAGGTGCAGGAGAACAGCAT	tttctttgttagaccggggaGGTAAACATCAATGCGGCTT	AATCCAGCCCGTCACTACAC
NMV_2221	CCAACGTCAGAACCGATGTA			AGGCTCAAGGCACTCACACT
NMV_2222	TAGGTGCGGTCATTCTGATG	atctatgtgtcagaccggggACATATCCTGCCTTTCAGCG	tttctttgttagaccggggaCCAACGTCAGAACCGATGTA	GTAAAATGCCGCTGGTCTGT
NMV_2223	AAGCGCATTTTTGAAAACGTA			ATTCCTCCCGGCTTCATAGT
NMV_2224	GTCGCCTACGCACTCAAAGA	atctatgtgtcagaccggggCGCTTCTTGCGATACGTTTT	tttctttgttagaccggggaACCAAACGATGCTGATTAACG	TAACGCCGGTATTGCTGTAA
NMV_2225	TCGAAGACATCAAAGCCAAA	atctatgtgtcagaccggggGCTTCAAGGATGCGTTTTTC	tttctttgttagaccggggaGTTCCTCGTCGTTCTTGACG	CCATCTGCTGAGCCAGGTAT
NMV_2226	GATACCGTCCAAATCTTCCG			GTCAAGAACGACGAGGAACG
NMV_2227	GTTGCCGTGTTTGAACTGAA	atctatgtgtcagaccggggAACTGCTGGCGGAAGATTT	tttctttgttagaccggggaCCTGATGAAGCTGCACACAT	TCTTTCAAATCGACGGCAAC
NMV_2228	TTATCAGCCTGGGATGCACT	atctatgtgtcagaccggggCTTCAGTTCAAACACGGCAA	tttctttgttagaccggggaCCATCACGATTGCGGTATG	AGGTTGCACCTTCTCGGAC
NMV_2229	TGCTGATGCTGCCTTTTG			ACAGCAATGTCAGCACCATC
NMV_2230	CCCGATTTGTGCTATCGTTT			CCAATACGATACAGGCGAGC
NMV_2231	CGTCTGTTCCGTGATTCTGA			AGCCGGGTATTTTCCATTTT
NMV_2232	GCGGATACGAAGGGTATGAC	atctatgtgtcagaccggggAAGGTGCATTTTCGCCAAC	TTTCTTTGTTAGACCGGGGAAGGACAATCTCGGCAATCAT	AAACATCGGGAACAGAATGG
NMV_2233	CCGAACAGTGAAGGGGTTT	atctatgtgtcagaccggggTTACCACATCGAACGAGTGC	tttctttgttagaccggggaCGAAATCGTACCTGCATCTG	CGGTGTCCGAACCTTTCAG
NMV_2234	ATTTCCCCCTCATCGACATT			GATGATGCCTGTCCAGACG
NMV_2235	GTTTCCTGCCTGCTCTTCC	atctatgtgtcagaccggggTCGGTAAGGTTTTGAACGGT	tttctttgttagaccggggaAAATCAACGGCATCTGGTTC	TGTTTGAGCGAGAGGTTGAG
NMV_2236	GATGCCGACAACTGCAACT			GTATGTGTGCCGATAGGGC
NMV_2237	CCATAGGCATAGACCGCAAC	atctatgtgtcagaccggggGTGAGGGCAAGTTGTCTGC	tttctttgttagaccggggaGCATTGTTGGCAACCTTTCT	CAGCTTAAGCGTTTCATACCG
NMV_2239	TACGTCCTAGATTCCCGACTG	atctatgtgtcagaccggggTTCGAGCAGGTAGCGGTAGT	tttctttgttagaccggggaAGGCTGGACACACCTCAAAC	TCCCATTTTGCGTATGTTGA
NMV_2240	AGGCTGGACACACCTCAAAC	atctatgtgtcagaccggggAGCCAAGCTGTCCACTGC	tttctttgttagaccggggaTAAGCTGTCCTACCGTTCGC	CGGGAATCCAGAACGTAAAA
NMV_2241	CATTCTTGTCGCGGAGATTT	atctatgtgtcagaccggggCTTCCGCTCGTCATAGGAAC	tttctttgttagaccggggaCAATGTCCGCTTTCAGGATAA	TCCCGTCATTCTTACGAACC
NMV_2242	TCGGATTCCACACAAAAACA	atctatgtgtcagaccggggTTTCACGGCTTTCTACACGA	tttctttgttagaccggggaGCGATAATGCGAATGATGTG	TTGCCTTCTTTCAACCAACC
NMV_2244	AATATCCGAACTCGGAGCG			GGGGGTAACGTAACAAAGCA
NMV_2245	GTAGCTCGTCGGGCTCATAA	atctatgtgtcagaccggggTCAGGTCGAAACACTCGTTG	tttctttgttagaccggggaCCGATGGCATTTCTGGATAG	CAGTCAGGCAGATGTTGTCG
NMV_2246	AAATCAGGACGGTGAGGTTG	atctatgtgtcagaccggggTCGTTTTCCAGTCCGACTTC	tttctttgttagaccggggaCGCAAGCCTGAAAAACTTTC	ATGCGTACCGTATCGTTTCC
NMV_2247	GGAGGAAGTGCCGCAGTAT			ACGGAGATGAAATCGACCAG
NMV_2248	CCGGCAGGATAATGAAGAAC	atctatgtgtcagaccggggGTTACCCAGACTTCGCTTTGAAAC	tttctttgttagaccggggaGTCAACGGCAAAAGCATCAT	GATCAGGTTGTTGTGGATGC
NMV_2249	GCTGTTGCGTTTTCCCTTAG	atctatgtgtcagaccggggAATCAGCACGCCGTCGTT	TTTCTTTGTTAGACCGGGGAGATGGTTAAGGCCGTCCAAT	ATCATACTGCGGCACTTCCT
NMV_2250	AGCACGCGATGGACTTTTTA	atctatgtgtcagaccggggCTAAGGGAAAACGCAACAGC	tttctttgttagaccggggaGCGTTCAACTGGAAGCGTA	GTCTTGGTCTTCCGTCGGT
NMV_2251	CCAAATCAGGGTGCAGTTTT			TGCCCTTCGTCCAAAATATC
NMV_2252	CTTGCCGGCTGACTAAATGT	atctatgtgtcagaccggggTCTTCGAGCCAACGGTTC	tttctttgttagaccggggaCGCTATGCCTTTCAAGTGCT	CAACTTCAACGGGATTTGGT
NMV_2253	GTCGGGCGTGTTGTTTACAT			CCAAATCGGTGTAATCCTTCA
NMV_2254	GAGGTGAAATCCGTCCGTTA	atctatgtgtcagaccggggGAGCAGCACCAAACCATTTT	tttctttgttagaccggggaATGCGCGGCTTCTATAAAGA	CCCTGATTAAGTTCCCGATG
NMV_2255	GATTTGGGTGCAGACTGGAA	atctatgtgtcagaccggggGCCATCAATGCCAAGAAAAT	tttctttgttagaccggggaACACCGTTCTACGCCATTTT	GCTTGCAGAGTGGCAAGAC
NMV_2256	TTTCAGACGGCAATAGACGA	atctatgtgtcagaccggggTACGGTTGAGCACCCAAATC	tttctttgttagaccggggaAGCAGCCGGAGTATGCTAAA	CCGTCCGGTTTGTAGTTCAT
NMV_2257	GAGGTATAAGTTCGTGGGCG			GCCGTTGTTGATTTCTTGATT
NMV_2258	AGCAAATCTGCCTTCTGCTC			CAGATTGGGCAAAAATCAAA
NMV_2259	GAAAACCTTTTCAGCGAAACC	atctatgtgtcagaccggggCAGTCAGAACCAAGGGTTGG	tttctttgttagaccggggaTCGACATCAAAGTCAATGTTGTT	CCGAAGATACGGACAAGAGC
NMV_2260	CCACGACCTGTTGAAAACCT	atctatgtgtcagaccggggACGCAGTTTGTCCGCATT	tttctttgttagaccggggaGGTTTCCCAGGCGGTATCTA	AAACCAGCTTGAGACAAGGC
NMV_2261	TCATCCGCAAAGAAATGACC	atctatgtgtcagaccggggCGGCCATAATGACGATTTTT	tttctttgttagaccggggaTCCACGACCTGTTGAAAACC	GTGGGGTTTCGCTGAAAAG
NMV_2262	GATTGTCCGATGGCCTAGAG	atctatgtgtcagaccggggCGGTTTCGTGTTCGAGTTTT	tttctttgttagaccggggaCAAGTCGGCAAACTCAAAGA	TATATGCCTTCGCGGACAC
NMV_2263	CTGCTGATGGTTCACCTGAC	atctatgtgtcagaccggggGTTGTTTGGCGAGTTCCTGT	tttctttgttagaccggggaCTCCGAAAACCAAGAGTGGA	CAGACGGCATCTGTCTGTTG
NMV_2264	GCGGCATTGATTGAAAAAGT			GGTTGTTCGCAGTTGGAAAT
NMV_2265	TCGTGGGTTTGTTGTTCGTC	atctatgtgtcagaccggggAGCCGACGACCAAAATATGC	tttctttgttagaccggggaAACGCCAAGTCGCATTTGA	GTCGAAATATTGCCAGCCCC
NMV_2266	CTCGGTTTCGCCGTATTTAT	atctatgtgtcagaccggggTCAGACCGGCGATTACGT	tttctttgttagaccggggaGATTTGCAGCAGGCTCAGT	TTTCCCCGTAATGTGTTTGG
NMV_2267	AGGGTTACGCTGGGGAAGTA			ATCGCCATACTGCTTTCCAC
NMV_2268	CGCAATCTGACGCTGAATC			ATGTCCCATTTCCCTTCAGA
NMV_2269	TTACCCCGACAGGTTCTACG			AATTTGCCGCTGGTAATGTC
NMV_2270	GGTCTGGCGGCTCTACTTT			CCTTTATCGAAAAGTGCAATCTG
NMV_2271	TCGTCTTGAAACAGCGTGAG	atctatgtgtcagaccggggAAACGTCTGCCGAGTTGC	tttctttgttagaccggggaACGCTTTGGACGAACTGAAC	CTTTTCCGTCAAACAGTGCC
NMV_2272	TTACACACCCGAAATCACGC	atctatgtgtcagaccggggTTTGAGCGGGGATTTGAGTG	tttctttgttagaccggggaTGCACGGCGATGAATTGAAA	ATCCCACAAAGCCTGAAACG
NMV_2273	GGTGGTTAAAGCGTTTCAGG	atctatgtgtcagaccggggGAGGTCGGCAACGCTTGT	tttctttgttagaccggggaGGTCAACACCGTTTTCGTC	TCGGTTTCAAACACTTCGC
NMV_2274	TCCTCAAACAATCCGTCCGT	atctatgtgtcagaccggggCCCATTCCATCACTTGTGCC	tttctttgttagaccggggaTTGAATACTGCCGTTTCCCG	ATTCGGGTCGGCAAACTTTC
NMV_2276	TTTTTGGCGGAAAATACCGT			GGAGTCGGCATATACGAGACA
NMV_2277	GCCAACACGACGGCTATT	atctatgtgtcagaccggggACAACACCGCATCAAGTTCC	tttctttgttagaccggggaGACAAGGCGTTCTGCACTT	CGAGCGATTCTTTCATCAGG
NMV_2278	GAGCAGAGGGTCGTGAGTTC			CAGTATCTCGTCGTTGCTGG
NMV_2280	TCTATCCGGTTGAGCTACGG			CTTCAGAACCGCTCAAGCAT
NMV_2281	AAGAAAAACGCTTCGGGAAT			CGACGTGGAATTTGAAACG
NMV_2282	TTTCCTCAAGGAGCAACACA	atctatgtgtcagaccggggGCTTGGTAGGTCATGCTGGT	tttctttgttagaccggggaACATCGACCGCAAAGTATCC	CCAACACGATACGCAATACG
NMV_2283	ATTGGAATGTGGACGGAAAA	atctatgtgtcagaccggggGATACAGCCACGCCAAAAAT	tttctttgttagaccggggaATGCGGAACACACTTTCCA	GACTCCTGCCAAAGTTACCG
NMV_2284	CGGTATGGGCATTGAAGAAT			ATCGTCGGGAAAAATATCGG
NMV_2285	GATAAAAACTGGGCGGAATC			GCATCCGCGACAACATAAAT
NMV_2286	GATTTTGATGCTCGGACTGG	atctatgtgtcagaccggggACGCAGGTCGTCTAACGATT	tttctttgttagaccggggaGTCCAAATCACTGGGCAACT	ATGCGGCACATTTACCCTTT
NMV_2288	AAACCGAAATTTTCCCTCTG			GCACATAAGTGAGCGGATAGC
NMV_2289	TAAACAACGTACCGAATTGGC	atctatgtgtcagaccggggTCGTTGCCACTCCACATATT	tttctttgttagaccggggaGATATTGTCTCTGGTTTTCCTGTAA	AGGTAGGGGAAGGCTCCATA
NMV_2290	GCCATCGTTTCCTCAAACAC	atctatgtgtcagaccggggGCGTATTTCCGTTTTTCTGC	tttctttgttagaccggggaAACGAAGGCAATCTGATCGA	CCCCCTGAACTCTCCATTTAT
NMV_2291	GGCATCAAAACACACGGTAA	atctatgtgtcagaccggggGCATACCCAATAAGCCGACA	tttctttgttagaccggggaGCCATCGTTTCCTCAAACAC	CAGCCATGCCTGATACAAAA
NMV_2293	CAGACGGATTACCGTGTGTTT	atctatgtgtcagaccggggATCATGCCGATAACGGGAAC	tttctttgttagaccggggaGTTGAGGTGATGCAGGGTTC	CGGCGTTTCCTATCGTCAT
NMV_2294	TTCCTTCAATCAGTACCGCA			TTTTCCAAGACAGTGCCAGA
NMV_2295	ATTTCGGCGGTACAAAACC			GGTCGAAGCCGTAGTCGTT
NMV_2296	CGAAATCGACCTGATTGTCA	atctatgtgtcagaccggggGGATGTGTCGGTGGTCAGG	tttctttgttagaccggggaGACCACGTCTTCAGCAAACA	CCATAACGTTGTCGTCGGTT
NMV_2297	CTCGTCGGCATTTCCACTT	atctatgtgtcagaccggggACGAACTGTTTCTCGCCTTC	TTTCTTTGTTAGACCGGGGAGCCGAAGGCGTGTACAACTA	GTGGTGGTGTTCGGGTTG
NMV_2298	GAAGGCGAGAAACAGTTCGT	atctatgtgtcagaccggggAGCCAGAATTCGGTTTCG	tttctttgttagaccggggaCGGAACACAAGCTGAAAACA	CGTGGGTTACGTCGATCAG
NMV_2299	CAAGAAAAACCGGGTCAAAC	atctatgtgtcagaccggggGATGGTGAGGTCGATGTTGA	tttctttgttagaccggggaCTCCAGCCGTATGTTTACCG	CGGGTCAAGCCTGTTTTTAT
NMV_2300	ACACTGGGCGACGTAGGTTA	atctatgtgtcagaccggggGTTTCGTAGCGCGAGCCT	tttctttgttagaccggggaGCCTCGTCCATATCGAATG	TACCTTGCTGGCAGACGTAG
NMV_2302	AGATAGACTTCTGGGGCAAGG	atctatgtgtcagaccggggTATGTGGTCAGGCCCTGTTT	tttctttgttagaccggggaGTGTGCAAATGCCTGTCAAT	CTGATGCACCAATGCTTCC
NMV_2303	AGTAAACCATGGCTGAAGCG	atctatgtgtcagaccggggAACTCGGTTTTTACGCCCTT	tttctttgttagaccggggaAAGACATCAAACGCGAATCC	GGTGATGAGTTCCCAGTCGT
NMV_2304	CGTATCCTGAAAGCGGAATG			GGAAACTGCGAAATGAAAAA
NMV_2305	GCGAAAGTGGGCATAAGTTT	atctatgtgtcagaccggggGCGGTTCGATATAAGGCAGA	tttctttgttagaccggggaTGTGGTTTACGCCGTATCCT	TGCTGTCCCGATATAGTCTGC
NMV_2306	CTGCAAACGGTATTTCATCG	atctatgtgtcagaccggggGGAAAACATCACGGCAACA	tttctttgttagaccggggaCGTGTTCACGGTTTTCACC	TGGATTGCTTAACGGTTTTG
NMV_2307	CGTGTTCACGGTTTTCACC	atctatgtgtcagaccggggTTTTCTTCCAGGCGTTTGAT	tttctttgttagaccggggaAAATTCTGGAAATGCAACGC	CAGCTTCAACCAAGGCTTTT
NMV_2308	TATCGCCGTAGTCGATACCA	atctatgtgtcagaccggggGTTTTCGCAACGAAGTTGG	tttctttgttagaccggggaCTGAAGACGTAGCACGCAAA	TTCAAACGGTCGGAATTACA
NMV_2309	AAAACCGTTTGCGGTACCTA	atctatgtgtcagaccggggTCAAATGCGTCTTTGAGTGC	tttctttgttagaccggggaGTTCTTCACGACCGACACTG	GTCTTTAACGGCAGCTCTGG
NMV_2310	GCTGGTTCACTGCTGATTGA			AATGTCTGGACGGCGTAAAC
NMV_2312	ATGCAGGCAAAACACTACGA	atctatgtgtcagaccggggACTCCCAATCCCTGAAAACC	tttctttgttagaccggggaACAGACAGTGCGGTAAACCC	CCGCCTATTGGTGTTGGTAT
NMV_2313	AAAACCTGCTGTTCGCCTTA	atctatgtgtcagaccggggACTCATCAAAACCAAGCCAATAA	TTTCTTTGTTAGACCGGGGAGGGTTTATACCGATTGTTTTGA	AAGTTGCAGCATTGGCTTTT
NMV_2314	TTCTTGCTGAGTGTAGAGCCA	atctatgtgtcagaccggggGGCTTTTCCTCCAGACGTTA	tttctttgttagaccggggaAAAACATTGCGGCTCAAGAT	CGTCAAATTCCCAGTCAAAAT
NMV_2315	GGTGGGAATAAACCGCCTA			CAGCACAGTTAGGATTGGCA
NMV_2316	TTGCAACTACAGGTATTCAAGCA	atctatgtgtcagaccggggTACGCCTGAATAAATTTCTCCTACA	tttctttgttagaccggggaTGCGTGGATTGTAGAGATTTTG	CAGTTTGGGCTGTTGCTGT
NMV_2317	ACCAAAAACAGGCAAACGGT	atctatgtgtcagaccggggTCTTTTACCGCAAAGGCACT	tttctttgttagaccggggaCTGTTCGCACCATGCATACT	GCCCGCATATATCTCATTCAA
NMV_2318	GCCCATCCGAATATAACAGC			AGCATTGCTTCAGGATACGG
NMV_2320	CTGACGATGGAGGTACAGCA	atctatgtgtcagaccggggTCATGCTTAAACCTGATTCTCTCTT	TTTCTTTGTTAGACCGGGGAAGCCTCAAACTTGGGGAGAA	ATCCGACCTACGGCTGCTA
NMV_2321	TTTTTGTCAGAGCCTAGTGCAA	atctatgtgtcagaccggggGGTTTGGAATGCCAGTTATTTC	tttctttgttagaccggggaCAAGAGTGGGCTGCCTGT	CCTGTGGGTTTGCCTTAACT
NMV_2322	GCTAGAAACCAAGAGTGGGC	atctatgtgtcagaccggggTACGACCGGTTGATTTTTCA	tttctttgttagaccggggaAGCAAAAGACGGTTGGGTTA	TTTCCAGTCATTCTGGCTATTTT
NMV_2323	GCGCAGCAAACTTTACAAGA	atctatgtgtcagaccggggACCATTCGTCAGTGATTGGA	TTTCTTTGTTAGACCGGGGAGGAAAGTTACGAAGCCTTTGA	TTGGATGGGGATTCATTTTT
NMV_2324	TGAAAACTCAAGAACCGGTGA			GCAAGTTGTGCTTTCGGACT
NMV_2325	TATGGAAACAGCACGAACAGA	atctatgtgtcagaccggggCTGCCATCTCCCCATCTAAA	tttctttgttagaccggggaAGCCACCAAAACCAAGTACG	GCCACTGACAAACGTCACAG
NMV_2326	AGGTGGGAATAAGCCACCA	atctatgtgtcagaccggggTTGCCACTGACAAACGTCAC	tttctttgttagaccggggaTGGTGGACCTAATGAAATGACA	CTGAGCCGGTCAGTGTAGGT
NMV_2328	TTTGGCCAATCCAAAAACAT	atctatgtgtcagaccggggTTGCAATAGGGACGGGTAAT	tttctttgttagaccggggaTGATAATTGGTATTACGAGGGAA	ACCGTCCAACGTCTGCATAG
NMV_2329	CCGCATTACCCGTCCCTA	atctatgtgtcagaccggggGTTTCCTCCTGCCATCTCAC	tttctttgttagaccggggaCAGACCAACTACGCGAGATG	GCTGCTGGGAAAGCAGTTAC
NMV_2330	TTGCGGTAAAAGACAGCATC	atctatgtgtcagaccggggCGAAATAATTACCTTCAATTGTATCTG	tttctttgttagaccggggaGGAAGATAGCTTGTTTCCCTTG	TATGCGAGCTGCCACACTAC
NMV_2331	GGAAGATAGCTTGTTTCCCTTG	atctatgtgtcagaccggggATCGCCAATTTCATCTACCG	tttctttgttagaccggggaAAACAGGCTAGCGGACAAAA	GCATCTTCCGAAATTAAATCCA
NMV_2332	CGGTAGATGAAATTGGCGAT	atctatgtgtcagaccggggGCTCTATCTGCATCTTCCGAA	tttctttgttagaccggggaTGAGTGTTATGCGGAATGGA	AGCGTTCTTTCCCTGAGTGT
NMV_2333	TTTTAGGGTTGTTGATGAATCG	atctatgtgtcagaccggggAAAGCCCTTACTCGTTTTAGTTCG	tttctttgttagaccggggaACACTCAGGGAAAGAACGCT	TAATGCTGCTTGCTCTGCAT
NMV_2334	GCGTACCTGTATCAGTGAAGG	atctatgtgtcagaccggggATTAACCGCACCTTGGATGA	tttctttgttagaccggggaCAAGGTAAGCAAGCAAAAGATT	TGGTGGTGCTAGTTCATTTTCA
NMV_2335	ATCTCGAACTAAAACGAGTAAGGG	atctatgtgtcagaccggggTCTCCATAATCCACGATTTTGAT	tttctttgttagaccggggaACCGATAATTGGTTATTTGGACC	GCCCCTTCTGTTCCATAATTC
NMV_2337	ACTGAAATGATTGATTGGGC			ATGATGTATTGGATGCGGG
NMV_2342	CGCAGCGTGTATGTGTTTG	atctatgtgtcagaccggggGATGACGATGGCTTTTGC	tttctttgttagaccggggaTAAAATTGCAGGCAGCAACA	CGTCAATAGCGACAAACAGG
NMV_2343	AAAAGAAGCTTTGCCCGTTT	atctatgtgtcagaccggggATAAACTTGGCGGCTTCAGA	tttctttgttagaccggggaCGGAATGGGTATTGGAAACTT	ATCAGGGCAACCAGAATCAG
NMV_2344	GGATGAAACTCAAAGGCGCA	atctatgtgtcagaccggggAAAGCGCACGTTGACTTCTT	tttctttgttagaccggggaTGAACGGCAAAGAATACGCC	AGACGACCCCTTAAGTTGCT
NMV_2345	GTTCCACATCGCCTACGAAC	atctatgtgtcagaccggggAAATTGACGGGGTTGACCTT	tttctttgttagaccggggaCGTTCCTCAACAAACAAACC	CATCGATGGAAACGGCTTTA
NMV_2346	GTTACCGGCGAAGTTACCCT	atctatgtgtcagaccggggTCGGCTTCGAGAAAAGAAAA	tttctttgttagaccggggaGGGCTGTTTGTCATCATCCT	TATGCCCTTCGTGTTCAAGG
NMV_2347	CAGTGTGATTGCAATGGCTT			CGATAATGCCGTCCACAGAT
NMV_2348	CCAATCCGCATATGGAAAAC	atctatgtgtcagaccggggAGGTTCATCAGCAGCGATTT	tttctttgttagaccggggaGCCAATGCCAACTATATCGG	CACCAGGCTCAACAACAAGG
NMV_2349	CGACACGCAGGATAGTGAAA	atctatgtgtcagaccggggAGACGATTTGTTCGGGGTAA	tttctttgttagaccggggaCAACAGGCACTCGAACAAAA	ATTTTGCCGTCGAGGTAATG
NMV_2350	GTCAGGTTTTAGGCGGCTTT	atctatgtgtcagaccggggGCATTTTGCCTGTGAATTTCT	tttctttgttagaccggggaAATGTACGCGGACACCTTTC	ATTGTGCAACTCGGCGATA
NMV_2351	GAGAACCTTTATGTCCCGGC			CAAGGACAATCAGTGCGAAA
NMV_2352	GAACGTAATGAGCGTTTCCG	atctatgtgtcagaccggggTCCGTTTGAACTCCAAATCC	tttctttgttagaccggggaCGAATACGCCTATGGTTTGC	GTTTCAGGCTGGCTTCGATA
NMV_2353	TTTTGATGGAAAGGAAGGGA			TTTAGGGGCGTATTGTACGG
NMV_2355	ATTGCCAAAAGCGGTCTGAT			GCTTTGGTGTGTTTGTGGGT
NMV_2356	GAACGGGGAGAATTGGTTTT	atctatgtgtcagaccggggCGGATTTATGAACGCCTGTT	tttctttgttagaccggggaGTCCAAATCTGCCGAAGGT	ATCAGTATCCAGCGGTGCTT
NMV_2357	CAGTTGCTGCCAACAAACC			TATTGGGCGGAGGTTTCAG
NMV_2358	TATCTACGTCAACGCCGTCA			CGCAAAATGCAGAAGCAGT
NMV_2359	CAGCAAATACACACCCTCCC			CTGGTTGTTTTTGCCAGTGA
NMV_2360	GTCGCGTAAACTGCTTCTGC	atctatgtgtcagaccggggGCAATACGGACAGAACAGCA	tttctttgttagaccggggaCATCAAAAGATCACTGGCAAAA	GCAATGGCAGTCTTGTATGC
NMV_2361	CCCTGCTTCTTTCCAAACAT			GGAAACGTTTGTTTACGGTCAG
NMV_2364	TTATGAGCCGACTGAACAGC	atctatgtgtcagaccggggCCCGATGACAATCATACCCT	tttctttgttagaccggggaAATTTGAGCAATTGCAGCCT	ATTTGCAGACCGTCAAAACC
NMV_2365	TTGCAGAGTGGAATGAAGCG	atctatgtgtcagaccggggCGCACCTTTCTGATTGACGT	tttctttgttagaccggggaTGCACCCCATACGATTGAGT	GTCGGATAAGCGACCAAACC
NMV_2366	CTTTGGCGAAATCTTTGGAA	atctatgtgtcagaccggggTGTCCATATCGCGAATCAAA	tttctttgttagaccggggaACCCACGAATATCAGGCTTG	TCCGCTATTTCGGTGCTACT
NMV_2367	ATGTTTTAGGTGCGGCAATC	atctatgtgtcagaccggggAATTGGTCGTCCAGCACTTC	tttctttgttagaccggggaCGTTGGCAGTTGCAGAAGTA	AAAAGGACAAGCAACCATGC
NMV_2368	CTGCCTGCTGTTATCAGTGC	atctatgtgtcagaccggggAAATCGGACGCACAAAAGTC	tttctttgttagaccggggaCGTGCAAGCTGATTCAGAAA	TTTCAAATAAATCGCCAACCA
NMV_2369	AAACAGGCGTTCAAGTTTCG	atctatgtgtcagaccggggCTTAGCAACGGCCAGAGACT	tttctttgttagaccggggaGGACAAAGAAAATCCGCAAA	CAGCATGCAAAGTGGTAGGA
NMV_2370	GGATTGGCAACGGATTATTG	atctatgtgtcagaccggggTATGTTTTCGCATACGCCAA	tttctttgttagaccggggaAAACGCAGGTATTTGGCTTG	ACCTTTGAGCCTTCATCAGC
NMV_2371	TCCAATACGCCGTGAAAAAT	atctatgtgtcagaccggggCGTACCGATCATTGCATGAG	tttctttgttagaccggggaGCGTTTGGAAAGGTGTTGAT	TTTTTACGAACGGATGCAGG
NMV_2372	AATTCATAGCCGTGCGTACC			AATGCCGTCTGAACACATTG
NMV_2373	GCTACTTACGCACAAGCAGGT	atctatgtgtcagaccggggTTGGTTCACGCCATATACGA	tttctttgttagaccggggaGTCCTGCAAAAAGAGTTCGG	TTTTGCCTGCGAAGTATTCC
NMV_2374	GCCGAACAATATCTGGCG	atctatgtgtcagaccggggGGTTTGCGTGATTTCGAGAT	tttctttgttagaccggggaACCTTTGCGCTACCCATATG	CTTTGAGTGTGGACAAACCG

## Sheet: Other primers
Name	Sequence	Use
F3	CCCCGGTCTGACACATAGAT	amplifying kanamycin resistance cassette for sPCR mutagenesis
R3	TTTCTTTGTTAGACCGGGGA
1317indF	ccttaattaaggagtaattttATGAAAAACCTCGCCATCTTCG	cloning NMV_1317 under an inducible promoter in pGCC4 for complementation
1317indR	ccttaattaaTCATTTGAAATTCAAAACCGGCC
hisBECindF	ccttaattaaggagtaattttATGAGTCAGAAGTATCTTTTTATC	cloning hisB from E. coli under an inducible promoter in pGCC4 for cross-complementation
hisBECindR	ccttaattaaTTACAGCACTCCTTTCGACG
tsaPindF	ccttaattaaggagtaattttATGCAACGTCGTATTATAACC	cloning tsaP under an inducible promoter in pGCC4 for complementation
tsaPindR	ccttaattaaTTATTCGGAGCGGTTGAAGC
1205indF	ccttaattaaggagtaattttATGAAATCAAAACTCCCCTTAATC	cloning NMV_1205 under an inducible promoter in pGCC4 for complementation
1205indR	ccttaattaaTTACATACGCCCCAGTTCCC
2228indF	ccttaattaaggagtaattttATGAGCGAGTTGGATAACATC	cloning NMV_2228 under an inducible promoter in pGCC4 for complementation
2228indR	ccttaattaaTCATGATGTTTCCATTCCTTCC
rpoF	ACAAAGGCGGTTATG	amplifification of rpoB PCR product for quantifying competence
rpoR	GAAGGCGATGGTCATGTTTT
GW1	GTTGCAACAAATTGATGAGCAATGC	sequencing inserts in pCR8/GW/TOPO
GW2	GTTGCAACAAATTGATGAGCAATTA
lacPext	TTTACACTTTATGCTTCCGGCTCGTATGTT	sequencing inserts in pGCC4
