# Supplementary material for: Construction of a complete set of Neisseria meningitidis mutants and its use for the phenotypic profiling of this human pathogen
Source: Nat Commun. 2020 Nov 2;11:5541. doi: 10.1038/s41467-020-19347-y (PMC7606547; doi:10.1038/s41467-020-19347-y)
Supplement: Supplementary file 8 — Supplementary Data 5 [file 41467_2020_19347_MOESM8_ESM.xlsx]

## Sheet: PPanGGOLIN results
Type	Label	Frame	Begin	End	Length	Gene	Product
persistent	NMV_0001	-2	7	498	492		putative acetyltransferase
persistent	NMV_0002	-2	502	897	396		conserved hypothetical periplasmic protein
persistent	NMV_0003	-3	918	2312	1395	gltX	glutamate-tRNA ligase
persistent	NMV_0004	-1	2504	3160	657		conserved hypothetical protein
persistent	NMV_0005	-2	3157	3510	354		putative arsenate reductase
persistent	NMV_0006	1	3634	4116	483		putative periplasmic thioredoxin
persistent	NMV_0007	2	4310	4960	651	ftsE	cell division ATP-binding protein FtsE
persistent	NMV_0008	1	4957	5874	918	ftsX	cell division protein FtsX
persistent	NMV_0010	1	5965	6213	249		putative BolA-like protein
persistent	NMV_0011	-1	6278	7456	1179	pgk	phosphoglycerate kinase
persistent	NMV_0012	-2	7537	8790	1254	murA	UDP-N-acetylglucosamine 1-carboxyvinyltransferase
persistent	NMV_0013	-3	9153	10127	975		conserved hypothetical integral membrane protein
persistent	NMV_0014	-1	10160	10609	450		conserved hypothetical integral membrane protein
persistent	NMV_0015	-3	10650	11921	1272	kdtA	3-deoxy-D-manno-octulosonic-acid transferase
persistent	NMV_0016	-1	11984	13432	1449	gnd	6-phosphogluconate dehydrogenase, decarboxylating
persistent	NMV_0017	-1	14960	15883	924	lpxC	UDP-3-O-acyl-N-acetylglucosamine deacetylase
shell	NMV_0019	-3	16989	17495	507	pilE	major pilin PilE
shell	NMV_0022	-2	19549	19914	366	pilS1	pilS1 cassette
shell	NMV_0023	-3	20163	20519	357	pilS2	pilS2 cassette
cloud	NMV_0024	-1	20813	21160	348	pilS3	pilS3 cassette
cloud	NMV_0024.1	-3	21210	21476	267	pilS4	pilS4 cassette
cloud	NMV_0025	-3	21723	21932	210	pilS5	pilS5 cassette
persistent	NMV_0026	-2	21961	22290	330	fkbP	FK506-binding protein
shell	NMV_0027	-3	22368	22586	219		conserved hypothetical protein
persistent	NMV_0028	1	22708	23661	954		putative glycerate dehydrogenase
persistent	NMV_0029	-1	23735	25792	2058	metG	methionine-tRNA ligase
persistent	NMV_0030	-3	25908	27746	1839	glmS	glutamine-fructose-6-phosphate aminotransferase [isomerizing]
persistent	NMV_0031	2	28028	28546	519		hypothetical lipoprotein
persistent	NMV_0032	-1	28964	30433	1470	mltA	membrane-bound lytic murein transglycosylase A
persistent	NMV_0033	2	30500	31339	840	efeU	ferrous iron permease EfeU
persistent	NMV_0034	1	31336	32502	1167	efeO	ferrous iron uptake system component EfeO
persistent	NMV_0035	3	32766	34043	1278	efeB	deferrochelatase/peroxidase EfeB
persistent	NMV_0036	-1	34115	34444	330		putative PhnA-like protein
persistent	NMV_0037	-1	34520	35890	1371	glmU	bifunctional GlmU protein [UDP-N-acetylglucosamine pyrophosphorylase /glucosamine-1-phosphate N-acetyltransferase]
cloud	NMV_0038	-1	35945	36922	978		putative HAD-superfamily hydrolase
persistent	NMV_0039	3	36981	37982	1002	thiB	thiamine-binding periplasmic protein
persistent	NMV_0040	3	38076	38924	849		putative small-conductance mechanosensitive channel protein
persistent	NMV_0041	1	38950	39435	486	pncC	nicotinamide-nucleotide amidohydrolase PncC
persistent	NMV_0042	-3	39537	41105	1569	msrAB	peptide methionine sulfoxide reductase MsrA/MsrB [thioredoxin, peptide methionine sulfoxide reductase MsrA / peptide methionine sulfoxide reductase MsrB]
persistent	NMV_0043	1	41251	42516	1266	ftsY	signal recognition particle receptor FtsY
shell	NMV_0044	1	42766	43050	285		conserved hypothetical protein
cloud	NMV_0045	3	44571	47705	3135	pilC2	type IV pilus-associated protein PilC2
persistent	NMV_0046	-2	49966	52116	2151		conserved hypothetical integral membrane protein
persistent	NMV_0047	-2	52402	53628	1227	pilU	PilT-like protein PilU
persistent	NMV_0048	-2	53791	54834	1044	pilT	type IV pilus retraction ATPase PilT
persistent	NMV_0049	3	54954	55640	687		pyridoxal phosphate homeostasis protein
persistent	NMV_0050	2	55640	56047	408		hypothetical lipoprotein
persistent	NMV_0051	2	56096	56887	792	proC	pyrroline-5-carboxylate reductase
persistent	NMV_0052	2	57035	57451	417	dksA	RNA polymerase-binding transcription factor DksA
persistent	NMV_0057	2	63416	63715	300	comE1	DNA-binding competence protein ComE1
persistent	NMV_0058	3	63984	65105	1122	dnaJ	chaperone protein DnaJ
persistent	NMV_0059	3	65301	67319	2019		putative oligopeptide transporter
persistent	NMV_0060	-2	67363	67920	558	rfbC1	dTDP-4-dehydrorhamnose 3,5-epimerase
persistent	NMV_0061	-3	67965	68831	867	rfbA1	glucose-1-phosphate thymidylyltransferase
persistent	NMV_0062	-1	68894	69961	1068	rfbB1	dTDP-glucose 4,6-dehydratase
persistent	NMV_0063	-3	70077	71096	1020	galE	UDP-glucose 4-epimerase
shell	NMV_0065	1	71479	72435	957		conserved hypothetical protein
cloud	NMV_0066	-3	72486	73868	1383	oatC	capsular polysaccharide O-acetyltransferase OatC
cloud	NMV_0067	-2	73897	75375	1479	siaD	alpha-2,9-polysialyltransferase
persistent	NMV_0069	-1	75455	76504	1050	siaC	sialic acid synthase
persistent	NMV_0070	-1	76505	77191	687	siaB	N-acylneuraminate cytidylyltransferase
persistent	NMV_0071	-1	77195	78328	1134	siaA	UDP-N-acetylglucosamine 2-epimerase
persistent	NMV_0072	3	78471	79646	1176	ctrA	polysialic acid capsule export outer-membrane lipoprotein CtrA
persistent	NMV_0073	2	79661	80824	1164	ctrB	polysialic acid capsule export inner-membrane protein CtrB
persistent	NMV_0074	1	80824	81621	798	ctrC	polysialic acid capsule export inner-membrane protein CtrC
persistent	NMV_0075	3	81618	82268	651	ctrD	polysialic acid capsule export ATP-binding protein CtrD
persistent	NMV_0076	3	82332	84605	2274		putative RNA-binding protein
persistent	NMV_0078/0080	3	84636	85638	1003	dcmH	cytosine-specific methyltransferase (pseudogene)
shell	NMV_0081	2	85631	85975	345	damH	truncated adenine-specific methyltransferase (N-terminal third of the protein)
persistent	NMV_0082	2	86057	86674	618	galE	truncated UDP-glucose 4-epimerase (missing the N-terminal third of the protein)
persistent	NMV_0083	3	86790	87857	1068	rfbB2	dTDP-glucose 4,6-dehydratase
persistent	NMV_0084	2	87920	88786	867	rfbA2	glucose-1-phosphate thymidylyltransferase
persistent	NMV_0085	1	88831	89370	540	rfbC2	dTDP-4-dehydrorhamnose 3,5-epimerase
persistent	NMV_0086	3	89394	91508	2115	lipA	polysialic acid capsule modification protein LipA
persistent	NMV_0087	1	91645	92904	1260	lipB	polysialic acid capsule modification protein LipB
persistent	NMV_0088	1	93274	94680	1407		conserved hypothetical TPR-containing protein
persistent	NMV_0089	2	94898	96112	1215	gltS	sodium/glutamate symporter
persistent	NMV_0090	1	96211	97227	1017		hypothetical lipoprotein
persistent	NMV_0091	2	97238	97435	198		hypothetical protein
persistent	NMV_0092	-2	97861	99261	1401		conserved hypothetical protein
persistent	NMV_0093	-3	99576	101048	1473	pykA	pyruvate kinase II
persistent	NMV_0094/0095	2	101309	101951	643		IS1016 group transposase (pseudogene)
cloud	NMV_0097	1	102355	102552	198		hypothetical protein
shell	NMV_0099	3	102951	103187	237		putative bacteriocin/pheromone
cloud	NMV_0102	1	103975	104127	153		hypothetical protein
shell	NMV_0104	2	104411	105676	1266		putative bacteriocin/pheromone secretion membrane fusion protein
shell	NMV_0105/0106	1	105679	107764	2086		putative bacteriocin/pheromone secretion/processing ATP-binding protein (pseudogene)
shell	NMV_0107	-1	107846	107989	144		hypothetical protein
persistent	NMV_0109/0110	2	108215	108695	481		IS1016 group transposase (pseudogene)
persistent	NMV_0111	3	108972	109490	519		hypothetical integral membrane protein
shell	NMV_0112	-3	109818	110144	327		putative peptidase
shell	NMV_0113	-3	110394	110630	237		hypothetical integral membrane protein
persistent	NMV_0114	-3	110727	111428	702		hypothetical protein
cloud	NMV_0115	-3	111555	111713	159		hypothetical lipoprotein
persistent	NMV_0116	-1	111710	112552	843		putative N-acetyltransferase
persistent	NMV_0117	3	112788	113708	921	pyrB	aspartate carbamoyltransferase
persistent	NMV_0118	3	113718	114176	459	pyrI	aspartate carbamoyltransferase regulatory chain
persistent	NMV_0119	1	114247	114906	660		hypothetical integral membrane protein
persistent	NMV_0120	-3	114969	116186	1218	tsaP	secretin-associated protein TsaP
persistent	NMV_0121	3	116370	116873	504	def	peptide deformylase
persistent	NMV_0122	2	116960	117886	927	fmt	methionyl-tRNA formyltransferase
persistent	NMV_0123	2	117965	119224	1260	rmsB	ribosomal RNA small subunit methyltransferase B
persistent	NMV_0124	3	119190	119789	600		conserved hypothetical protein
persistent	NMV_0125	2	119789	121909	2121		putative two-component system sensor protein
persistent	NMV_0126	3	121902	123179	1278		putative two-component system transcriptional regulator protein
persistent	NMV_0127	3	123270	124457	1188	dprA	DNA processing chain A
persistent	NMV_0128	1	124483	124944	462		conserved hypothetical protein
persistent	NMV_0129	3	125016	127322	2307	topA	DNA topoisomerase 1
persistent	NMV_0130	-3	127395	128090	696		hypothetical protein
shell	NMV_0131	-2	128110	128661	552		hypothetical integral membrane protein
persistent	NMV_0132	2	128780	129157	378		putative DNA-binding protein
persistent	NMV_0133	3	129246	129815	570	rsmD	ribosomal RNA small subunit methyltransferase D
persistent	NMV_0134	2	129938	130189	252		putative ferredoxin
persistent	NMV_0135	1	130606	131790	1185	tuf1	elongation factor Tu
persistent	NMV_0136	3	131988	132266	279	secE	protein translocase SecE subunit
persistent	NMV_0137	1	132268	132804	537	nusG	transcription termination/antitermination protein NusG
persistent	NMV_0138	2	132905	133339	435	rplK	50S ribosomal protein L11
persistent	NMV_0139	1	133339	134034	696	rplA	50S ribosomal protein L1
persistent	NMV_0141	2	134264	134764	501	rplJ	50S ribosomal protein L10
persistent	NMV_0142	2	134822	135193	372	rplL	50S ribosomal protein L7/L12
persistent	NMV_0143	2	135383	139561	4179	rpoB	DNA-directed RNA polymerase beta chain
persistent	NMV_0144	3	139713	143888	4176	rpoC	DNA-directed RNA polymerase beta' chain
shell	NMV_0146	3	144180	144437	258		hypothetical periplasmic protein
shell	NMV_0147	2	144434	144583	150		conserved hypothetical protein
persistent	NMV_0149	3	144762	145133	372	rpsL	30S ribosomal protein S12
persistent	NMV_0150	3	145251	145721	471	rpsG	30S ribosomal protein S7
persistent	NMV_0151	3	145740	147845	2106	fusA	elongation factor G
persistent	NMV_0152	3	147933	149117	1185	tuf2	elongation factor Tu
persistent	NMV_0153	2	149135	149446	312	rpsJ	30S ribosomal protein S10
persistent	NMV_0154	2	149567	150355	789		truncated ISNme1 transposase (N-terminal 80% of the protein)
persistent	NMV_0155	2	150869	151513	645	rplC	50S ribosomal protein L3
persistent	NMV_0156	1	151513	152133	621	rplD	50S ribosomal protein L4
persistent	NMV_0157	3	152130	152444	315	rplW	50S ribosomal protein L23
persistent	NMV_0158	2	152450	153283	834	rplB	50S ribosomal protein L2
persistent	NMV_0159	2	153290	153568	279	rpsS	30S ribosomal protein S19
persistent	NMV_0161	1	153577	153906	330	rplV	50S ribosomal protein L22
persistent	NMV_0162	1	153916	154608	693	rpsC	30S ribosomal protein S3
persistent	NMV_0163	2	154592	155008	417	rplP	50S ribosomal protein L16
persistent	NMV_0164	1	155008	155199	192	rpmC	50S ribosomal protein L29
persistent	NMV_0165	3	155199	155462	264	rpsQ	30S ribosomal protein S17
persistent	NMV_0166	2	155684	156052	369	rplN	50S ribosomal protein L14
persistent	NMV_0167	1	156064	156387	324	rplX	50S ribosomal protein L24
persistent	NMV_0169	1	156397	156936	540	rplE	50S ribosomal protein L5
persistent	NMV_0170	3	156939	157244	306	rpsN	30S ribosomal protein S14
persistent	NMV_0171	3	157260	157652	393	rpsH	30S ribosomal protein S8
persistent	NMV_0172	1	157666	158199	534	rplF	50S ribosomal protein L6
persistent	NMV_0173	2	158213	158566	354	rplR	50S ribosomal protein L18
persistent	NMV_0174	2	158585	159103	519	rpsE	30S ribosomal protein S5
persistent	NMV_0175	3	159096	159281	186	rpmD	50S ribosomal protein L30
persistent	NMV_0176	1	159283	159717	435	rplO	50S ribosomal protein L15
persistent	NMV_0177	3	159729	161039	1311	secY	protein translocase SecY subunit
persistent	NMV_0178	1	161044	161262	219	infA	translation initiation factor IF-1
persistent	NMV_0178.1	3	161283	161396	114	rpmJ2	50S ribosomal protein L36 type B
persistent	NMV_0179	2	161462	161824	363	rpsM	30S ribosomal protein S13
persistent	NMV_0180	3	161844	162239	396	rpsK	30S ribosomal protein S11
persistent	NMV_0181	1	162259	162879	621	rpsD	30S ribosomal protein S4
persistent	NMV_0182	2	162905	163891	987	rpoA	DNA-directed RNA polymerase alpha chain
persistent	NMV_0183	1	163915	164283	369	rplQ	50S ribosomal protein L17
persistent	NMV_0185	3	164430	165143	714	minC	septum site-determining protein MinC
persistent	NMV_0186	1	165172	165987	816	minD	septum site-determining protein MinD
persistent	NMV_0187	1	165991	166254	264	minE	septum formation topological specificity factor MinE
persistent	NMV_0188	1	166258	167178	921	oxyR	hydrogen peroxide-inducible genes transcriptional activator
persistent	NMV_0190	-3	167508	170345	2838	valS	valine-tRNA ligase
persistent	NMV_0191	-3	170442	171251	810	zupT	zinc transporter ZupT
persistent	NMV_0193	-3	171432	172688	1257	dadA	D-amino acid dehydrogenase
persistent	NMV_0194	-3	172767	174158	1392		putative amino-acid symporter
persistent	NMV_0195	-1	174515	175291	777	lpxA	acyl-[acyl-carrier-protein]-UDP-N-acetylglucosamine O-acyltransferase
persistent	NMV_0196	-2	175378	175827	450	fabZ	3-hydroxyacyl-[acyl-carrier-protein] dehydratase FabZ
persistent	NMV_0197	-3	175863	176906	1044	lpxD	UDP-3-O-acylglucosamine N-acyltransferase
persistent	NMV_0198	-1	176939	177439	501	skp	chaperone protein Skp
persistent	NMV_0199	-2	177505	179898	2394	bamA	outer membrane protein assembly factor BamA
persistent	NMV_0200	-3	179955	181295	1341		putative zinc metallopeptidase
persistent	NMV_0201	-2	181330	182565	1236	dxr	1-deoxy-D-xylulose 5-phosphate reductoisomerase
persistent	NMV_0202	-1	182570	183367	798	cdsA	phosphatidate cytidylyltransferase
persistent	NMV_0203	-2	183370	184116	747	uppS	isoprenyl transferase
persistent	NMV_0204	-1	184172	184729	558	frr	ribosome-recycling factor
persistent	NMV_0205	-2	184909	186036	1128		conserved hypothetical integral membrane protein
persistent	NMV_0206	1	186292	186777	486		hypothetical integral membrane protein
persistent	NMV_0207	3	186873	187496	624	rsmG	ribosomal RNA small subunit methyltransferase G
persistent	NMV_0208	2	187595	188368	774		putative ATPase
persistent	NMV_0209	-3	189162	189746	585	rnhB	ribonuclease HII
persistent	NMV_0210	-2	189814	191709	1896	mnmG	tRNA uridine 5-carboxymethylaminomethyl modification enzyme MnmG
persistent	NMV_0211	-2	192034	193461	1428		putative amino-acid symporter
persistent	NMV_0212	1	193621	194610	990	pdxA	4-hydroxythreonine-4-phosphate dehydrogenase
persistent	NMV_0213	-2	194998	195963	966		IS1655 transposase
persistent	NMV_0215	-2	196477	199236	2760	rne	ribonuclease E
persistent	NMV_0217	2	199730	200722	993	rluC	ribosomal large subunit pseudouridine synthase C
persistent	NMV_0218	1	200788	201942	1155	lpxB	lipid-A-disaccharide synthase
shell	NMV_0219	2	201950	202195	246		conserved hypothetical protein
persistent	NMV_0220	3	202197	202607	411		hypothetical protein
persistent	NMV_0221	-2	202867	203676	810	dapB	4-hydroxy-tetrahydrodipicolinate reductase
persistent	NMV_0222	-2	203686	204063	378	bamE	outer-membrane protein assembly factor BamE
persistent	NMV_0223	3	204282	204716	435	fur	ferric uptake HTH-type transcriptional regulator
persistent	NMV_0224	3	204786	205511	726	aat	leucyl/phenylalanyl-tRNA-protein transferase
persistent	NMV_0226	-2	205765	206796	1032	gap	glyceraldehyde 3-phosphate dehydrogenase
persistent	NMV_0227	-2	206995	207834	840	rsxB	electron transport complex subunit B
persistent	NMV_0228	2	207983	209959	1977		putative K(+) efflux antiporter
cloud	NMV_0229	2	210650	210811	162		truncated modification methylase NlaIII (C-terminal 16% of the protein)
persistent	NMV_0231	-1	211025	212479	1455	sda	L-serine dehydratase
persistent	NMV_0232	-2	212509	214899	2391	gyrB	DNA gyrase subunit B
persistent	NMV_0233	3	215169	216041	873		putative Sm-like integral membrane protein
persistent	NMV_0234	3	216129	218165	2037	prlC	oligopeptidase A
persistent	NMV_0235	-1	218840	219406	567		putative manganese efflux pump MntP
persistent	NMV_0236	-3	220704	222218	1515	katA	catalase
persistent	NMV_0237/0237.1	2	222566	223416	851	rpoN	truncated RNA polymerase sigma-54 factor (pseudogene)
shell	NMV_0238/0239	-2	224395	225524	1130	pglA	pilin glycosyl transferase A (pseudogene)
shell	NMV_0240	-2	225880	227097	1218		putative transporter
shell	NMV_0241	2	227525	228478	954		putative sodium-dependent transporter
persistent	NMV_0242	-3	228720	229967	1248	fabF	3-oxoacyl-[acyl-carrier-protein] synthase II
persistent	NMV_0243	-1	230123	230359	237	acpP	acyl carrier protein
persistent	NMV_0244	2	230591	231598	1008	pyrD	dihydroorotate dehydrogenase [quinone]
persistent	NMV_0246	1	231931	232209	279		putative MafI immunity protein
persistent	NMV_0247	1	232342	232623	282		putative MafI immunity protein
persistent	NMV_0248	2	232676	233149	474		conserved hypothetical protein
cloud	NMV_0249	3	233286	233468	183		hypothetical protein
persistent	NMV_0250	1	233686	236376	2691	glnE	bifunctional glutamine synthetase adenylyl-L-tyrosine phosphorylase / adenylyl transferase
persistent	NMV_0252	-1	236864	237829	966		IS1655 transposase
persistent	NMV_0254	-1	238094	238786	693		conserved hypothetical protein
persistent	NMV_0255	-2	238894	240087	1194		putative manganese/divalent cation transporter
persistent	NMV_0256	-3	240216	240953	738	pxpA	5-oxoprolinase subunit A
persistent	NMV_0257	-2	240940	241869	930	pxpC	5-oxoprolinase subunit C
persistent	NMV_0258	-3	241866	242513	648	pxpB	5-oxoprolinase subunit B
persistent	NMV_0259	3	242697	244904	2208	uvrD	DNA helicase II
persistent	NMV_0260	2	245261	245800	540		conserved hypothetical protein
persistent	NMV_0261	-1	245990	246205	216		putative MafI immunity protein
persistent	NMV_0263	-1	246329	246688	360		putative MafI immunity protein
persistent	NMV_0264	3	246741	247118	378		truncated IS1016 group transposase (missing an internal 40% of the protein)
persistent	NMV_0265	3	247317	247937	621		conserved hypothetical integral membrane protein
persistent	NMV_0266	1	247927	249411	1485		putative polyamine aminopropyltransferase
persistent	NMV_0267	3	249873	250229	357	nuoA	NADH-quinone oxidoreductase chain A
persistent	NMV_0268	2	250220	250702	483	nuoB	NADH-quinone oxidoreductase chain B
persistent	NMV_0269	2	250715	251308	594	nuoC	NADH-quinone oxidoreductase chain C
persistent	NMV_0270	3	251298	252554	1257	nuoD	NADH-quinone oxidoreductase chain D
persistent	NMV_0271	2	252554	253027	474	nuoE	NADH-quinone oxidoreductase chain E
persistent	NMV_0272	1	253417	254712	1296	nuoF	NADH-quinone oxidoreductase chain F
cloud	NMV_0273	3	254877	255293	417		hypothetical protein
persistent	NMV_0274	2	255389	257650	2262	nuoG	NADH-quinone oxidoreductase chain G
persistent	NMV_0275	1	257653	258729	1077	nuoH	NADH-quinone oxidoreductase chain H
cloud	NMV_0276	2	258779	259117	339		hypothetical lipoprotein
persistent	NMV_0277	1	259177	259656	480	nuoI	NADH-quinone oxidoreductase chain I
persistent	NMV_0278	3	259668	260339	672	nuoJ	NADH-quinone oxidoreductase chain J
persistent	NMV_0279	2	260336	260641	306	nuoK	NADH-quinone oxidoreductase chain K
shell	NMV_0280	2	260705	261250	546		putative protein adenylyltransferase Fic
shell	NMV_0281	2	261377	261715	339		conserved hypothetical protein
persistent	NMV_0282	2	261764	263788	2025	nuoL	NADH-quinone oxidoreductase chain L
persistent	NMV_0283	3	263877	265373	1497	nuoM	NADH-quinone oxidoreductase chain M
persistent	NMV_0284	3	265383	266828	1446	nuoN	NADH-quinone oxidoreductase chain N
persistent	NMV_0285	3	266940	267239	300		conserved hypothetical integral membrane protein
persistent	NMV_0286	-3	267348	268244	897	ispA	farnesyl diphosphate synthase
persistent	NMV_0287	-2	268228	268452	225	xseB	exodeoxyribonuclease VII small subunit
persistent	NMV_0288	-3	268716	269639	924	rsgA	small ribosomal subunit biogenesis GTPase RsgA
persistent	NMV_0289	-2	269644	271500	1857		putative ABC transporter ATP-binding protein
persistent	NMV_0290	-2	271663	272247	585	ruvA	Holliday junction ATP-dependent DNA helicase RuvA
persistent	NMV_0291	-2	272329	272655	327		conserved hypothetical periplasmic protein
persistent	NMV_0292	-3	272709	273428	720	rlpA	endolytic peptidoglycan transglycosylase RlpA
persistent	NMV_0293	-3	273558	274022	465	trmL	tRNA (cytidine(34)-2'-O)-methyltransferase
persistent	NMV_0294	-2	274087	274647	561		putative GntX-like protein
persistent	NMV_0295	2	274718	275554	837	bioH	pimeloyl-[acyl-carrier protein] methyl ester esterase
persistent	NMV_0296	3	275556	276344	789		putative methyltransferase
shell	NMV_0298	3	276798	277094	297		hypothetical integral membrane protein
persistent	NMV_0299	1	277132	277557	426		conserved hypothetical protein
persistent	NMV_0300	-1	277700	280000	2301	recQ	ATP-dependent DNA helicase RecQ
persistent	NMV_0301	-3	280065	280847	783	trpC	indole-3-glycerol phosphate synthase
persistent	NMV_0302	-3	280896	281852	957		putative hydrolase
persistent	NMV_0303	-3	281985	283523	1539		putative lipid II flippase MurJ
persistent	NMV_0304	3	283980	284678	699	dsbA1	thiol:disulfide interchange lipoprotein DsbA1
persistent	NMV_0305	-1	284735	285739	1005	amgK	N-acetylmuramate/N-acetylglucosamine kinase
persistent	NMV_0306	2	285809	288217	2409		LOS assembly protein LptD
persistent	NMV_0307	1	288322	289383	1062		putative chaperone SurA
persistent	NMV_0308	-1	290405	292285	1881		putative ribonuclease
persistent	NMV_0309	1	292441	293073	633		conserved hypothetical protein
persistent	NMV_0310	3	293145	294515	1371	purB	adenylosuccinate lyase
persistent	NMV_0311	1	294595	296463	1869		putative inner-membrane acyltransferase
persistent	NMV_0312	-3	296754	297368	615		conserved hypothetical protein
persistent	NMV_0313	-3	297405	299555	2151		putative ATP-dependent helicase DinG
cloud	NMV_0315	3	299646	299882	237		hypothetical inner-membrane protein
cloud	NMV_0316	-2	299965	300135	171		truncated ISNme1 transposase (N-terminal 17% of the protein)
shell	NMV_0318	1	300298	302886	2589		putative modification methylase
cloud	NMV_0319	3	302898	304058	1161		conserved hypothetical protein
shell	NMV_0320	-3	304122	304493	372		hypothetical protein
persistent	NMV_0321	-1	304808	305341	534		truncated ISNme1 transposase (C-terminal half of the protein)
persistent	NMV_0322	-1	305498	306799	1302	phr	deoxyribodopyrimidine photo-lyase
persistent	NMV_0323	-3	306789	307700	912		putative HTH-type transcriptional regulator
persistent	NMV_0325	2	307808	308206	399		conserved hypothetical integral membrane protein
persistent	NMV_0326	2	308255	308860	606		putative oxidoreductase
persistent	NMV_0327	1	309046	311157	2112		putative TonB-dependent receptor
persistent	NMV_0328	1	311272	311967	696	dsbA2	thiol:disulfide interchange lipoprotein DsbA2
persistent	NMV_0329	-2	312298	313668	1371	ffh	signal recognition particle protein
persistent	NMV_0330	1	313888	314694	807		putative cytochrome c biogenesis protein
persistent	NMV_0333	1	320659	320958	300	comE2	DNA-binding competence protein ComE2
persistent	NMV_0335	2	321371	322378	1008		ISNme1 transposase
persistent	NMV_0336	1	322924	323577	654		IS1016 group transposase
cloud	NMV_0337	3	323742	323951	210		truncated IS630 family transposase (C-terminal 20% of the protein)
persistent	NMV_0338	-1	323957	324211	255		truncated Opc-like protein (C-terminal third of the protein)
persistent	NMV_0341	3	325044	326099	1056	aroG	phospho-2-dehydro-3-deoxyheptonate aldolase
persistent	NMV_0342	1	326167	326655	489	folA	dihydrofolate reductase
persistent	NMV_0343	-1	327005	327481	477		putative adenylate cyclase
persistent	NMV_0344	-2	327493	327921	429		putative HemJ-like protoporphyrinogen oxidase
persistent	NMV_0345	1	328033	328278	246		hypothetical protein
persistent	NMV_0346	3	330027	331886	1860	autA	autotransporter A
persistent	NMV_0347	1	332161	333594	1434		conserved hypothetical TPR-containing periplasmic protein
persistent	NMV_0348	-3	333795	334763	969		conserved hypothetical protein
persistent	NMV_0349	2	334841	336133	1293		putative metallopeptidase
persistent	NMV_0350	-3	336669	337355	687		queuosine precursor transporter
persistent	NMV_0351	-1	337430	337903	474	queF	NADPH-dependent 7-cyano-7-deazaguanine reductase
persistent	NMV_0352	2	338192	339346	1155	emrA	multidrug export protein A
persistent	NMV_0353	1	339370	340896	1527	emrB	multidrug export protein B
persistent	NMV_0355	1	341146	341379	234	rpmB	50S ribosomal protein L28
persistent	NMV_0356	1	341407	341562	156	rpmG	50S ribosomal protein L33
persistent	NMV_0358	-2	341833	343017	1185		putative ubiquinone biosynthesis hydroxylase
persistent	NMV_0359	-1	343406	343678	273	rpmA	50S ribosomal protein L27
persistent	NMV_0360	-1	343703	344011	309	rplU	50S ribosomal protein L21
persistent	NMV_0362	3	344235	345209	975	ispB	octaprenyl diphosphate synthase
persistent	NMV_0363	1	345214	345660	447		conserved hypothetical integral membrane protein
persistent	NMV_0364	1	346150	347826	1677	pilF	type IV pilus extension ATPase PilF
persistent	NMV_0365	-2	347911	348120	210	yacG	DNA gyrase inhibitor YacG
persistent	NMV_0366	-1	348113	348745	633	coaE	dephospho-CoA kinase
persistent	NMV_0367	-3	348747	349607	861	pilD	leader peptidase / N-methyltransferase PilD
persistent	NMV_0368	-2	349681	350913	1233	pilG	type IV pilus biogenesis protein PilG
persistent	NMV_0369	3	351423	353066	1644	pgi2	glucose-6-phosphate isomerase 2
persistent	NMV_0371	3	353277	354098	822	dapD	2,3,4,5-tetrahydropyridine-2,6-dicarboxylate N-succinyltransferase
persistent	NMV_0372	1	354253	355038	786	fabI	enoyl-[acyl-carrier-protein] reductase [NADH]
persistent	NMV_0373	-2	355282	356280	999		putative branched-chain amino acid aminotransferase
persistent	NMV_0375	1	356590	356904	315		conserved hypothetical integral membrane protein
persistent	NMV_0376	2	356915	358084	1170		LOS assembly protein LapB
persistent	NMV_0377	2	358109	358525	417	gloA	lactoylglutathione lyase
persistent	NMV_0378	-3	358698	361292	2595	tspA	TspA protein
persistent	NMV_0379	1	361531	362061	531		putative intracellular septation protein A
persistent	NMV_0380	3	362064	362354	291		conserved hypothetical protein
persistent	NMV_0381	2	362354	362632	279	bolA	BolA-like protein
persistent	NMV_0382	2	362681	363547	867		conserved hypothetical periplasmic protein
persistent	NMV_0383	3	363618	364376	759		conserved hypothetical protein
persistent	NMV_0384	1	364450	364941	492	dtd	D-aminoacyl-tRNA deacylase
persistent	NMV_0385	1	364972	365982	1011	dusA	tRNA-dihydrouridine(20/20a) synthase
persistent	NMV_0386	-1	366050	366937	888	gluQ	glutamyl-Q tRNA(Asp) synthetase
persistent	NMV_0387	-3	366954	367244	291		hypothetical protein
persistent	NMV_0388	-3	367386	368441	1056	tal	transaldolase
persistent	NMV_0389	3	368538	369512	975	kpsF	arabinose 5-phosphate isomerase
persistent	NMV_0390	1	369577	370113	537	kdsC	3-deoxy-D-manno-octulosonate 8-phosphate phosphatase
persistent	NMV_0391	3	370110	370691	582		putative lipooligosaccharide export system protein LptC
persistent	NMV_0392	1	370672	371202	531		putative lipooligosaccharide export system protein LptA
persistent	NMV_0394	2	371276	372010	735		putative lipooligosaccharide export system ATP-binding protein LptB
persistent	NMV_0396	-1	372479	373180	702	mtgA	biosynthetic peptidoglycan transglycosylase
persistent	NMV_0398	-3	373182	373991	810	aroE	shikimate dehydrogenase (NADP(+))
persistent	NMV_0400	2	374822	376240	1419	glnA	glutamine synthetase
persistent	NMV_0401	1	376396	377679	1284		putative AmpG-like permease
persistent	NMV_0402	3	377676	377951	276		conserved hypothetical protein
persistent	NMV_0403	3	378375	379190	816	frpD	FrpA/C-binding lipoprotein
persistent	NMV_0404	1	379207	379440	234		truncated FrpA/C protein (N-terminal 4% of the protein)
persistent	NMV_0405	-3	379569	380702	1134		hypothetical periplasmic protein
persistent	NMV_0407	-3	381081	381362	282		putative MafI immunity protein
shell	NMV_0408	-2	381340	382014	675		putative MafB alternative C-terminus cassette
shell	NMV_0409	-1	382163	382393	231	mafI1	MafB1 immunity protein
persistent	NMV_0410	-2	382408	383904	1497	mafB1	MafB1 toxin
persistent	NMV_0413	-2	383908	384849	942	mafA1	MafA1 lipoprotein
persistent	NMV_0414	-3	384969	386069	1101	anmK	anhydro-N-acetylmuramic acid kinase
persistent	NMV_0416	3	386394	387968	1575		putative phosphate permease
persistent	NMV_0417	-2	388321	389742	1422	hemN	oxygen-independent coproporphyrinogen III oxidase
persistent	NMV_0418	2	389945	390679	735		putative HTH-type transcriptional regulator
persistent	NMV_0419	-3	390792	391742	951		putative HTH-type transcriptional regulator
persistent	NMV_0420	3	392106	392828	723	rmpM	outer membrane protein class 4
persistent	NMV_0421	1	393649	394605	957	thiL	thiamine-monophosphate kinase
persistent	NMV_0422	2	394598	395083	486	pgpA	phosphatidylglycerophosphatase A
persistent	NMV_0423	-2	395143	396819	1677	ettA	energy-dependent translational throttle protein EttA
persistent	NMV_0424	3	397206	398561	1356		putative transporter
persistent	NMV_0425	3	398565	399575	1011	galM	aldose 1-epimerase
persistent	NMV_0426	2	399809	402067	2259	mdxK	maltose phosphorylase
persistent	NMV_0427	2	402080	402745	666	pgmB	beta-phosphoglucomutase
persistent	NMV_0428	-1	402923	404431	1509	nadB	L-aspartate oxidase
cloud	NMV_0429	-1	404480	404815	336		putative small multidrug resistance protein
persistent	NMV_0430	-3	404967	406079	1113	nicA	quinolinate synthase A
persistent	NMV_0431	3	406281	407219	939		conserved hypothetical protein
persistent	NMV_0432	3	407295	408176	882	nadC	nicotinate-nucleotide pyrophosphorylase [carboxylating]
persistent	NMV_0433	3	408582	408863	282		putative HTH-type transcriptional regulator
persistent	NMV_0434	2	408923	409693	771	xthA	exodeoxyribonuclease III
cloud	NMV_0439	1	410701	410883	183		truncated IS110 family transposase (internal 4% of the protein)
cloud	NMV_0440	2	411710	413068	1359		conserved hypothetical protein
cloud	NMV_0441	1	413065	413682	618		hypothetical protein
persistent	NMV_0442	1	413860	414213	354		truncated IS110 family transposase (C-terminal third of the protein)
persistent	NMV_0443	-2	415213	418818	3606	putA	bifunctional PutA protein [proline dehydrogenase / delta-1-pyrroline-5-carboxylate dehydrogenase]
persistent	NMV_0444	-3	419067	420593	1527	putP	sodium/proline symporter
persistent	NMV_0446	1	421078	421398	321		putative ubiquinone biosynthesis accessory factor UbiK
persistent	NMV_0447	2	421412	422908	1497		putative Mg chelatase-like protein
persistent	NMV_0448	2	423014	423877	864		putative FtsN-like protein
persistent	NMV_0449	1	423880	424524	645	dsbA3	thiol:disulfide interchange protein DsbA3
persistent	NMV_0450	3	424557	425378	822	uppP	undecaprenyl-diphosphatase
persistent	NMV_0451	-1	425960	427108	1149		putative methyltransferase
persistent	NMV_0452	1	427456	427911	456		putative transcriptional regulator MraZ
persistent	NMV_0453	3	427908	428894	987	rsmH	ribosomal RNA small subunit methyltransferase H
persistent	NMV_0454	2	428891	429154	264	ftsL	cell division protein FtsL
persistent	NMV_0455	2	429215	430960	1746	penA	peptidoglycan D,D-transpeptidase PenA
persistent	NMV_0456	2	430985	432463	1479	murE	UDP-N-acetylmuramoylalanyl-D-glutamate-2,6-diaminopimelate ligase
shell	NMV_0457	3	432486	434135	1650		putative phosphoethanolamine transferase
persistent	NMV_0458	1	434260	435618	1359	murF	UDP-N-acetylmuramoyl-tripeptide-D-alanyl-D-alanine ligase
shell	NMV_0459	3	435621	435797	177		hypothetical periplasmic protein
persistent	NMV_0460	3	436044	437126	1083	mraY	phospho-N-acetylmuramoyl-pentapeptide-transferase
cloud	NMV_0461	3	437241	437621	381		conserved hypothetical TPR-containing periplasmic protein
persistent	NMV_0462	3	437706	439043	1338	murD	UDP-N-acetylmuramoylalanine-D-glutamate ligase
persistent	NMV_0463	2	439169	440494	1326	ftsW	peptidoglycan glycosyltransferase FtsW
persistent	NMV_0464	2	440498	441565	1068	murG	UDP-N-acetylglucosamine-N-acetylmuramyl-(pentapeptide) pyrophosphoryl-undecaprenol N-acetylglucosamine transferase
persistent	NMV_0465	3	441720	443129	1410	murC	UDP-N-acetylmuramate-L-alanine ligase
persistent	NMV_0466	1	443242	444156	915	ddl	D-alanine-D-alanine ligase
persistent	NMV_0467	2	444146	444874	729	ftsQ	cell division protein FtsQ
persistent	NMV_0468	3	444960	446204	1245	ftsA	cell division protein FtsA
persistent	NMV_0469	1	446323	447501	1179	ftsZ	cell division protein FtsZ
persistent	NMV_0470	1	447640	448950	1311		putative permease
persistent	NMV_0472	1	449575	450450	876	prpB	2-methylisocitrate lyase
persistent	NMV_0473	2	450536	451690	1155	prpC	2-methylcitrate synthase
cloud	NMV_0474	3	452016	452960	945		putative fatty acid desaturase
cloud	NMV_0475	1	452947	453858	912		putative transporter
persistent	NMV_0476	1	453949	456555	2607	acnA	aconitate hydratase 1
persistent	NMV_0477	1	456907	458076	1170	prpF	2-methyl-aconitate isomerase
persistent	NMV_0478	3	458490	459689	1200	ackA2	acetate kinase 2
persistent	NMV_0479	2	459797	460417	621		conserved hypothetical protein
persistent	NMV_0480	-2	460579	461022	444		putative HTH-type transcriptional regulator
persistent	NMV_0481	3	461196	461564	369		hypothetical protein
persistent	NMV_0482	2	461609	462763	1155		putative NnrS-like protein
persistent	NMV_0483	-2	462820	463692	873		putative prephenate dehydrogenase
persistent	NMV_0484	1	463777	464589	813		putative hydrolase
shell	NMV_0485/0485.1	-3	465615	466420	806	opaA	opacity protein A (pseudogene)
persistent	NMV_0486	-3	467196	468161	966		IS1655 transposase
persistent	NMV_0488	2	469721	470575	855		putative transporter
persistent	NMV_0489	2	471095	472327	1233		putative transporter
persistent	NMV_0490	1	472405	473493	1089	pheA	bifunctional chorismate mutase/prephenate dehydratase
persistent	NMV_0491	1	473524	474270	747	recO	DNA repair protein RecO
persistent	NMV_0492	2	474323	475051	729	pdxJ	pyridoxine 5'-phosphate synthase
shell	NMV_0493	3	475203	475982	780		hypothetical protein
persistent	NMV_0494	3	475992	476759	768		conserved hypothetical integral membrane protein
persistent	NMV_0495	1	476959	477336	378	acpS	holo-[acyl-carrier protein] synthase
persistent	NMV_0496	2	477410	478219	810		putative NUDIX hydrolase
persistent	NMV_0497	3	478212	478634	423		hypothetical protein
persistent	NMV_0498	3	478683	479825	1143	rimK/L	ribosomal RNA large subunit methyltransferase K/L
persistent	NMV_0499	-3	480126	480947	822		conserved hypothetical protein
persistent	NMV_0500	-2	481024	482274	1251	amiC	N-acetylmuramoyl-L-alanine amidase AmiC
persistent	NMV_0501	-3	482271	482732	462	tsaE	tRNA threonylcarbamoyladenosine biosynthesis protein TsaE
persistent	NMV_0503	3	482919	483731	813	murI	glutamate racemase
persistent	NMV_0504	-3	485082	486191	1110		putative protein adenylyltransferase
cloud	NMV_0506	3	490077	492239	2163	tbp2	transferrin-binding protein 2
shell	NMV_0507	1	492325	495069	2745	tbp1	transferrin-binding protein 1
persistent	NMV_0508	-1	498803	499945	1143		putative spermidine/putrescine-binding lipoprotein
persistent	NMV_0509	1	500248	500511	264	rpsT	30S ribosomal protein S20
persistent	NMV_0510	2	500681	501820	1140		putative phospholipase A1
persistent	NMV_0511	3	501963	502664	702		conserved hypothetical integral membrane protein
persistent	NMV_0512	3	502722	504530	1809	aspS	non-discriminating aspartate-tRNA(Asp/Asn) ligase
persistent	NMV_0513	3	504681	504965	285		hypothetical periplasmic protein
persistent	NMV_0514	1	505132	507024	1893	speA	biosynthetic arginine decarboxylase
persistent	NMV_0515	3	507123	508046	924	speB	agmatinase
persistent	NMV_0516	2	508244	509710	1467		putative transporter
persistent	NMV_0517	-2	509917	510951	1035		conserved hypothetical periplasmic protein
persistent	NMV_0519	1	511216	512358	1143	bioF	8-amino-7-oxonoanoate synthase
persistent	NMV_0520	1	512368	513015	648		conserved hypothetical protein
persistent	NMV_0521	3	513003	513785	783	bioC	malonyl-[acyl-carrier protein] O-methyltransferase
persistent	NMV_0522	3	514005	515441	1437		conserved hypothetical TPR-containing protein
persistent	NMV_0523	2	515444	516541	1098		hypothetical protein
persistent	NMV_0524	1	516553	517089	537		putative ATP/GTP-binding protein
persistent	NMV_0525	2	517091	517735	645		hypothetical protein
persistent	NMV_0526	3	517758	518117	360		conserved hypothetical protein
cloud	NMV_0527	-2	518797	519294	498		truncated TspB protein (N-terminal third of the protein)
persistent	NMV_0529	-3	519627	519905	279		hypothetical protein
persistent	NMV_0530	-3	519912	520196	285		hypothetical integral membrane protein
persistent	NMV_0531	-2	520204	520401	198		hypothetical protein
persistent	NMV_0532	-1	520406	520750	345		conserved hypothetical protein
persistent	NMV_0533/0534	-2	520741	521774	1034		putative phage replication initiation factor (pseudogene)
persistent	NMV_0536	2	522278	523243	966		IS1655 transposase
cloud	NMV_0537	-1	523232	524281	1050	tpsS1	putative TpsS1 cassette
shell	NMV_0538/0539	-1	524294	524787	494		conserved hypothetical protein (pseudogene)
cloud	NMV_0540	-1	524906	527215	2310	tpsS2	putative TpsS2 cassette
cloud	NMV_0541	-2	527434	527910	477		conserved hypothetical protein
shell	NMV_0542	-3	527913	530048	2136	tpsS3	putative TpsS3 cassette
cloud	NMV_0545	-1	530354	530704	351		conserved hypothetical protein
cloud	NMV_0546	-2	530860	531306	447		conserved hypothetical protein
shell	NMV_0547	-3	531321	538811	7491	tpsA	truncated haemagglutinin/hemolysin-related protein TpsA (C-terminal 90% of the protein)
persistent	NMV_0548	1	538876	539883	1008		ISNme1 transposase
shell	NMV_0549	-3	540030	540944	915	tpsA	truncated haemagglutinin/hemolysin-related protein TpsA (N-terminal 10% of the protein)
cloud	NMV_0550	-2	541054	541500	447		IS605 family transposase protein A
cloud	NMV_0551/0553	2	541514	542653	1140		IS605 family transposase protein B (pseudogene)
shell	NMV_0554	-2	543148	544050	903		putative replication initiation protein
persistent	NMV_0555	1	544078	545757	1680	tpsB1	TpsA1 activation/secretion protein TpsB1
shell	NMV_0556	1	545866	551589	5724	tpsA1	haemagglutinin/hemolysin-related protein TpsA1
cloud	NMV_0557	3	551601	551996	396		hypothetical protein
shell	NMV_0558	1	552367	553146	780		putative haemagglutinin/hemolysin-related protein
shell	NMV_0559	2	553151	553534	384		hypothetical protein
shell	NMV_0560	2	553784	554191	408	tpsS4	putative TpsS4 cassette (N-terminal 15%)
persistent	NMV_0561	-2	554338	555345	1008		ISNme1 transposase
shell	NMV_0562	2	555386	557509	2124	tpsS4	putative TpsS4 cassette (C-terminal 85%)
shell	NMV_0563	1	557506	557994	489		conserved hypothetical protein
shell	NMV_0564	1	558181	558453	273		conserved hypothetical protein
shell	NMV_0565	3	558633	559772	1140	tpsS5	putative TpsS5 cassette
shell	NMV_0566	3	559788	560219	432		hypothetical protein
cloud	NMV_0567	3	560364	562676	2313	tpsS6	putative TpsS6 cassette
shell	NMV_0568	2	562685	563062	378		hypothetical protein
shell	NMV_0570	3	563340	563714	375		hypothetical protein
shell	NMV_0571	1	563842	565344	1503	tpsS7	putative TpsS7 cassette
persistent	NMV_0572	1	565363	565626	264		conserved hypothetical protein
shell	NMV_0573	2	565733	567835	2103	tpsS8	putative TpsS8 cassette
shell	NMV_0574	3	567894	568337	444		hypothetical integral membrane protein
persistent	NMV_0576	3	568848	569783	936		hypothetical protein
persistent	NMV_0578	1	570016	570951	936		hypothetical protein
shell	NMV_0581	3	571527	572015	489		conserved hypothetical protein
shell	NMV_0582	1	572203	572475	273		conserved hypothetical protein
cloud	NMV_0583	1	572788	573366	579		conserved hypothetical protein
persistent	NMV_0584	3	573447	574169	723		conserved hypothetical protein
cloud	NMV_0585	2	574604	575005	402		truncated putative replication initiation protein
cloud	NMV_0585.1	-2	575113	575349	237		truncated ISNme1 transposase (N-terminal 25% of the protein)
shell	NMV_0587	2	576107	583666	7560	tpsA2	haemagglutinin/hemolysin-related protein TpsA2
cloud	NMV_0588	3	583647	583955	309		hypothetical lipoprotein
cloud	NMV_0590	2	584303	586228	1926	tpsS9	putative TpsS9 cassette
cloud	NMV_0591	1	586228	586659	432		hypothetical lipoprotein
cloud	NMV_0592	3	586701	586952	252		hypothetical lipoprotein
persistent	NMV_0594	3	587271	588236	966		IS1655 transposase
cloud	NMV_0595	1	588334	591900	3567	tpsS10	putative TpsS10 cassette
cloud	NMV_0596	1	591901	592338	438		hypothetical protein
shell	NMV_0597	3	592488	592946	459		putative FrpA/C-activating lysine-acyltransferase
shell	NMV_0598	3	593001	594788	1788	tpsB2	TpsA2 activation/secretion protein TpsB2
shell	NMV_0601	-3	595113	596402	1290		conserved hypothetical protein
shell	NMV_0602	-3	596529	596993	465		conserved hypothetical protein
shell	NMV_0603	-1	597395	598807	1413		conserved hypothetical protein
shell	NMV_0604	-2	598942	599133	192		hypothetical protein
shell	NMV_0605	2	599180	599542	363		truncated IS605 family transposase (internal fragment)
cloud	NMV_0608	-2	599989	600183	195		hypothetical protein
cloud	NMV_0610	-3	600489	600833	345		hypothetical protein
shell	NMV_0611	-3	601077	601514	438		putative VapD-like protein
persistent	NMV_0614	-1	602420	603385	966		IS1655 transposase
shell	NMV_0617	2	604037	604360	324		truncated IS150 group transposase (C-terminal third of the protein)
persistent	NMV_0618/0619	-1	604733	605619	887		ISNme1 transposase (pseudogene)
persistent	NMV_0621	-2	605698	605847	150		hypothetical protein
persistent	NMV_0622	-2	605848	606144	297		hypothetical protein
persistent	NMV_0623	-3	606135	606488	354		hypothetical integral membrane protein
persistent	NMV_0624	1	606724	608151	1428		putative FrpA/C secretion adaptor protein
persistent	NMV_0625	3	608238	609623	1386		putative TolC outer membrane protein
cloud	NMV_0626/0627	-2	609787	610547	761		IS630 family transposase (pseudogene)
persistent	NMV_0628	-2	610867	613080	2214	relA	GTP pyrophosphokinase
persistent	NMV_0629	2	613328	613969	642	grxB	glutaredoxin 2
shell	NMV_0630	2	614306	614809	504		hypothetical integral membrane protein
persistent	NMV_0632	2	614945	615745	801		putative heavy metal transport protein
shell	NMV_0633	-2	615664	615993	330		conserved hypothetical protein
persistent	NMV_0634	-3	616197	616835	639		putative metallopeptidase
persistent	NMV_0636	2	617090	617932	843	tonB	protein TonB
persistent	NMV_0637	1	617998	618660	663	exbB	biopolymer transport ExbB protein
persistent	NMV_0638	3	618663	619097	435	exbD	biopolymer transport ExbD protein
persistent	NMV_0640	-1	619784	620212	429		conserved hypothetical protein
persistent	NMV_0641	-3	620277	622025	1749		putative metallopeptidase
persistent	NMV_0642	2	622352	623785	1434	ccoN	cytochrome c oxidase polypeptide I
persistent	NMV_0643	1	623812	624423	612	ccoO	cytochrome c oxidase polypeptide II
persistent	NMV_0644	2	624428	624598	171	ccoQ	cytochrome c oxidase polypeptide IV
persistent	NMV_0645	1	624622	625719	1098	ccoP	cytochrome c oxidase polypeptide III
persistent	NMV_0646	1	625828	625953	126		truncated cytochrome c (C-terminal 15% of the protein)
persistent	NMV_0647	1	626155	627564	1410		conserved hypothetical integral membrane protein
persistent	NMV_0648	2	627665	630874	3210	recC	exodeoxyribonuclease V gamma chain
persistent	NMV_0649	-3	630942	632510	1569		putative p-aminobenzoyl-glutamate transport protein
persistent	NMV_0651	3	632799	633056	258		hypothetical protein
persistent	NMV_0652	-1	633335	633967	633	mtrR	HTH-type transcriptional regulator MtrR
persistent	NMV_0653	3	634371	635609	1239	mtrC	membrane fusion protein MtrC
persistent	NMV_0654	2	635621	638824	3204	mtrD	drug efflux transport protein MtrD
persistent	NMV_0655	2	638879	640282	1404	mtrE	outer-membrane lipoprotein MtrE
persistent	NMV_0656	-1	640394	640540	147		hypothetical protein
persistent	NMV_0657	-2	640567	640794	228		putative L-lactate permease-related protein
persistent	NMV_0658	1	641401	642180	780		putative HTH-type transcriptional regulator
shell	NMV_0659	-3	642366	642623	258		truncated putative acetyltransferase (N-terminal half of the protein)
shell	NMV_0660	-2	642667	643035	369		hypothetical protein
persistent	NMV_0661	-2	643183	644517	1335	gdhA	NADP-specific glutamate dehydrogenase
persistent	NMV_0663	3	644940	645734	795	thyA	thymidylate synthase
shell	NMV_0664/0665	2	645743	646340	598		truncated putative Tat-translocated NosX-like protein (pseudogene)
persistent	NMV_0666	-3	646575	647912	1338		putative sodium-dependent transporter
persistent	NMV_0667	-1	648299	649363	1065	rfaK	alpha 1,2 N-acetylglucosamine transferase
persistent	NMV_0668	-1	649364	650122	759	lgtF	beta-1,4-glucosyltransferase
persistent	NMV_0669	-2	650326	651462	1137	fabB	3-oxoacyl-(acyl-carrier-protein) synthase I
persistent	NMV_0670	-2	652036	653043	1008		ISNme1 transposase
persistent	NMV_0671	-1	653150	653713	564		truncated IS1016 group transposase (N-terminal 85% of the protein)
persistent	NMV_0672	2	653900	654322	423		conserved hypothetical protein
persistent	NMV_0674	2	654620	655054	435		conserved hypothetical integral membrane protein
persistent	NMV_0675	2	655061	655576	516		conserved hypothetical protein
persistent	NMV_0676	3	655596	657074	1479	ubiD	3-octaprenyl-4-hydroxybenzoate carboxy-lyase
persistent	NMV_0677	-2	657139	659253	2115		putative AsmA-like protein
shell	NMV_0678	1	659344	660237	894		putative phospho-2-dehydro-3-deoxyheptonate aldolase
persistent	NMV_0679	2	660377	661228	852	folP	dihydropteroate synthase
persistent	NMV_0680	2	661358	662692	1335	glmM	phosphoglucosamine mutase
persistent	NMV_0681	1	662881	663564	684		conserved hypothetical integral membrane protein
persistent	NMV_0682	1	663631	664623	993		putative L-asparaginase I
persistent	NMV_0683	2	664631	665401	771		putative metal-dependent deoxyribonuclease
persistent	NMV_0684	1	665491	666567	1077	prfA	peptide chain release factor I
persistent	NMV_0685	2	666692	667690	999	ldhA	D-lactate dehydrogenase
persistent	NMV_0686	-2	667768	669063	1296	serS	serine-tRNA ligase
persistent	NMV_0687	3	669144	669752	609	rppH	RNA pyrophosphohydrolase
persistent	NMV_0688	3	669819	671804	1986	parE	DNA topoisomerase IV subunit B
persistent	NMV_0689	-2	671878	672303	426	proQ	RNA-binding protein ProQ
persistent	NMV_0690	-2	672394	673494	1101	aroC	chorismate synthase
persistent	NMV_0691	2	673637	674725	1089	trmA	tRNA/tmRNA
persistent	NMV_0692	1	674746	675939	1194	tyrB	aromatic-amino-acid aminotransferase
persistent	NMV_0694	2	676364	677203	840		putative cytochrome c
persistent	NMV_0696	-1	677669	680521	2853	gcvP	glycine dehydrogenase [decarboxylating]
persistent	NMV_0697	-1	680552	680911	360		hypothetical integral membrane protein
persistent	NMV_0698	-2	681082	681705	624		putative lipolytic enzyme
persistent	NMV_0699	-1	681713	682264	552	tag	DNA-3-methyladenine glycosylase I
persistent	NMV_0700	-1	682268	682786	519		conserved hypothetical lipoprotein
persistent	NMV_0701	-2	682786	684447	1662		conserved hypothetical protein
persistent	NMV_0702	-1	684440	685744	1305		conserved hypothetical integral membrane protein
persistent	NMV_0703	2	686249	686878	630	hemO	heme oxygenase HemO
shell	NMV_0704	2	687053	689431	2379	hpuB	hemoglobin-haptoglobin utilization protein B
persistent	NMV_0705	-2	689764	690771	1008		ISNme1 transposase
shell	NMV_0706	1	691027	691272	246		putative antitoxin
shell	NMV_0707	3	691269	691655	387		putative toxin
persistent	NMV_0709	-2	692260	692736	477		conserved hypothetical protein
persistent	NMV_0710	-1	692870	694225	1356		putative peptidase
persistent	NMV_0711	2	694550	695338	789		putative phosphatase
persistent	NMV_0712	-1	695384	695950	567	apt	adenine phosphoribosyltransferase
persistent	NMV_0713	3	696111	696728	618	gmk	guanylate kinase
persistent	NMV_0714	1	696787	696993	207	rpoZ	DNA-directed RNA polymerase omega chain
persistent	NMV_0715	3	697086	699242	2157	spoT	guanosine-3',5'-bis(diphosphate) 3'-pyrophophohydrolase
persistent	NMV_0716	-3	699309	700493	1185	coaBC	coenzyme A biosynthesis bifunctional protein CoaBC [phosphopantothenoylcysteine decarboxylase / phosphopantothenate-cysteine ligase]
persistent	NMV_0721	3	706527	706826	300	comE3	DNA-binding competence protein ComE3
persistent	NMV_0722	-1	706928	707338	411		truncated hypothetical protein
persistent	NMV_0723	-2	707488	708081	594		hypothetical protein
persistent	NMV_0724	1	708214	709125	912	prmB	50S ribosomal protein L3 glutamine methyltransferase
persistent	NMV_0726	2	709406	710143	738		conserved hypothetical periplasmic protein
persistent	NMV_0727	1	710269	710541	273		conserved hypothetical protein
persistent	NMV_0728	3	710556	711911	1356		conserved hypothetical protein
cloud	NMV_0729	1	712054	712173	120		truncated IS1016 group transposase (N-terminal 18% of the protein)
persistent	NMV_0730	2	712235	713242	1008		ISNme1 transposase
persistent	NMV_0731	1	713362	713730	369		truncated IS1016 group transposase (internal fragment corresponding to 50% of the protein)
persistent	NMV_0732	-3	714606	715664	1059	alr	alanine racemase
persistent	NMV_0733	3	715989	716453	465		putative leucine-responsive regulatory protein
persistent	NMV_0735	1	717211	717699	489	dsbB	disulfide bond formation protein B
persistent	NMV_0736	-1	717758	718486	729		putative transcriptional regulatory protein
persistent	NMV_0737	1	718813	720231	1419		putative amino-acid symporter
persistent	NMV_0738	-2	720295	720921	627		putative hemolysin III
persistent	NMV_0739	2	721064	722404	1341		conserved hypothetical integral membrane protein
persistent	NMV_0740	3	722478	723872	1395		putative GTP-binding protein
persistent	NMV_0741	-3	724083	726971	2889	infB	translation initiation factor IF-2
persistent	NMV_0742	-3	726984	728486	1503	nusA	transcription termination/antitermination protein NusA
persistent	NMV_0743	-3	728514	728945	432	rimP	ribosome maturation factor RimP
persistent	NMV_0744	1	729310	730416	1107	serC	phosphoserine aminotransferase
persistent	NMV_0745	2	730697	732331	1635	eptA	phosphoethanolamine transferase EptA
persistent	NMV_0746	2	732407	732964	558		putative NAD(P)H nitroreductase
persistent	NMV_0747/0747.1	-2	733165	733976	812	opaB	opacity protein B (pseudogene)
persistent	NMV_0748	-2	736555	737310	756		conserved hypothetical periplasmic protein
shell	NMV_0749/0750	-1	737435	738594	1160	aniA	copper-containing nitrite reductase (pseudogene)
persistent	NMV_0752/0753	2	738968	741223	2256	norB	nitric oxide reductase subunit B (pseudogene)
persistent	NMV_0754	3	741402	741935	534		putative glutathione peroxidase
persistent	NMV_0755	-1	741998	743182	1185		putative murein tetrapeptide carboxypeptidase
persistent	NMV_0756	-1	743222	743626	405		conserved hypothetical protein
cloud	NMV_0757	-2	743623	743976	354		putative HTH-type transcriptional regulator
cloud	NMV_0758	2	744128	744541	414		conserved hypothetical lipoprotein
persistent	NMV_0759	-3	744612	745049	438	rnhA	ribonuclease HI
shell	NMV_0760	2	745178	746032	855		putative tellurite resistance protein TehB
persistent	NMV_0761	-3	746082	746888	807	thiD	hydroxymethylpyrimidine/phosphomethylpyrimidine kinase
persistent	NMV_0762/0763	-2	748402	749367	966		IS1655 transposase (pseudogene)
persistent	NMV_0765	-2	749671	751083	1413	trkA	Trk system potassium uptake protein TrkA
persistent	NMV_0766	-1	751181	752704	1524	fumA	fumarate hydratase class I
persistent	NMV_0767	-1	753011	753817	807		putative amino acid-binding lipoprotein
persistent	NMV_0768	-1	753869	754120	252		hypothetical protein
persistent	NMV_0769	2	754220	754981	762		hypothetical protein
persistent	NMV_0770	2	755279	756448	1170	metZ	O-succinylhomoserine sulfhydrylase
persistent	NMV_0771	3	756543	756749	207		conserved hypothetical protein
persistent	NMV_0772	-3	758013	758765	753	rsmJ	ribosomal RNA small subunit methyltransferase J
persistent	NMV_0773	-2	758869	759336	468		putative two-component system transcriptional regulator protein
cloud	NMV_0774	-1	759329	760507	1179		putative two-component system sensor protein
persistent	NMV_0775	-2	760528	762825	2298	parC	DNA topoisomerase IV subunit A
persistent	NMV_0776	3	763128	763811	684	gpmA	2,3-bisphosphoglycerate-dependent phosphoglycerate mutase
shell	NMV_0777	-2	763885	764829	945		putative tellurite resistance protein TehA
shell	NMV_0782	3	766110	767261	1152		putative modification methylase
shell	NMV_0783/0784	2	767315	768338	1024		conserved hypothetical protein (pseudogene)
persistent	NMV_0785	-2	768427	771084	2658	alaS	alanine-tRNA ligase
persistent	NMV_0786	1	771256	772386	1131		putative spermidine/putrescine-binding lipoprotein
persistent	NMV_0787	-1	772427	773290	864		conserved hypothetical integral membrane protein
persistent	NMV_0788	1	773476	773964	489		conserved hypothetical lipoprotein
persistent	NMV_0789	-1	774026	774931	906		putative HTH-type transcriptional regulator
persistent	NMV_0791	1	775060	775395	336		conserved hypothetical protein
cloud	NMV_0792	3	775677	776099	423		hypothetical protein
persistent	NMV_0794	3	776205	776768	564	pgsA	CDP-diacylglycerol-glycerol-3-phosphate 3-phosphatidyltransferase
persistent	NMV_0795	2	777566	778666	1101		putative protease SohB
shell	NMV_0796	-2	778717	779583	867		putative transporter
persistent	NMV_0798/0799	-2	779848	780842	995		ISNme1 transposase (pseudogene)
persistent	NMV_0800	-2	781723	782592	870		putative 2-hydroxy-3-oxopropionate reductase
persistent	NMV_0801	-1	782687	783604	918	hisB	imidazoleglycerol-phosphate dehydratase
persistent	NMV_0802	-2	783601	784698	1098	hisC	histidinol-phosphate aminotransferase
persistent	NMV_0803	-2	784744	786033	1290	hisD	histidinol dehydrogenase
persistent	NMV_0804	-3	786030	786929	900		conserved hypothetical protein
persistent	NMV_0805	-2	787033	787686	654	hisG	ATP phosphoribosyltransferase
persistent	NMV_0806	-2	787765	788418	654		putative SCO1-like lipoprotein
persistent	NMV_0808	1	789034	790041	1008		ISNme1 transposase
cloud	NMV_0809	1	790276	791367	1092		putative prophage integrase
cloud	NMV_0810	2	791930	792205	276	fitA	antitoxin FitA
cloud	NMV_0811	1	792208	792624	417	fitB	toxin FitB
cloud	NMV_0813	2	792854	793951	1098		conserved hypothetical protein
persistent	NMV_0814/0815	-3	794379	795539	1161		ISNme1 transposase (pseudogene)
cloud	NMV_0816	2	795653	796024	372		hypothetical protein
cloud	NMV_0817	2	796178	796393	216		putative prophage regulator protein
cloud	NMV_0818	-1	796703	797356	654		putative prophage repressor protein
cloud	NMV_0819	1	797758	798120	363		hypothetical protein
cloud	NMV_0821	3	798492	799544	1053		putative prophage DNA primase
cloud	NMV_0822	1	799585	801420	1836		conserved hypothetical integral membrane protein
persistent	NMV_0823	2	802484	804211	1728	ilvI	acetolactate synthase large subunit
persistent	NMV_0824	3	804222	804713	492	ilvH	acetolactate synthase small subunit
persistent	NMV_0825	3	804780	805073	294		putative monooxygenase
persistent	NMV_0826	1	805153	806166	1014	ilvC	ketol-acid reductoisomerase (NADP(+))
persistent	NMV_0827	-1	806390	807385	996	argF	ornithine carbamoyltransferase
persistent	NMV_0828	-1	807527	810112	2586	acnB	aconitate hydratase 2
persistent	NMV_0829	-2	810322	811392	1071		putative lipooligosaccharide export system permease protein LptG
persistent	NMV_0830	-3	811389	812504	1116		putative lipooligosaccharide export system permease protein LptF
persistent	NMV_0831	1	812674	814080	1407	pepA	cytosol aminopeptidase
persistent	NMV_0832	3	814143	814583	441	holC	DNA polymerase III chi subunit
persistent	NMV_0833	3	814842	815648	807		putative membrane-associated peptidyl-prolyl isomerase
persistent	NMV_0834	1	815659	816381	723	purN	phosphoribosylglycinamide formyltransferase
persistent	NMV_0835	1	816400	817068	669		conserved hypothetical periplasmic protein
persistent	NMV_0836	1	817186	817608	423		putative OsmC-like protein
persistent	NMV_0837	2	818177	818893	717		putative HTH-type transcriptional regulator
persistent	NMV_0838	3	819042	819944	903		putative lysine exporter LysO
persistent	NMV_0839	3	819987	820760	774		putative HTH-type transcriptional regulator
persistent	NMV_0840	3	820839	822560	1722	glnS	glutamine-tRNA ligase
persistent	NMV_0841	2	822653	823609	957	gshB	glutathione synthetase
persistent	NMV_0842	1	823921	824304	384	dgk	diacylglycerol kinase
persistent	NMV_0843	2	824597	825070	474		conserved hypothetical periplasmic protein
persistent	NMV_0844	1	825196	826299	1104	mnmA	tRNA-specific 2-thiouridylase
persistent	NMV_0845	2	826370	828040	1671	fadD1	long-chain-fatty-acid-CoA-ligase
persistent	NMV_0846	2	828152	829786	1635	pyrG	CTP synthase
cloud	NMV_0847	1	830014	830331	318		truncated ISNme1 transposase (N-terminal 30% of the protein)
cloud	NMV_0848	1	831373	833589	2217	lbpB	lactoferrin-binding protein B
persistent	NMV_0849	3	833586	836423	2838	lbpA	lactoferrin-binding protein A
persistent	NMV_0850	-2	837742	838746	1005		ISNme1 transposase
persistent	NMV_0851	-3	838893	840821	1929	rpoD	RNA polymerase sigma factor RpoD
persistent	NMV_0852	-3	841008	842780	1773	dnaG	DNA primase
persistent	NMV_0853	-2	842926	845676	2751	secA	protein translocase SecA subunit
persistent	NMV_0854	2	845807	846229	423		conserved hypothetical protein
persistent	NMV_0855	1	846511	847062	552		H.8 outer-membrane lipoprotein
persistent	NMV_0856	2	847157	847666	510		conserved hypothetical protein
persistent	NMV_0857	2	847700	848320	621		conserved hypothetical protein
persistent	NMV_0858	1	848434	849579	1146	dapE	succinyl-diaminopimelate desuccinylase
shell	NMV_0859/0860	3	850311	850849	539		truncated putative HTH-type transcriptional regulator (pseudogene)
cloud	NMV_0860.1	-1	850901	851281	381		truncated conserved hypothetical periplasmic protein (N-terminal 70% of the protein)
persistent	NMV_0861	3	851439	852308	870	ogt	methylated-DNA-protein-cysteine methyltransferase
persistent	NMV_0862	3	852705	853715	1011	rfaF	ADP-heptose:LPS heptosyltransferase II
persistent	NMV_0863	3	853770	854216	447	smpB	SsrA-binding protein
cloud	NMV_0865/0866	2	854588	856760	2173	autB	putative autotransporter B (pseudogene)
persistent	NMV_0868	-3	856941	858308	1368		putative FAD-linked oxidoreductase
persistent	NMV_0869	-2	858418	858654	237		H.8-like outer-membrane lipoprotein
persistent	NMV_0870	2	859127	859609	483		putative FKBP-type peptidyl-prolyl cis-trans isomerase SlyD
persistent	NMV_0871	1	859696	860508	813		putative phytoene synthase
persistent	NMV_0872	-3	860580	861050	471		conserved hypothetical protein
persistent	NMV_0873	3	861177	862982	1806	dsbD	thiol:disulfide interchange protein DsbD
persistent	NMV_0875	-1	863618	864814	1197	ackA1	acetate kinase 1
persistent	NMV_0876	1	865165	865464	300		hypothetical protein
persistent	NMV_0877	3	865464	865649	186		putative cytochrome cbb3 oxidase maturation protein
persistent	NMV_0878	1	865639	866949	1311		putative transporter
persistent	NMV_0879	3	867105	867839	735	dnaQ	DNA polymerase III epsilon subunit
persistent	NMV_0880	2	867836	868525	690	ispD	2-C-methyl-D-erythritol 4-phosphate cytidylyltransferase
persistent	NMV_0881	3	868557	869039	483	ispF	2-C-methyl-D-erythritol 2,4-cyclodiphosphate synthase
persistent	NMV_0882	1	869116	869787	672	rpiA	ribose-5-phosphate isomerase A
persistent	NMV_0883	3	869856	870527	672		putative periplasmic nuclease
persistent	NMV_0884	1	870706	871452	747		putative amino acid ABC transporter permease protein
persistent	NMV_0885	-3	872463	873881	1419		conserved hypothetical integral membrane protein
persistent	NMV_0886	-1	874424	876142	1719	argS	arginine-tRNA ligase
persistent	NMV_0887	-3	876234	877442	1209	pncB	nicotinate phosphoribosyltransferase
persistent	NMV_0888	-2	877483	878337	855		putative segregation and condensation protein A
shell	NMV_0889	-3	878508	879035	528		hypothetical integral membrane protein
persistent	NMV_0890	-1	879173	879949	777	tcdA	tRNA threonylcarbamoyladenosine dehydratase
persistent	NMV_0891	2	880166	880630	465		putative universal stress protein
persistent	NMV_0892	2	880712	881440	729	rph	ribonuclease PH
persistent	NMV_0893	2	881642	882859	1218	lysC	aspartokinase
persistent	NMV_0894	-2	884011	886779	2769		putative TonB-dependent receptor
persistent	NMV_0895	-3	888771	888965	195		conserved hypothetical protein
persistent	NMV_0896	-2	888955	891036	2082		putative carbon starvation protein A
persistent	NMV_0898	3	891513	891893	381		hypothetical lipoprotein
shell	NMV_0899	-3	892026	892520	495		conserved hypothetical protein
persistent	NMV_0900	3	892854	894287	1434	gabD	succinate-semialdehyde dehydrogenase [NADP+]
persistent	NMV_0901	1	894397	895185	789		conserved hypothetical protein
persistent	NMV_0902	2	895553	897109	1557		conserved hypothetical integral membrane protein
persistent	NMV_0903	3	897126	897872	747	surE	5'-nucleotidase SurE
persistent	NMV_0904	3	898128	899375	1248		putative metallopeptidase
persistent	NMV_0905	-3	899736	900218	483		putative acyl-CoA thioester hydrolase
shell	NMV_0906	-1	900371	900532	162		hypothetical membrane protein
persistent	NMV_0907	-3	900606	901067	462	recX	regulatory protein RecX
persistent	NMV_0908	-1	901142	901852	711	gph	phosphoglycolate phosphatase
persistent	NMV_0909	3	902259	903524	1266	gdhB	NAD-specific glutamate dehydrogenase
persistent	NMV_0910	-3	903582	904388	807		conserved hypothetical periplasmic protein
persistent	NMV_0911	2	904733	904942	210		putative tautomerase
persistent	NMV_0912	3	905031	906245	1215	alaA	glutamate-pyruvate aminotransferase AlaA
persistent	NMV_0913	-1	906332	908848	2517	clpB	chaperone ClpB
persistent	NMV_0914	1	909172	910182	1011	trpS	tryptophan-tRNA ligase
shell	NMV_0915	3	910188	910529	342		hypothetical protein
persistent	NMV_0916	3	910848	911171	324		conserved hypothetical lipoprotein
persistent	NMV_0917	-2	911380	912888	1509		putative exopolyphosphatase
shell	NMV_0919	-3	913005	913754	750		conserved hypothetical protein
shell	NMV_0919.1/0920	1	915178	915991	814	opaC	opacity protein C (pseudogene)
persistent	NMV_0921	1	917395	917811	417		conserved hypothetical protein
cloud	NMV_0922	3	918111	918269	159		truncated ISNme1 transposase (C-terminal 15% of the protein)
persistent	NMV_0924	3	918957	919580	624		putative murein lytic transglycosylase
persistent	NMV_0925	2	919688	921073	1386		putative transporter
persistent	NMV_0926	1	921076	921600	525	ssb	single-stranded DNA-binding protein
persistent	NMV_0927	3	922125	923048	924		putative transporter
persistent	NMV_0928	-2	923113	924501	1389	fumC	fumarate hydratase class II
persistent	NMV_0929	-3	924642	926621	1980	tkt	transketolase
persistent	NMV_0930	2	927149	928645	1497		putative ferredoxin
persistent	NMV_0931	1	928648	929196	549		conserved hypothetical membrane protein
persistent	NMV_0932	-3	929256	930431	1176		putative dioxygenase
persistent	NMV_0933	2	931274	932659	1386		putative DnaQ-like exonuclease
persistent	NMV_0934	-2	932869	933648	780		putative ferredoxin-NADP reductase
persistent	NMV_0935/0936	-1	933866	934873	1008		ISNme1 transposase (pseudogene)
shell	NMV_0937	3	934932	935342	411		truncated TonB-dependent siderophore receptor (C-terminal 15% of the protein)
persistent	NMV_0938	2	935486	936544	1059	dinB	DNA polymerase IV
persistent	NMV_0939	-3	936612	938627	2016	rep	ATP-dependent DNA helicase Rep
persistent	NMV_0940	-2	938647	939411	765	aroD	3-dehydroquinate dehydratase
persistent	NMV_0941	2	939665	940711	1047	recA	RecA protein
persistent	NMV_0942	-3	942663	942998	336		putative DNA-binding protein
persistent	NMV_0943	-1	943079	945208	2130	dnaZX	DNA polymerase III tau/gamma subunit
persistent	NMV_0944	-3	945303	947279	1977	mutL	DNA mismatch repair protein MutL
persistent	NMV_0945	1	947422	947607	186		conserved hypothetical protein
persistent	NMV_0946	2	947618	948286	669		putative O-methyltransferase
persistent	NMV_0947	1	948286	949002	717		conserved hypothetical TPR-containing lipoprotein
persistent	NMV_0948	3	949050	949535	486	purE	N5-carboxyaminoimidazole ribonucleotide mutase
persistent	NMV_0949	-1	949718	951172	1455		putative lactate utilization protein B
persistent	NMV_0950	-2	951169	951870	702		putative lactate utilization protein C
persistent	NMV_0951	-3	951867	952670	804		putative lactate utilization protein A
persistent	NMV_0953	1	952828	954336	1509		putative transporter
persistent	NMV_0954	1	954397	955974	1578		putative cardiolipin synthase
persistent	NMV_0955	1	956182	956715	534		putative endopeptidase
persistent	NMV_0956	-2	956758	958059	1302	aroA	3-phosphoshikimate 1-carboxyvinyltransferase
persistent	NMV_0957	3	958455	958931	477	greA	transcription elongation factor GreA
persistent	NMV_0958	1	960676	961854	1179	porA	major outer-membrane protein P.IA
persistent	NMV_0959	-1	962663	964459	1797		putative Xaa-Pro aminopeptidase
persistent	NMV_0960	3	964917	966170	1254		putative transporter
persistent	NMV_0961	1	966325	967836	1512	lysS	lysine-tRNA ligase
persistent	NMV_0962	-2	968113	969120	1008		ISNme1 transposase
cloud	NMV_0964	-2	969403	970764	1362	tpsS11	putative TpsS11 cassette
shell	NMV_0965	-2	970801	971187	387		conserved hypothetical protein
persistent	NMV_0967	-1	971360	972325	966		IS1655 transposase
persistent	NMV_0969	3	972663	973775	1113		ISNme1 transposase (contains a 35 aa insertion)
persistent	NMV_0970	-2	973984	974214	231		conserved hypothetical protein
cloud	NMV_0971	-1	974315	975325	1011		putative doxidoreductase
persistent	NMV_0972	-2	975631	977004	1374		putative ATP-dependent RNA helicase
persistent	NMV_0973	1	977359	978369	1011	dusB	tRNA-dihydrouridine synthase B
persistent	NMV_0974	3	978399	978638	240	fis	DNA-binding protein Fis
persistent	NMV_0975	2	978641	979177	537	ruvC	crossover junction endodeoxyribonuclease RuvC
persistent	NMV_0976	1	979216	980097	882	lpxL	lipid A biosynthesis lauroyltransferase
persistent	NMV_0979	1	980848	981642	795		putative ribonuclease H-like protein
persistent	NMV_0980	2	981854	984457	2604	pepN	aminopeptidase N
persistent	NMV_0981	-2	984799	987837	3039		FrpA/C protein
shell	NMV_0982	-2	987925	989154	1230		putative FrpA/FrpC cassette
shell	NMV_0983	-1	989141	989869	729		hypothetical integral membrane protein
cloud	NMV_0984	-3	989904	990095	192		FrpA/C-like protein
shell	NMV_0985	-2	990136	990570	435		hypothetical integral membrane protein
persistent	NMV_0987	1	990907	991446	540		truncated IS1016 group transposase (N-terminal 82% of the protein)
persistent	NMV_0990	3	992259	994487	2229		putative FrpA/C translocation ATP-binding protein
persistent	NMV_0992/0993	3	994710	995549	840		ISNme1 transposase (pseudogene)
persistent	NMV_0995	-3	996135	996695	561	sodC	superoxide dismutase [Cu-Zn]
cloud	NMV_0996	-3	996930	997097	168		hypothetical protein
persistent	NMV_0997	-1	997112	998152	1041	mutY	adenine DNA glycosylase
persistent	NMV_0998/0999	2	998315	999260	946		putative alcohol dehydrogenase (pseudogene)
persistent	NMV_1000	-3	999516	1000154	639	eda	KHG/KDPG aldolase [4-hydroxy-2-oxoglutarate aldolase / 2-dehydro-3-deoxy-phosphogluconate aldolase
persistent	NMV_1001	-3	1000335	1002170	1836	edd	phosphogluconate dehydratase
persistent	NMV_1002	1	1002736	1004181	1446	zwf	glucose-6-phosphate 1-dehydrogenase
persistent	NMV_1003	1	1004461	1005156	696	pgl	6-phosphogluconolactonase
persistent	NMV_1004	2	1005137	1006123	987	glk	glucokinase
persistent	NMV_1005	3	1006173	1007021	849	hexR	HTH-type transcriptional repressor HexR
persistent	NMV_1006	3	1007142	1008788	1647	pgi1	glucose-6-phosphate isomerase 1
shell	NMV_1007	1	1008931	1009353	423		conserved hypothetical protein
cloud	NMV_1009	-2	1009684	1009923	240		truncated IS630 family transposase (internal fragment corresponding to 25% of the protein)
cloud	NMV_1010	-3	1009923	1010147	225		truncated IS630 family transposase (internal fragment corresponding to 25% of the protein)
persistent	NMV_1011	-3	1010397	1010801	405		truncated IS1016 group transposase (N-terminal third of the protein)
persistent	NMV_1012	-3	1010958	1013708	2751	gyrA	DNA gyrase subunit A
persistent	NMV_1013	-2	1013806	1014306	501	hscB	co-chaperone protein HscB homolog
persistent	NMV_1014	1	1014388	1014609	222		putative alternative ribosome-rescue factor A
persistent	NMV_1015	-1	1014569	1014889	321	iscA	iron-binding protein IscA
persistent	NMV_1016	-2	1014976	1015362	387	iscU	iron-sulfur cluster assembly scaffold protein IscU
cloud	NMV_1017	-3	1015428	1015556	129		hypothetical protein
persistent	NMV_1018	-3	1015623	1016837	1215	iscS	cysteine desulfurase IscS
persistent	NMV_1019	-2	1016866	1017312	447	iscR	iron-sulphur cluster-assembly HTH-type transcriptional repressor IscR
persistent	NMV_1020	3	1017603	1018775	1173	lldD	L-lactate dehydrogenase
persistent	NMV_1021	-1	1018919	1021699	2781		putative type III restriction-modification system enzyme Res
shell	NMV_1022/1023	-3	1021689	1023645	1957		putative type III restriction-modification system enzyme Mod (pseudogene)
persistent	NMV_1024	-2	1023862	1024806	945	truB	tRNA pseudouridine synthase B
persistent	NMV_1025	-3	1024818	1025189	372	rbfA	ribosome-binding factor A
persistent	NMV_1026	3	1025379	1026623	1245	clpX	ATP-dependent Clp protease ATP-binding subunit ClpX
persistent	NMV_1027	-3	1026726	1027922	1197	argD	acetylornithine/succinyldiaminopimelate aminotransferase
persistent	NMV_1028	1	1028326	1028826	501		conserved hypothetical protein
persistent	NMV_1029/1029.1	1	1028911	1029465	555		hypothetical lipoprotein (pseudogene)
persistent	NMV_1030	-3	1029954	1031342	1389		putative ATP-dependent RNA helicase
persistent	NMV_1031	3	1031670	1032617	948	rlmK/L	ribosomal RNA large subunit methyltransferase K/L
persistent	NMV_1032	-2	1032670	1033002	333	trxA	thioredoxin
persistent	NMV_1033	1	1033300	1033773	474	drnN	iron-sulfur cluster repair protein DnrN
persistent	NMV_1034	-2	1033843	1034634	792	nadE	NH(3)-dependent NAD(+) synthetase
persistent	NMV_1035	2	1034807	1036216	1410	xseA	exodeoxyribonuclease VII large subunit
persistent	NMV_1036	3	1037145	1038686	1542		putative transporter
persistent	NMV_1037	-1	1038755	1039804	1050	rluB	ribosomal large subunit pseudouridine synthase B
persistent	NMV_1038	3	1040028	1040660	633	pdxH	pyridoxine/pyridoxamine 5'-phosphate oxidase
persistent	NMV_1039	-1	1040789	1041799	1011		putative iron/sulphur-binding oxidoreductase
persistent	NMV_1040	-3	1041891	1043321	1431	gatB	aspartyl-tRNA(Asn) amidotransferase subunit B
persistent	NMV_1041	-3	1043364	1044296	933		conserved hypothetical protein
persistent	NMV_1042	-1	1044293	1045738	1446	gatA	aspartyl-tRNA(Asn) amidotransferase subunit A
persistent	NMV_1043	-2	1045801	1046091	291	gatC	aspartyl-tRNA(Asn) amidotransferase subunit C
persistent	NMV_1044	1	1046242	1046895	654		putative transporter
persistent	NMV_1045	2	1046900	1048243	1344		putative aldehyde dehydrogenase-like protein
persistent	NMV_1046	-1	1048292	1048726	435		conserved hypothetical protein
persistent	NMV_1047	-2	1049668	1050924	1257		putative ribosomal RNA small subunit methyltransferase
persistent	NMV_1048	-2	1050961	1051812	852		conserved hypothetical protein
persistent	NMV_1049	-2	1051873	1052688	816		putative tRNA (cytidine/uridine-2'-O-)-methyltransferase TrmJ
persistent	NMV_1050	1	1052932	1053717	786	suhB	inositol-1-monophosphatase
cloud	NMV_1051/1052	3	1053987	1055392	1406		putative TonB-dependent receptor protein (pseudogene)
persistent	NMV_1053	2	1055516	1057066	1551		conserved hypothetical protein
persistent	NMV_1054	-2	1057426	1059210	1785		putative pyruvate dehydrogenase E3 component
persistent	NMV_1055	-1	1059287	1060858	1572	aceF	pyruvate dehydrogenase E2 component
persistent	NMV_1056	-3	1061004	1063667	2664	aceE	pyruvate dehydrogenase E1 component
persistent	NMV_1058	3	1064361	1066073	1713	proS	proline-tRNA ligase
persistent	NMV_1059	2	1066136	1066792	657		putative hydrolase/isomerase
persistent	NMV_1060	-1	1066802	1067257	456		putative pre-16S rRNA nuclease
persistent	NMV_1061	-3	1067250	1067798	549		conserved hypothetical protein
persistent	NMV_1062	-2	1067800	1068360	561		conserved hypothetical protein
persistent	NMV_1063	1	1068688	1070493	1806		putative metallopeptidase
persistent	NMV_1064	3	1070613	1072097	1485	prc	carboxy-terminal processing protease
persistent	NMV_1065	1	1072354	1074453	2100	uvrB	UvrABC system protein B
cloud	NMV_1066	-1	1074494	1074694	201		hypothetical protein
cloud	NMV_1067	-2	1074691	1074975	285		hypothetical protein
persistent	NMV_1068	-1	1075727	1076443	717	trmB	tRNA (guanine-N(7)-)-methyltransferase
persistent	NMV_1069	-3	1076565	1077968	1404		conserved hypothetical TPR-containing protein
persistent	NMV_1070	-2	1078087	1079973	1887	uvrC	UvrABC system protein C
persistent	NMV_1071	-2	1080028	1082205	2178		putative cation-transporting ATPase
persistent	NMV_1072	1	1082344	1083294	951	trxB	thioredoxin reductase
persistent	NMV_1073	3	1083450	1083818	369	rpsF	30S ribosomal protein S6
persistent	NMV_1074	3	1083819	1084121	303	priB	primosomal replication protein n
persistent	NMV_1075	3	1084128	1084358	231	rpsR	30S ribosomal protein S18
persistent	NMV_1076	1	1084375	1084827	453	rplI	50S ribosomal protein L9
persistent	NMV_1078	-1	1085615	1086421	807		conserved hypothetical integral membrane protein
persistent	NMV_1079	-1	1086422	1087168	747	pss	CDP-diacylglycerol-serine O-phosphatidyltransferase
shell	NMV_1080	-3	1087242	1087427	186		hypothetical protein
persistent	NMV_1081	2	1087751	1088233	483		hypothetical periplasmic protein
persistent	NMV_1082	-1	1088285	1089496	1212		putative uracil permease
persistent	NMV_1083	2	1089719	1092157	2439	ftsK	DNA translocase FtsK
persistent	NMV_1084	2	1092365	1093675	1311	tig	trigger factor
persistent	NMV_1085	1	1093771	1094385	615	clpP	ATP-dependent Clp protease proteolytic subunit
persistent	NMV_1086	-3	1094442	1095707	1266	ispG	4-hydroxy-3-methylbut-2-en-1-yl diphosphate synthase (flavodoxin)
persistent	NMV_1087	-3	1095723	1096484	762	pilW	type IV pilus biogenesis lipoprotein PilW
persistent	NMV_1088	-1	1096487	1097581	1095	rlmN	dual-specificity RNA methyltransferase RlmN
persistent	NMV_1089	-2	1097725	1098150	426	ndk	nucleoside diphosphate kinase
persistent	NMV_1090	-1	1098209	1099360	1152		putative ATPase
persistent	NMV_1091	-2	1099750	1100577	828	frmB	S-formylglutathione hydrolase FrmB
persistent	NMV_1092	-3	1100586	1101722	1137	frmA	S-(hydroxymethyl)glutathione dehydrogenase
persistent	NMV_1093	3	1101843	1102250	408		putative HTH-type transcriptional regulator
persistent	NMV_1094	-1	1102601	1102915	315	ihfB	integration host factor beta subunit
persistent	NMV_1095	-3	1102926	1104611	1686	rpsA	30S ribosomal protein S1
persistent	NMV_1096	-1	1104767	1105423	657	cmk	cytidylate kinase
shell	NMV_1097/1097.1/1098	-1	1105667	1106925	1259		putative sodium-dependent transporter (pseudogene)
persistent	NMV_1100	-1	1107527	1108219	693	rsuA	ribosomal small subunit pseudouridine synthase A
persistent	NMV_1101	-3	1108287	1110263	1977	mltD	membrane-bound lytic murein transglycosylase D
persistent	NMV_1102	1	1110442	1111107	666		putative methyltransferase
persistent	NMV_1103	1	1111159	1111986	828	mutM	formamidopyrimidine-DNA glycosylase
persistent	NMV_1104	1	1112074	1112841	768	plsC	1-acyl-sn-glycerol-3-phosphate acyltransferase
persistent	NMV_1105	-1	1113152	1113463	312		hypothetical periplasmic protein
persistent	NMV_1106	2	1113992	1116271	2280	nrdA	ribonucleoside-diphosphate reductase alpha subunit
shell	NMV_1107	3	1116237	1117217	981		conserved hypothetical protein
persistent	NMV_1108	3	1117410	1118564	1155	nrdB	ribonucleoside-diphosphate reductase beta subunit
persistent	NMV_1109	2	1118762	1119052	291		putative ferredoxin-like protein
persistent	NMV_1110	-3	1119093	1119371	279	ftsB	cell division protein FtsB
persistent	NMV_1111	-1	1119386	1120672	1287	eno	enolase
persistent	NMV_1112	-2	1120720	1121160	441		conserved hypothetical integral membrane protein
persistent	NMV_1113	-3	1121175	1122017	843	kdsA	2-dehydro-3-deoxyphosphooctonate aldolase
persistent	NMV_1114	-3	1122039	1122422	384	panD	aspartate 1-decarboxylase precursor
persistent	NMV_1115	-2	1122571	1126710	4140	mfd	transcription-repair coupling factor
persistent	NMV_1116	2	1126895	1128322	1428		putative acyl-CoA dehydrogenase/oxidase
persistent	NMV_1118	2	1128524	1129633	1110	mltB	membrane-bound lytic murein transglycosylase B
persistent	NMV_1119	-2	1129666	1130469	804		IS1016 group transposase
persistent	NMV_1120	-2	1130476	1132482	2007		putative site-specific recombinase
persistent	NMV_1121	1	1132771	1134798	2028		putative transporter
persistent	NMV_1122	-2	1134889	1136442	1554	fadD2	long-chain-fatty-acid-CoA ligase
persistent	NMV_1123	-1	1136729	1137922	1194		putative TonB-dependent receptor
persistent	NMV_1124	-2	1137919	1138905	987		conserved hypothetical periplasmic protein
persistent	NMV_1125	-1	1138916	1140352	1437		putative alginate O-acetylase AlgI
persistent	NMV_1128	3	1140981	1141193	213		putative heavy-metal scavenger protein
persistent	NMV_1129/1130	3	1141341	1142924	1584		putative methyltransferase (pseudogene)
persistent	NMV_1131	3	1143006	1144103	1098		conserved hypothetical protein
persistent	NMV_1132	2	1144217	1145332	1116	glxK	glycerate kinase
persistent	NMV_1133	3	1145457	1145912	456		putative low molecular weight protein-tyrosine-phosphatase
persistent	NMV_1134	1	1145983	1146459	477		putative cation uptake HTH-type transcriptional regulator
persistent	NMV_1135	3	1146447	1147373	927		putative GTPase
persistent	NMV_1136	1	1147438	1147995	558	ppiA	peptidyl-prolyl cis-trans isomerase A
shell	NMV_1136.1/1137	2	1148111	1150160	2050		putative type III restriction-modification system enzyme Mod (pseudogene)
shell	NMV_1138	3	1150173	1153112	2940		putative type III restriction-modification system enzyme Res
persistent	NMV_1139	-1	1153148	1154164	1017	ttcA	tRNA-cytidine(32) 2-sulfurtransferase
persistent	NMV_1140	-3	1154262	1155128	867		putative tRNA-modifying protein
persistent	NMV_1141	-2	1155160	1155522	363		conserved hypothetical protein
persistent	NMV_1142	1	1155598	1156077	480		putative Cys-tRNA(Pro)/Cys-tRNA(Cys) deacylase
persistent	NMV_1143	2	1156100	1156822	723		putative DnaJ-like protein
persistent	NMV_1144	3	1156824	1157699	876		putative transporter
persistent	NMV_1145	-2	1157896	1159293	1398	aspA	aspartate ammonia-lyase
persistent	NMV_1146	-2	1159753	1160316	564		conserved hypothetical periplasmic protein
persistent	NMV_1147	-2	1160479	1161549	1071	leuB	3-isopropylmalate dehydrogenase
cloud	NMV_1148	-2	1161643	1162104	462		conserved hypothetical protein
persistent	NMV_1149	-1	1162169	1162861	693	leuD	3-isopropylmalate dehydratase small subunit
persistent	NMV_1150	-3	1162872	1163126	255		hypothetical lipoprotein
persistent	NMV_1151	-3	1163223	1164632	1410	leuC	3-isopropylmalate dehydratase large subunit
persistent	NMV_1152	1	1164892	1166241	1350		putative glutamate-cysteine ligase
persistent	NMV_1153	3	1166364	1167041	678		putative DNA repair protein RadC
persistent	NMV_1154	3	1167114	1167839	726	queH	epoxyqueuosine reductase QueH
persistent	NMV_1155	2	1167992	1169272	1281		conserved hypothetical membrane-associated protein
persistent	NMV_1156	3	1169277	1170455	1179	hflX	GTPase HflX
persistent	NMV_1157	2	1170452	1172923	2472		putative copper-exporting P-type ATPase
persistent	NMV_1159	-2	1173580	1174356	777	fpr	ferredoxin-NADP reductase
persistent	NMV_1160	-3	1174545	1175339	795		conserved hypothetical protein
persistent	NMV_1161	-2	1175386	1176852	1467	thrC	threonine synthase
persistent	NMV_1162	-2	1176868	1177239	372		conserved hypothetical lipoprotein
persistent	NMV_1163	-3	1177491	1178960	1470		putative transporter
persistent	NMV_1164	3	1179216	1180130	915		putative HTH-type transcriptional regulator
shell	NMV_1165	-2	1180402	1181094	693		hypothetical protein
persistent	NMV_1166	-1	1181180	1181665	486		hypothetical protein
persistent	NMV_1167	1	1181914	1183224	1311	rarA	replication-associated recombination protein A
shell	NMV_1168	3	1183338	1186343	3006		putative type I restriction-modification system R protein
cloud	NMV_1169	1	1186450	1187625	1176		putative type I restriction-modification system S protein
shell	NMV_1170	1	1187674	1189275	1602		putative type I restriction-modification system M protein
persistent	NMV_1171	-1	1189583	1190920	1338	ribB	3,4-dihydroxy-2-butanone 4-phosphate synthase
shell	NMV_1172/1173	-2	1191136	1192151	1016		putative glycosyl transferase (pseudogene)
persistent	NMV_1174	-1	1192307	1192900	594	ribA	GTP cyclohydrolase II
persistent	NMV_1175	-3	1192893	1193567	675		conserved hypothetical protein
persistent	NMV_1177	1	1194322	1195356	1035	purM	phosphoribosylformylglycinamidine cyclo-ligase
persistent	NMV_1178	-3	1195830	1196486	657		putative two-component system transcriptional regulator protein
persistent	NMV_1179	-1	1196483	1198255	1773		putative two-component system sensor protein
shell	NMV_1181	3	1198497	1199075	579	mobA	molybdenum cofactor guanylyltransferase
persistent	NMV_1182	3	1199151	1199855	705	ribC	riboflavin synthase alpha chain
persistent	NMV_1183	1	1199863	1200726	864		conserved hypothetical protein
persistent	NMV_1184	-2	1200739	1201173	435		conserved hypothetical periplasmic protein
persistent	NMV_1185	2	1201319	1202047	729	rpe	ribulose-phosphate 3-epimerase
persistent	NMV_1186	-3	1202070	1203101	1032	ruvB	Holliday junction ATP-dependent DNA helicase RuvB
persistent	NMV_1187	-3	1203183	1203491	309		conserved hypothetical protein
persistent	NMV_1188	-3	1203714	1204967	1254	cca	multifunctional CCA protein [CCA-adding enzyme / 2'-nucleotidase / 2',3'-cyclic phosphodiesterase and phosphatase]
persistent	NMV_1189	-3	1205052	1206680	1629		putative ABC transporter ATP-binding protein
persistent	NMV_1190	2	1206830	1207204	375		conserved hypothetical protein
persistent	NMV_1191	1	1207264	1208802	1539		putative peptidyl-prolyl cis-trans isomerase D
persistent	NMV_1193	1	1208869	1209486	618	recR	recombination protein RecR
persistent	NMV_1194	-1	1209542	1209820	279		hypothetical periplasmic protein
persistent	NMV_1195	2	1210025	1211272	1248	lolC	lipoprotein-releasing system transmembrane protein LolC
persistent	NMV_1196	3	1211265	1211960	696	lolD	lipoprotein-releasing system ATP-binding protein LolD
persistent	NMV_1197	1	1212028	1213773	1746	recD	exodeoxyribonuclease V alpha chain
persistent	NMV_1198	-2	1213801	1214904	1104		putative methyltransferase
persistent	NMV_1199	2	1215155	1217605	2451	lon	ATP-dependent protease Lon
persistent	NMV_1200	3	1217787	1218056	270	hup	DNA-binding protein HU
persistent	NMV_1201	-2	1218115	1218549	435		hypothetical periplasmic protein
persistent	NMV_1202	-1	1218542	1219849	1308	hom	homoserine dehydrogenase
shell	NMV_1203	3	1220022	1220417	396		conserved hypothetical protein
persistent	NMV_1204	1	1220494	1222416	1923		putative ABC transporter ATP-binding protein
persistent	NMV_1205	1	1222882	1223397	516		conserved hypothetical periplasmic protein
cloud	NMV_1206	3	1223442	1223843	402		hypothetical integral membrane protein
shell	NMV_1208/1209/1210/1211	-1	1223963	1226445	2483		putative type I restriction-modification system M protein (pseudogene)
persistent	NMV_1212	-2	1226548	1227207	660	ung	uracil-DNA glycosylase
persistent	NMV_1213	3	1227288	1227695	408		conserved hypothetical integral membrane protein
persistent	NMV_1214	2	1227710	1228657	948		conserved hypothetical periplasmic protein
persistent	NMV_1215	-3	1228764	1229834	1071		conserved hypothetical integral membrane protein
persistent	NMV_1216	1	1230019	1230294	276		conserved hypothetical protein
persistent	NMV_1217	2	1230296	1230919	624	lipB2	octanoyltransferase
persistent	NMV_1218	3	1230912	1231895	984	lipA2	lipoyl synthase
persistent	NMV_1219	3	1232358	1232822	465	bfrA	bacterioferritin A
persistent	NMV_1220	3	1232850	1233323	474	bfrB	bacterioferritin B
persistent	NMV_1222	3	1233648	1233968	321		putative HTH-type transcriptional regulator
persistent	NMV_1223	3	1234017	1236575	2559	glnD	bifunctional uridylyltransferase/uridylyl-removing enzyme
shell	NMV_1224	3	1236672	1237133	462		hypothetical protein
persistent	NMV_1225	2	1237460	1238923	1464	guaB	inosine-5'-monophosphate dehydrogenase
persistent	NMV_1227	-3	1239267	1241651	2385	rnr	ribonuclease R
persistent	NMV_1229	-3	1242642	1244453	1812		putative GTP-binding protein TypA
persistent	NMV_1231	-1	1244723	1245613	891	nnrD	ADP-dependent (S)-NAD(P)H-hydrate dehydratase
persistent	NMV_1232	3	1245678	1246334	657		putative cytochrome
persistent	NMV_1233	2	1246784	1248235	1452	cysG	siroheme synthase [uroporphyrin-III C-methyltransferase/ precorrin-2 dehydrogenase / sirohydrochlorin ferrochelatase]
persistent	NMV_1234	2	1248251	1248985	735	cysH	adenylyl-sulfate reductase (thioredoxin)
persistent	NMV_1235	3	1249023	1249946	924	cysD	sulfate adenylyltransferase subunit 2
persistent	NMV_1236	2	1249985	1251271	1287	cysN	sulfate adenylyltransferase subunit 1
persistent	NMV_1237	1	1251268	1253082	1815	cysJ	sulfite reductase [NADPH] flavoprotein alpha-component
persistent	NMV_1238	3	1253109	1254878	1770	cysI	sulfite reductase [NADPH] hemoprotein beta-component
persistent	NMV_1239	1	1255051	1256910	1860	ilvD	dihydroxy-acid dehydratase
shell	NMV_1240	1	1257556	1258122	567		conserved hypothetical protein
persistent	NMV_1241	-1	1258250	1259215	966		IS1655 transposase
persistent	NMV_1243	-3	1259352	1260602	1251	bioB	biotin synthase
persistent	NMV_1245	-1	1260611	1261987	1377	mpl	UDP-N-acetylmuramate-L-alanyl-gamma-D-glutamyl-meso-2,6-diaminoheptandioate ligase
persistent	NMV_1246	-3	1262049	1262351	303		hypothetical periplasmic protein
persistent	NMV_1247	-3	1262364	1262561	198		hypothetical periplasmic protein
persistent	NMV_1248	-3	1262571	1263356	786		putative tRNA/rRNA methyltransferase
persistent	NMV_1249	-2	1263430	1264740	1311	tilS	tRNA(Ile)-lysidine synthase
persistent	NMV_1250	-1	1264808	1265767	960	accA	acetyl-coenzyme A carboxylase carboxyl transferase subunit alpha
persistent	NMV_1253	2	1265978	1266379	402	hslR	heat shock protein 15
persistent	NMV_1254	-3	1266447	1266644	198	iscX	protein IscX
shell	NMV_1255	2	1266857	1267411	555		hypothetical protein
persistent	NMV_1256	-3	1267731	1268072	342	fdx	2Fe-2S ferredoxin
persistent	NMV_1257/1258	-3	1268127	1268886	760		conserved hypothetical ANK repeat-containing protein (pseudogene)
persistent	NMV_1259	-3	1268925	1269581	657		conserved hypothetical protein
persistent	NMV_1260	-3	1269663	1271525	1863		putative chaperone protein HscA
persistent	NMV_1261	3	1271697	1272569	873		putative phytoene synthase
persistent	NMV_1262	3	1272648	1273961	1314		putative oxidoreductase
persistent	NMV_1263	2	1274045	1274764	720		putative oxidoreductase
persistent	NMV_1264	1	1274929	1275600	672		putative CsgG-like lipoprotein
persistent	NMV_1265	1	1275610	1275978	369		conserved hypothetical TPR-containing lipoprotein
persistent	NMV_1266	3	1275975	1276622	648		conserved hypothetical lipoprotein
shell	NMV_1267	1	1277065	1278207	1143		truncated putative ABC transporter ATP-binding protein (N-terminal 70% of the protein)
persistent	NMV_1268	-1	1278317	1278526	210		conserved hypothetical protein
persistent	NMV_1269	-2	1278523	1278819	297		conserved hypothetical protein
persistent	NMV_1270	-3	1278798	1279403	606		conserved hypothetical protein
shell	NMV_1271	1	1279483	1279770	288		conserved hypothetical protein
shell	NMV_1272	2	1279742	1280044	303		conserved hypothetical protein
cloud	NMV_1273	-3	1280646	1281017	372		conserved hypothetical protein
persistent	NMV_1274	-2	1281055	1282956	1902		putative phage tail fibre protein
persistent	NMV_1275	-1	1282967	1283527	561		conserved hypothetical phage protein
shell	NMV_1276	-2	1283524	1284033	510		truncated putative baseplate J-like phage protein (C-terminal half of the protein)
shell	NMV_1277	-1	1284026	1284226	201		truncated conserved hypothetical phage protein (N-terminal 30% of the protein)
shell	NMV_1278	-2	1284223	1285368	1146		putative phage tail protein
shell	NMV_1279	-1	1285358	1285828	471		conserved hypothetical phage protein
shell	NMV_1280	-3	1285929	1286990	1062		putative phage maturation peptidase
shell	NMV_1281	-1	1287221	1287637	417		putative phage tail completion protein
shell	NMV_1282	-3	1287765	1289090	1326		putative phage head morphogenesis protein
shell	NMV_1283	-2	1289077	1290645	1569		conserved hypothetical phage protein
shell	NMV_1284	-3	1290645	1292267	1623		conserved hypothetical phage protein
shell	NMV_1285	2	1292279	1292791	513		conserved hypothetical phage protein
shell	NMV_1286	-1	1292759	1293292	534		conserved hypothetical phage protein
shell	NMV_1287	-2	1293295	1293492	198		conserved hypothetical protein
shell	NMV_1288	-3	1293489	1293755	267		conserved hypothetical protein
shell	NMV_1289	-1	1293767	1294108	342		hypothetical protein
persistent	NMV_1290	-2	1294105	1294299	195		hypothetical protein
persistent	NMV_1291	-1	1294319	1294573	255		hypothetical protein
shell	NMV_1292	-3	1294644	1294808	165		hypothetical protein
persistent	NMV_1294	-2	1295014	1295556	543		putative amidase
shell	NMV_1295	-1	1295699	1296175	477		hypothetical protein
shell	NMV_1296	-3	1296222	1296662	441		conserved hypothetical phage protein
cloud	NMV_1297	-1	1296662	1297063	402		conserved hypothetical phage protein
cloud	NMV_1298	-1	1297262	1298149	888		putative RdgC-like protein
cloud	NMV_1299	-2	1298194	1298385	192		hypothetical protein
shell	NMV_1300	-3	1298385	1298906	522	gam	host-nuclease inhibitor phage protein Gam
shell	NMV_1301	-1	1298921	1299148	228		hypothetical protein
cloud	NMV_1302	-1	1299212	1299379	168		hypothetical protein
cloud	NMV_1303	-3	1299372	1299545	174		hypothetical protein
cloud	NMV_1304	-1	1299542	1299661	120		hypothetical protein
shell	NMV_1305	-3	1299654	1299920	267		hypothetical protein
persistent	NMV_1307	-3	1300011	1300925	915		putative phage transposition protein
persistent	NMV_1308	-1	1300961	1302937	1977		putative phage transposase
persistent	NMV_1309	-3	1302939	1303190	252		putative DNA-binding phage protein
persistent	NMV_1310	2	1303238	1304137	900		putative DNA-binding protein
shell	NMV_1312	1	1304347	1304517	171		truncated putative transcriptional regulator (C-terminal 22% of the protein)
persistent	NMV_1313	-2	1304560	1305525	966		IS1655 transposase
persistent	NMV_1315	2	1305848	1306399	552		truncated putative ABC transporter ATP-binding protein (C-terminal 30% of the protein)
persistent	NMV_1316	1	1306504	1307172	669	hda	DnaA regulatory inactivator Hda
persistent	NMV_1317	3	1307169	1307837	669	hisK	histidinol-phosphatase
shell	NMV_1318	1	1308301	1308744	444		hypothetical integral membrane protein
persistent	NMV_1319	-1	1309694	1310590	897	argB	acetylglutamate kinase
persistent	NMV_1320	3	1310760	1311890	1131		putative carboxypeptidase
persistent	NMV_1321	1	1311961	1312812	852	lgt	phosphatidylglycerol-prolipoprotein diacylglyceryl transferase
persistent	NMV_1322	-1	1312895	1313557	663		conserved hypothetical protein
persistent	NMV_1323	-1	1313807	1315600	1794	leuA	2-isopropylmalate synthase
persistent	NMV_1324	1	1315846	1316955	1110	proB	glutamate 5-kinase
persistent	NMV_1325	1	1316968	1318230	1263	proA	gamma-glutamyl phosphate reductase
persistent	NMV_1326	-3	1318455	1321493	3039		putative FtsK-like protein
persistent	NMV_1327	2	1321658	1322338	681		conserved hypothetical integral membrane protein
persistent	NMV_1328	3	1322367	1322726	360		putative fluoride ion transporter CrcB
cloud	NMV_1329	-2	1322989	1323288	300		hypothetical protein
shell	NMV_1330	-3	1323429	1323593	165		hypothetical protein
persistent	NMV_1331	-1	1323770	1324306	537		putative ADP-ribose pyrophosphatase NudF
persistent	NMV_1332	-1	1324340	1324696	357	folB	dihydroneopterin aldolase
persistent	NMV_1333	3	1324752	1325354	603	plsY	glycerol-3-phosphate acyltransferase
persistent	NMV_1334	3	1325442	1326287	846	rlmJ	ribosomal RNA large subunit methyltransferase J
persistent	NMV_1335	2	1326533	1327507	975	fbp	fructose-1,6-bisphosphatase
persistent	NMV_1336	-1	1327649	1327867	219		conserved hypothetical protein
persistent	NMV_1338/1339	3	1328211	1328473	263		putative glutaredoxin 4 (pseudogene)
persistent	NMV_1340	1	1328641	1330416	1776	ggt	glutathione hydrolase/gamma-glutamyltranspeptidase proenzyme
shell	NMV_1341	3	1330479	1330742	264		hypothetical protein
persistent	NMV_1343	1	1330897	1332147	1251	glyA	serine hydroxymethyltransferase
persistent	NMV_1344	2	1332239	1332883	645	dedA	DedA protein
persistent	NMV_1345	2	1332902	1334812	1911		putative ABC transporter ATP-binding protein
persistent	NMV_1346	1	1334833	1335198	366		conserved hypothetical integral membrane protein
persistent	NMV_1347	3	1335162	1336784	1623	trpE	anthranilate synthase component I
persistent	NMV_1348	2	1336781	1337326	546		conserved hypothetical protein
persistent	NMV_1349	1	1337323	1338459	1137	purK	N5-carboxyaminoimidazole ribonucleotide synthase
persistent	NMV_1350	2	1338506	1338988	483		putative acetyltransferase
persistent	NMV_1351	2	1339094	1340149	1056		putative sulfate-binding protein Sbp
persistent	NMV_1353	1	1340875	1341480	606		putative Smr-like protein
persistent	NMV_1355	-3	1342224	1342973	750		IS150 group transposase
persistent	NMV_1356	-2	1342978	1343388	411		conserved hypothetical periplasmic protein
persistent	NMV_1357	-1	1343381	1343548	168		conserved hypothetical protein
shell	NMV_1358	-2	1343644	1343817	174		hypothetical periplasmic protein
persistent	NMV_1359	-1	1343831	1344334	504		conserved hypothetical protein
shell	NMV_1360	-2	1344424	1344906	483		conserved hypothetical integral membrane protein
shell	NMV_1361	-3	1344903	1345871	969		hypothetical protein
shell	NMV_1363	-1	1346105	1346350	246		putative toxin
shell	NMV_1364	-3	1346379	1346756	378		putative antitoxin
persistent	NMV_1366	1	1347061	1347351	291		putative DNA-binding phage protein
persistent	NMV_1367	3	1347396	1348271	876		conserved hypothetical phage protein
persistent	NMV_1368/1369	1	1348252	1349155	904		phage transposase (pseudogene)
persistent	NMV_1370	3	1349235	1349438	204		conserved hypothetical protein
persistent	NMV_1371	1	1349476	1349757	282		hypothetical protein
persistent	NMV_1372	3	1349769	1349972	204		hypothetical protein
persistent	NMV_1373	-1	1350248	1351255	1008		ISNme1 transposase
persistent	NMV_1374	2	1351442	1351624	183		hypothetical periplasmic protein
persistent	NMV_1375	-3	1351674	1352675	1002	dusC	tRNA-dihydrouridine(16) synthase
persistent	NMV_1376	-2	1352752	1356585	3834		putative oxidoreductase
cloud	NMV_1377	2	1357163	1357582	420		hypothetical lipoprotein
persistent	NMV_1378	2	1357679	1359370	1692	dld	quinone-dependent D-lactate dehydrogenase
persistent	NMV_1379	2	1359665	1360036	372		conserved hypothetical integral membrane protein
persistent	NMV_1380	3	1360191	1360739	549		conserved hypothetical protein
persistent	NMV_1381/1382	3	1360869	1361960	1092		putative acyl-CoA dehydrogenase (pseudogene)
cloud	NMV_1383	3	1362321	1362434	114		truncated rubredoxin (N-terminal 75% of the protein)
persistent	NMV_1384	1	1364923	1366707	1785	nhhA	autotransporter adhesin NhhA
persistent	NMV_1385	3	1366839	1367846	1008		ISNme1 transposase
cloud	NMV_1386	3	1367982	1368173	192		hypothetical protein
shell	NMV_1387	-1	1368170	1368676	507		conserved hypothetical phage protein
shell	NMV_1388	-2	1368679	1368876	198		conserved hypothetical protein
shell	NMV_1389	-3	1368873	1369139	267		conserved hypothetical protein
shell	NMV_1390	-1	1369151	1369489	339		hypothetical protein
persistent	NMV_1391	-2	1369486	1369704	219		hypothetical protein
persistent	NMV_1392	1	1369717	1369887	171		conserved hypothetical protein
persistent	NMV_1393	-3	1369932	1370114	183		hypothetical protein
persistent	NMV_1394	-2	1370134	1370553	420		hypothetical protein
persistent	NMV_1395	-1	1370525	1370761	237		conserved hypothetical protein
shell	NMV_1396	-2	1370764	1370928	165		hypothetical protein
persistent	NMV_1398	-1	1371134	1371679	546		putative amidase
persistent	NMV_1399	-3	1371987	1372415	429		conserved hypothetical phage protein
persistent	NMV_1400	-2	1372396	1372830	435		conserved hypothetical phage protein
persistent	NMV_1401	-3	1372983	1373939	957		IS110 family transposase
persistent	NMV_1402	-3	1374537	1376117	1581	purH	bifunctional purine biosynthesis protein PurH [phosphoribosylaminoimidazolecarboxamide formyltransferase / IMP cyclohydrolase]
shell	NMV_1403	-3	1376277	1377500	1224		putative H(+)/Cl(-) exchange transporter ClcA
persistent	NMV_1404	-3	1377564	1378397	834	serB	phosphoserine phosphatase
persistent	NMV_1405	1	1378687	1380228	1542	pntA	NAD(P) transhydrogenase subunit alpha
persistent	NMV_1406	1	1380232	1380615	384		conserved hypothetical integral membrane protein
persistent	NMV_1407	3	1380681	1382066	1386	pntB	NAD(P) transhydrogenase subunit beta
persistent	NMV_1408	-3	1382274	1382741	468		putative NADPH-quinone dehydrogenase
persistent	NMV_1409	-1	1383344	1383739	396		truncated TspB-like protein (N-terminal third of the protein)
persistent	NMV_1410	-3	1383723	1384040	318		hypothetical protein
persistent	NMV_1412	-2	1384168	1384446	279		hypothetical protein
persistent	NMV_1413	-2	1384453	1384737	285		hypothetical integral membrane protein
persistent	NMV_1414	-1	1384745	1384942	198		hypothetical protein
persistent	NMV_1415	-3	1384947	1385291	345		conserved hypothetical protein
persistent	NMV_1416/1417	-1	1385282	1386315	1034		putative phage replication initiation factor (pseudogene)
cloud	NMV_1418	2	1386767	1386940	174		truncated IS1016 group transposase (internal fragment corresponding to 25% of the protein)
persistent	NMV_1419	-3	1387092	1388150	1059	trpD	anthranilate phosphoribosyltransferase
persistent	NMV_1420	-3	1388214	1388804	591	trpG	anthranilate synthase component II
persistent	NMV_1423	1	1389226	1391502	2277		putative TonB-dependent receptor
persistent	NMV_1425	-2	1392334	1393131	798	psd	phosphatidylserine decarboxylase proenzyme
persistent	NMV_1426	2	1393286	1396132	2847	uvrA	UvrABC system protein A
shell	NMV_1428	-1	1396349	1396546	198		conserved hypothetical protein
shell	NMV_1429	-1	1396550	1396819	270		hypothetical protein
shell	NMV_1430	1	1396957	1397898	942		conserved hypothetical protein
cloud	NMV_1433	1	1398640	1398969	330		conserved hypothetical protein
persistent	NMV_1434	-2	1399204	1400094	891	sucD	succinate-CoA ligase [ADP-forming] alpha chain
persistent	NMV_1435	-1	1400105	1401271	1167	sucC	succinate-CoA ligase [ADP-forming] beta chain
persistent	NMV_1436	-2	1401370	1401657	288		hypothetical integral membrane protein
persistent	NMV_1438	-1	1401752	1403185	1434		putative dihydrolipoyl dehydrogenase component of 2-oxoglutarate dehydrogenase complex
persistent	NMV_1439	-3	1403550	1404731	1182	sucB	dihydrolipoyllysine-residue succinyltransferase component of 2-oxoglutarate dehydrogenase complex
persistent	NMV_1440	-3	1404831	1407659	2829	sucA	2-oxoglutarate dehydrogenase E1 component
persistent	NMV_1441	-3	1407864	1409147	1284	gltA	citrate synthase
persistent	NMV_1442	-3	1409259	1409507	249		putative FAD assembly factor SdhE
persistent	NMV_1443	-3	1409511	1410218	708	sdhB	succinate dehydrogenase iron-sulfur subunit
persistent	NMV_1444	-3	1410339	1412102	1764	sdhA	succinate dehydrogenase flavoprotein subunit
persistent	NMV_1445	-1	1412105	1412446	342	sdhD	succinate dehydrogenase membrane anchor protein
persistent	NMV_1446	-2	1412440	1412817	378	sdhC	succinate dehydrogenase cytochrome b-556 subunit
persistent	NMV_1448	-3	1413096	1414565	1470		putative dihydrolipoyl dehydrogenase
persistent	NMV_1449	-1	1414748	1415485	738		putative peroxiredoxin
persistent	NMV_1450	-1	1415762	1418038	2277	metE	5-methyltetrahydropteroyltriglutamate-homocysteine methyltransferase
persistent	NMV_1451	-3	1418175	1419053	879	metF	5,10-methylenetetrahydrofolate reductase
persistent	NMV_1452	2	1419254	1419529	276	rpmE2	50S ribosomal protein L31 type B
persistent	NMV_1453	1	1419529	1419654	126	rpmJ	50S ribosomal protein L36
persistent	NMV_1455	3	1420122	1421261	1140	metXS	homoserine O-succinyltransferase
persistent	NMV_1456	2	1421258	1421839	582		putative methionine biosynthesis protein MetW
persistent	NMV_1457	1	1421956	1422801	846		hypothetical lipoprotein
persistent	NMV_1458	-1	1422851	1423411	561	efp	elongation factor P
persistent	NMV_1459	-1	1423454	1424602	1149	earP	EF-P rhamnosyl modification enzyme
persistent	NMV_1460	-1	1424621	1424899	279		hypothetical integral membrane protein
persistent	NMV_1461	2	1425401	1426342	942	miaA	tRNA dimethylallyltransferase
persistent	NMV_1462	2	1426346	1427065	720	tadA	tRNA-specific adenosine deaminase
persistent	NMV_1463	3	1427070	1427558	489		conserved hypothetical integral membrane protein
persistent	NMV_1464	2	1427624	1428376	753	rlmB	23S rRNA (guanosine-2'-O-)-methyltransferase RlmB
persistent	NMV_1465	-3	1428438	1429829	1392		putative xanthine permease
persistent	NMV_1467	3	1430136	1431011	876	dapA	4-hydroxy-tetrahydrodipicolinate synthase
persistent	NMV_1468	2	1431089	1432216	1128	bamC	outer membrane protein assembly factor BamC
persistent	NMV_1469	-2	1432273	1433205	933	pip	proline iminopeptidase
shell	NMV_1469.1/1470	1	1434847	1435637	791	opaD	opacity protein D (pseudogene)
persistent	NMV_1471	3	1436736	1437182	447		putative acyl-CoA thioester hydrolase
persistent	NMV_1472	-1	1437233	1438054	822		putative oxidoreductase
persistent	NMV_1473	3	1438173	1438631	459		cytochrome c'
persistent	NMV_1474	-2	1438795	1439910	1116	lst	N-acetyllactosaminide alpha-2,3-sialyltransferase
persistent	NMV_1476	2	1440344	1442569	2226	icd	isocitrate dehydrogenase [NADP]
cloud	NMV_1477	3	1442712	1443020	309		hypothetical periplasmic protein
shell	NMV_1478	2	1443641	1443772	132		putative antitoxin
shell	NMV_1479	1	1443769	1444137	369		putative toxin
shell	NMV_1481	1	1444267	1444503	237		putative antitoxin
shell	NMV_1482	2	1444505	1444852	348		putative toxin
shell	NMV_1483	-3	1444905	1445414	510		hypothetical protein
shell	NMV_1485	-1	1445426	1445899	474		conserved hypothetical protein
shell	NMV_1486	2	1446047	1446427	381		conserved hypothetical protein
cloud	NMV_1487	-1	1446632	1446781	150		hypothetical protein
cloud	NMV_1488	-2	1446784	1447458	675		conserved hypothetical phage protein
cloud	NMV_1489	-3	1447455	1447862	408		conserved hypothetical phage protein
cloud	NMV_1490	-1	1447946	1448419	474		putative phage structural protein
cloud	NMV_1491	-1	1448477	1449772	1296		putative phage structural protein
cloud	NMV_1492	-2	1449793	1450704	912		conserved hypothetical phage protein
cloud	NMV_1493	-2	1450789	1451982	1194		conserved hypothetical phage protein
cloud	NMV_1494	-3	1451970	1455176	3207		conserved hypothetical phage protein
cloud	NMV_1495	-1	1455188	1455580	393		conserved hypothetical protein
cloud	NMV_1496	-2	1455580	1456479	900		conserved hypothetical protein
cloud	NMV_1497	-1	1456472	1456897	426		hypothetical protein
cloud	NMV_1499	-2	1456909	1457316	408		conserved hypothetical phage protein
cloud	NMV_1500	-2	1457419	1465845	8427		conserved hypothetical protein
cloud	NMV_1501	-1	1465802	1466218	417		hypothetical protein
cloud	NMV_1502	-2	1466215	1467411	1197		conserved hypothetical phage protein
shell	NMV_1503	-3	1467675	1468871	1197		putative phage integrase
persistent	NMV_1505	-3	1469403	1470182	780		conserved hypothetical protein
persistent	NMV_1506	-3	1470345	1471532	1188		putative aminotransferase
persistent	NMV_1507	-2	1471609	1472061	453	dut	deoxyuridine 5'-triphosphate nucleotidohydrolase
cloud	NMV_1508	2	1472207	1472635	429		truncated putative AzlC-like protein (N-terminal half of the protein)
persistent	NMV_1509	-1	1474310	1474798	489	pilX	minor pilin PilX
persistent	NMV_1510	-3	1474788	1475387	600	pilK	type IV pilus biogenesis protein PilK
cloud	NMV_1511	-1	1475366	1476331	966	pilJ	type IV pilus biogenesis protein PilJ
persistent	NMV_1512	-2	1476328	1476948	621	pilI	type IV pilus biogenesis protein PilI
persistent	NMV_1513	-3	1476981	1477646	666	pilH	type IV pilus biogenesis protein PilH
persistent	NMV_1514	-1	1477955	1479361	1407	dnaB	replicative DNA helicase
persistent	NMV_1515	2	1479524	1480111	588	sodB	superoxide dismutase [Fe]
persistent	NMV_1516	-2	1482163	1482672	510		conserved hypothetical integral membrane protein
persistent	NMV_1517	-2	1483003	1483335	333		hypothetical protein
persistent	NMV_1519	3	1483626	1484462	837	cysT	sulfate transport system permease protein CysT
persistent	NMV_1520	2	1484717	1485577	861	cysW	sulfate transport system permease protein CysW
persistent	NMV_1521	1	1485574	1486647	1074	cysA	sulfate/thiosulfate import ATP-binding protein CysA
persistent	NMV_1522	-3	1486704	1488230	1527	ilvA	L-threonine dehydratase biosynthetic
persistent	NMV_1523	3	1488378	1489547	1170	dacC	D-alanyl-D-alanine carboxypeptidase DacC
persistent	NMV_1524	-2	1489672	1490244	573	rplY	50S ribosomal protein L25
persistent	NMV_1525	-2	1490311	1491273	963	prs	ribose-phosphate pyrophosphokinase
persistent	NMV_1526	-1	1491716	1492561	846	ispE	4-diphosphocytidyl-2-C-methyl-D-erythritol kinase
persistent	NMV_1527	-1	1492571	1493152	582	lolB	outer-membrane lipoprotein LolB
persistent	NMV_1529	-3	1493292	1495136	1845		conserved hypothetical TPR-containing periplasmic protein
persistent	NMV_1530	-1	1495301	1496137	837	panC	pantothenate synthetase
persistent	NMV_1531	-2	1496260	1497051	792	panB	3-methyl-2-oxobutanoate hydroxymethyltransferase
persistent	NMV_1532	1	1497544	1498335	792	speE	polyamine aminopropyltransferase
persistent	NMV_1533	1	1498390	1499031	642		putative hydrolase
persistent	NMV_1534	-3	1499109	1500032	924		putative RNA pseudouridine synthase
persistent	NMV_1535	2	1500197	1501066	870		conserved hypothetical outer-membrane protein
cloud	NMV_1536	2	1501109	1501504	396		hypothetical integral membrane protein
shell	NMV_1537	3	1501494	1501709	216		hypothetical protein
shell	NMV_1539	1	1501912	1502199	288		hypothetical integral membrane protein
shell	NMV_1541	2	1502468	1502692	225		hypothetical integral membrane protein
shell	NMV_1542	2	1502780	1503253	474		hypothetical integral membrane protein
shell	NMV_1543	1	1503259	1503549	291		hypothetical integral membrane protein
cloud	NMV_1544	3	1503576	1503746	171		hypothetical protein
persistent	NMV_1546	2	1504250	1504795	546		hypothetical integral membrane protein
persistent	NMV_1547	1	1504777	1505142	366		hypothetical protein
persistent	NMV_1548	1	1505200	1505619	420		hypothetical protein
shell	NMV_1549	1	1505776	1505934	159		hypothetical protein
shell	NMV_1550	1	1505938	1506114	177		hypothetical protein
shell	NMV_1551	3	1506171	1506638	468		hypothetical protein
shell	NMV_1552	2	1506671	1506862	192		hypothetical protein
persistent	NMV_1553	2	1506923	1507576	654		putative peptidase
persistent	NMV_1554	2	1507703	1508998	1296	hisS	histidine-tRNA ligase
persistent	NMV_1555	2	1508999	1509628	630		conserved hypothetical TPR-containing membrane protein
persistent	NMV_1556	2	1509629	1511239	1611	der	GTPase Der
persistent	NMV_1557	2	1511270	1512169	900	rdgC	recombination associated protein RdgC
persistent	NMV_1557.1/1558	3	1512231	1512646	416		hypothetical periplasmic protein (pseudogene)
persistent	NMV_1559	1	1512712	1513278	567	dcd	dCTP deaminase
persistent	NMV_1560	-2	1513342	1514046	705		conserved hypothetical periplasmic protein
shell	NMV_1561/1562/1563	1	1514215	1515351	1137		putative glycosyl transferase (pseudogene)
persistent	NMV_1564	1	1515577	1516530	954		putative PhoH-like protein
persistent	NMV_1565	-1	1516634	1516957	324		hypothetical periplasmic protein
persistent	NMV_1566	-3	1517130	1518491	1362	pcnB	poly(A) polymerase I
persistent	NMV_1567	-1	1518923	1520695	1773	recJ	single-stranded-DNA-specific exonuclease RecJ
persistent	NMV_1568	-2	1520692	1521405	714		hypothetical integral membrane protein
persistent	NMV_1569	-1	1521452	1521964	513		conserved hypothetical protein
persistent	NMV_1570	2	1522118	1523449	1332		putative PmbA-like metalloprotease
persistent	NMV_1572	-1	1523747	1523950	204		putative cold shock protein CspA
persistent	NMV_1573	1	1524157	1524495	339	clpS	ATP-dependent Clp protease adapter protein ClpS
persistent	NMV_1574	2	1524497	1526794	2298	clpA	ATP-dependent Clp protease ATP-binding subunit ClpA
persistent	NMV_1575	-1	1526858	1527862	1005	rfaD	ADP-L-glycero-D-manno-heptose-6-epimerase
persistent	NMV_1576	-3	1527903	1529021	1119		putative type II restriction-modification system enzyme Res
persistent	NMV_1577	-2	1529023	1530258	1236		putative type II restriction-modification system enzyme Mod
persistent	NMV_1578	-2	1530295	1531266	972	rfaE1	D-beta-D-heptose 7-phosphate kinase
persistent	NMV_1579	-2	1531321	1532061	741	pyrF	orotidine 5'-phosphate decarboxylase
persistent	NMV_1580	-1	1532588	1533235	648	adk	adenylate kinase
persistent	NMV_1581	3	1533450	1534289	840		putative HtpX-like protease
persistent	NMV_1582	-2	1534525	1535823	1299	purA	adenylosuccinate synthetase
persistent	NMV_1583	-1	1535927	1537078	1152	hisZ	ATP phosphoribosyltransferase regulatory subunit
persistent	NMV_1584	3	1537413	1538792	1380		putative multidrug resistance protein NorM
persistent	NMV_1585	1	1538971	1540011	1041	murB	UDP-N-acetylenolpyruvoylglucosamine reductase
persistent	NMV_1586	3	1540029	1540673	645		putative HTH-type transcriptional regulator
persistent	NMV_1588	3	1540728	1541525	798		conserved hypothetical protein
persistent	NMV_1589	2	1541576	1542142	567		conserved hypothetical protein
persistent	NMV_1590	3	1542162	1543052	891	nadK	NAD kinase
persistent	NMV_1591	3	1543077	1543835	759	rluF	23S rRNA pseudouridine(2604) synthase
persistent	NMV_1592	-3	1543890	1544555	666		putative NAD(P)H nitroreductase
persistent	NMV_1593	-2	1544755	1545528	774	folE2	GTP cyclohydrolase FolE2
persistent	NMV_1594	3	1545573	1546877	1305	metC	cystathionine beta-lyase
persistent	NMV_1595	-1	1546940	1547941	1002	hemB	delta-aminolevulinic acid dehydratase
persistent	NMV_1596	-2	1548124	1548408	285		putative RNA-binding protein
persistent	NMV_1597	2	1548518	1549138	621	rlmE	ribosomal RNA large subunit methyltransferase E
persistent	NMV_1598	2	1549202	1551169	1968	ftsH	ATP-dependent zinc metalloprotease FtsH
persistent	NMV_1599	1	1551385	1551822	438		putative ribosome association toxin RatA
persistent	NMV_1600	2	1551815	1552093	279		conserved hypothetical protein
persistent	NMV_1601	3	1552146	1552724	579	pth	peptidyl-tRNA hydrolase
persistent	NMV_1602	2	1552784	1552990	207		hypothetical protein
persistent	NMV_1603	1	1552987	1553349	363		conserved hypothetical integral membrane protein
persistent	NMV_1604	3	1553580	1554995	1416		putative transporter
persistent	NMV_1605	1	1555114	1555623	510	ppiB	peptidyl-prolyl cis-trans isomerase B
persistent	NMV_1606	1	1555786	1557168	1383	pgm	phosphoglucomutase
persistent	NMV_1607	-1	1557188	1557943	756		putative amino acid ABC transporter ATP-binding protein
persistent	NMV_1608	-1	1557953	1558669	717		putative amino acid ABC transporter permease protein
persistent	NMV_1609	-3	1558659	1559483	825		putative amino acid ABC transporter binding lipoprotein
persistent	NMV_1610	2	1559771	1560679	909		putative deferrochelatase/peroxidase EfeB
persistent	NMV_1611	3	1560759	1564373	3615	recB	exodeoxyribonuclease V beta chain
persistent	NMV_1612	2	1564412	1564771	360		putative phage shock protein E
persistent	NMV_1613	1	1564903	1565382	480		conserved hypothetical periplasmic protein
persistent	NMV_1614	-1	1565654	1567033	1380	radA	DNA repair protein RadA
persistent	NMV_1615	-2	1567219	1568283	1065	hemE	uroporphyrinogen decarboxylase
persistent	NMV_1616	-3	1568358	1569575	1218		putative heme biosynthesis protein HemY
persistent	NMV_1617	-1	1569572	1570906	1335		putative uroporphyrinogen-III C-methyltransferase HemX
persistent	NMV_1618	-2	1570921	1571661	741	hemD	uroporphyrinogen-III synthase
persistent	NMV_1619	-3	1571700	1572122	423		outer-membrane associated protein
persistent	NMV_1620	-2	1572373	1572693	321		conserved hypothetical ANK repeat-containing protein
persistent	NMV_1621	-1	1572716	1573342	627	upp	uracil phosphoribosyltransferase
persistent	NMV_1622	-1	1573448	1573759	312		putative monothiol glutaredoxin
persistent	NMV_1623	-2	1574101	1574880	780		putative metal-dependent deoxyribonuclease
persistent	NMV_1624	-1	1574885	1575235	351	pilZ	PilZ protein
persistent	NMV_1625	-1	1575239	1576216	978	holB	DNA polymerase III delta' subunit
persistent	NMV_1626	-1	1576250	1577380	1131	pilT2	PilT-like protein PilT2
persistent	NMV_1627	1	1577548	1578249	702	mtnN	5'-methylthioadenosine/S-adenosylhomocysteine nucleosidase
persistent	NMV_1628	2	1578392	1580185	1794	lepA	elongation factor 4
persistent	NMV_1629	3	1580328	1581347	1020	lepB	signal peptidase I
persistent	NMV_1630	-2	1581502	1582407	906		putative amino acid metabolite efflux pump
persistent	NMV_1631	-1	1582973	1583905	933	cysK	cysteine synthase
persistent	NMV_1632	-3	1584099	1584704	606		hypothetical integral membrane protein
persistent	NMV_1633	-1	1584701	1585552	852	dapF	diaminopimelate epimerase
persistent	NMV_1634	3	1585689	1585985	297		hypothetical lipoprotein
persistent	NMV_1635	1	1585999	1586667	669		conserved hypothetical integral membrane protein
persistent	NMV_1636	-3	1586739	1588859	2121	pnp	polyribonucleotide nucleotidyltransferase
persistent	NMV_1637	-1	1589096	1589959	864	purC	phosphoribosylaminoimidazole-succinocarboxamide synthase
persistent	NMV_1638	3	1590159	1591022	864	rfbD	dTDP-4-dehydrorhamnose reductase
persistent	NMV_1640	-1	1591547	1591780	234		putative thioredoxin
persistent	NMV_1642	-1	1591946	1592146	201		putative bacterioferritin-associated ferredoxin
persistent	NMV_1643	-1	1592318	1593193	876	xerD	tyrosine recombinase XerD
persistent	NMV_1644	-1	1593245	1593685	441		putative peroxiredoxin Bcp
persistent	NMV_1645	2	1594109	1595047	939	pbpG	D-alanyl-D-alanine endopeptidase PbpG
persistent	NMV_1646	1	1595176	1595469	294	hfq	RNA-binding protein Hfq
persistent	NMV_1647	1	1595554	1596120	567		putative rRNA methyltransferase
persistent	NMV_1649	3	1596174	1596548	375		putative SirB-like protein
persistent	NMV_1650	3	1596558	1597052	495	folK	2-amino-4-hydroxy-6-hydroxymethyldihydropteridine pyrophosphokinase
persistent	NMV_1651	-1	1597181	1597660	480		hypothetical protein
persistent	NMV_1652	-1	1597880	1598617	738	ubiE	bifunctional ubiquinone/menaquinone biosynthesis methyltransferase UbiE [2-octaprenyl-6-methoxy-1,4-benzoquinone methylase / S-adenosylmethionine:2-DMK methyltransferase]
persistent	NMV_1653	-1	1598660	1599028	369		conserved hypothetical protein
persistent	NMV_1654	1	1599148	1600767	1620		putative tRNA 5-methylaminomethyl-2-thiouridine biosynthesis bifunctional protein MnmC
persistent	NMV_1657	1	1601497	1602504	1008		ISNme1 transposase
persistent	NMV_1658	-1	1603025	1604698	1674	recN	DNA repair protein RecN
persistent	NMV_1659	-1	1604882	1605484	603	scpB	segregation and condensation protein B
persistent	NMV_1660	-3	1605585	1606526	942	rbgA	ribosome biogenesis GTPase A
persistent	NMV_1661	-3	1606608	1607462	855		putative nucleotide-binding protein
persistent	NMV_1662	-2	1607443	1608405	963	hprK	HPr kinase/phosphorylase
persistent	NMV_1663	-1	1608407	1608856	450	ptsN	PTS system EIIA component
persistent	NMV_1664	-3	1609041	1609931	891	ubiA	4-hydroxybenzoate octaprenyltransferase
persistent	NMV_1665	-1	1609961	1610437	477		putative chorismate pyruvate-lyase UbiC
persistent	NMV_1666	-2	1610452	1611099	648	bioD	ATP-dependent dethiobiotin synthetase
persistent	NMV_1667	-3	1611096	1612397	1302	bioA	adenosylmethionine-8-amino-7-oxononanoate aminotransferase
persistent	NMV_1669	-2	1612609	1612848	240		hypothetical protein
persistent	NMV_1670	-1	1613108	1613593	486		putative FxsA-like protein
persistent	NMV_1671	-2	1613923	1614231	309		hypothetical protein
persistent	NMV_1672	-1	1614215	1614517	303	ihfA	integration host factor alpha subunit
persistent	NMV_1673	-3	1614591	1616954	2364	pheT	phenylalanine-tRNA ligase beta chain
shell	NMV_1674	-1	1616990	1617508	519		hypothetical protein
shell	NMV_1675	-1	1617515	1618579	1065		putative ATPase
persistent	NMV_1676	-2	1618756	1619748	993	pheS	phenylalanine-tRNA ligase alpha chain
persistent	NMV_1677	-2	1620094	1620453	360	rplT	50S ribosomal protein L20
persistent	NMV_1678	-2	1620466	1620663	198	rpmI	50S ribosomal protein L35
persistent	NMV_1679	-3	1620810	1621214	405	infC	translation initiation factor IF-3
persistent	NMV_1680	-1	1621349	1623262	1914	thrS	threonine-tRNA ligase
persistent	NMV_1681	1	1623571	1624686	1116	tgt	queuine tRNA-ribosyltransferase
persistent	NMV_1682	1	1624696	1625778	1083	hemH	ferrochelatase
persistent	NMV_1683	2	1625969	1626391	423		putative cytochrome c552
persistent	NMV_1684/1685	-1	1626434	1627188	755		truncated cell volume regulation protein A homolog (missing 67% internal fragment)
shell	NMV_1685.1/1686	1	1627393	1628119	727		conserved hypothetical integral membrane protein (pseudogene)
persistent	NMV_1687	1	1628152	1629726	1575	lnt	apolipoprotein N-acyltransferase
persistent	NMV_1688	3	1629990	1630853	864	rpoH	RNA polymerase sigma factor RpoH
persistent	NMV_1689	3	1631337	1632221	885		conserved hypothetical protein
persistent	NMV_1690	-1	1632305	1632871	567		conserved hypothetical integral membrane protein
persistent	NMV_1691	-1	1632896	1633315	420		hypothetical integral membrane protein
persistent	NMV_1692	-1	1633436	1634434	999	holA	DNA polymerase III delta subunit
persistent	NMV_1693	-3	1634436	1634915	480		putative lipooligosaccharide assembly protein LptE
persistent	NMV_1694	-3	1634967	1635746	780		polyphenol oxidase
persistent	NMV_1695	3	1636305	1637252	948		putative transporter
persistent	NMV_1696	-1	1637405	1638475	1071	rluD	ribosomal large subunit pseudouridine synthase D
persistent	NMV_1697	3	1638528	1639331	804	bamD	outer-membrane protein assembly factor BamD
persistent	NMV_1698	-3	1639389	1641671	2283	comA	competence protein ComA
shell	NMV_1699	2	1642874	1647532	4659	iga	IgA-specific serine endopeptidase
persistent	NMV_1700	-1	1647710	1648912	1203	trpB	tryptophan synthase beta chain
persistent	NMV_1701	-3	1649097	1649786	690		putative DNA glycosylase
persistent	NMV_1702	1	1649983	1650762	780	rsmA	ribosomal RNA small subunit methyltransferase A
persistent	NMV_1703	2	1650914	1651663	750		putative ABC transporter ATP-binding protein
persistent	NMV_1704	2	1651736	1652095	360		conserved hypothetical protein
persistent	NMV_1705	3	1652100	1652540	441		hypothetical integral membrane protein
persistent	NMV_1706	1	1652572	1653846	1275	folC	FolC bifunctional protein [folylpolyglutamate synthase / dihydrofolate synthase]
persistent	NMV_1707	1	1653859	1654857	999		putative cell division protein FtsN
persistent	NMV_1708	2	1654850	1655347	498		putative colicin V production protein
persistent	NMV_1709	2	1655660	1657204	1545	purF	amidophosphoribosyltransferase
persistent	NMV_1710	2	1657304	1657795	492	greB	transcription elongation factor GreB
persistent	NMV_1711	3	1657854	1658480	627	trpF	N-(5'-phosphoribosyl)anthranilate isomerase
persistent	NMV_1712	-1	1659833	1660807	975	era	GTPase Era
persistent	NMV_1713	-2	1660804	1661523	720	rnc	ribonuclease III
persistent	NMV_1714	2	1661690	1662013	324		conserved hypothetical protein
persistent	NMV_1715	3	1662060	1662536	477	ribH	6,7-dimethyl-8-ribityllumazine synthase
persistent	NMV_1716	2	1662614	1663039	426	nusB	transcription antitermination protein NusB
persistent	NMV_1717	-1	1663406	1664440	1035	pyrC	dihydroorotase
persistent	NMV_1718	-2	1664803	1665027	225		putative sulfur carrier protein TusA
persistent	NMV_1719	1	1665136	1665759	624		conserved hypothetical periplasmic protein
persistent	NMV_1720	-2	1665796	1666668	873	accD	acetyl-coenzyme A carboxylase carboxyl transferase subunit beta
persistent	NMV_1721	-2	1666705	1667490	786	trpA	tryptophan synthase alpha chain
persistent	NMV_1722	-2	1668166	1668330	165		hypothetical protein
cloud	NMV_1723	-3	1668384	1668785	402		hypothetical protein
persistent	NMV_1724	-2	1668808	1669569	762	kdsB	3-deoxy-manno-octulosonate cytidylyltransferase
persistent	NMV_1725	-3	1669566	1669748	183		conserved hypothetical protein
persistent	NMV_1726	-1	1669817	1670392	576		conserved hypothetical periplasmic protein
persistent	NMV_1727	-3	1670604	1671638	1035	lpxK	tetraacyldisaccharide 4'-kinase
persistent	NMV_1729	-1	1672031	1673311	1281	maeB	NADP-dependent malic enzyme
persistent	NMV_1730	-2	1673533	1674153	621	tmk	thymidylate kinase
persistent	NMV_1731	-3	1674213	1675208	996		putative endolytic murein transglycosylase
persistent	NMV_1732	3	1675293	1675865	573	ampD	1,6-anhydro-N-acetylmuramyl-L-alanine amidase AmpD
persistent	NMV_1733	1	1676059	1677345	1287		putative cell division protein ZipA
persistent	NMV_1734	1	1677493	1680018	2526	ligA	DNA ligase
persistent	NMV_1735	3	1680075	1681250	1176		putative heme chaperone HemW
persistent	NMV_1737	2	1681835	1682359	525	nspA	outer-membrane associated protein NspA
persistent	NMV_1738	2	1682495	1682884	390		putative endoribonuclease
persistent	NMV_1739	1	1682962	1683792	831	apaH	bis(5'-nucleosyl)-tetraphosphatase, symmetrical
persistent	NMV_1740	3	1683807	1685264	1458		putative Trk system potassium uptake protein
persistent	NMV_1741	-2	1685305	1685694	390		conserved hypothetical protein
persistent	NMV_1742	-1	1685876	1686277	402		putative MafI immunity protein
persistent	NMV_1743	-2	1686583	1686960	378		putative MafI immunity protein
persistent	NMV_1744	-2	1686991	1687389	399		putative MafI immunity protein
shell	NMV_1745	-3	1687395	1688072	678		putative MafB alternative C-terminus cassette
shell	NMV_1746	-1	1688207	1688749	543		conserved hypothetical protein
shell	NMV_1747	-1	1688876	1689103	228		conserved hypothetical protein
shell	NMV_1748	-3	1689162	1689485	324		conserved hypothetical protein
shell	NMV_1749	-2	1689475	1689828	354		putative MafI immunity protein
shell	NMV_1750	-1	1689812	1690510	699		putative MafB alternative C-terminus cassette
persistent	NMV_1751	-3	1690641	1691018	378		putative MafI immunity protein
persistent	NMV_1752	-3	1691049	1691450	402		putative MafI immunity protein
shell	NMV_1753	-1	1691453	1691980	528		putative MafB alternative C-terminus cassette
shell	NMV_1754	-2	1692028	1692363	336		putative MafI immunity protein
shell	NMV_1755	-3	1692360	1693091	732		putative MafB alternative C-terminus cassette
persistent	NMV_1756	-2	1693225	1693542	318	mafI2	MafB2 immunity protein
persistent	NMV_1757	-3	1693545	1694798	1254	mafB2	MafB2 toxin
persistent	NMV_1759	-3	1694802	1695743	942	mafA2	MafA2 lipoprotein
persistent	NMV_1760	-1	1695866	1696255	390		conserved hypothetical protein
persistent	NMV_1761	-2	1696258	1696503	246		conserved hypothetical protein
persistent	NMV_1762	-3	1696581	1696823	243		putative MafI immunity protein
shell	NMV_1763	-2	1696981	1697400	420		hypothetical protein
shell	NMV_1764	-3	1697427	1697675	249		conserved hypothetical protein
shell	NMV_1765	-2	1697701	1698162	462	mafI	MafB immunity protein
shell	NMV_1766	-1	1698173	1700572	2400	mafB	MafB toxin
persistent	NMV_1767	3	1701018	1701476	459	nudB	dihydroneopterin triphosphate diphosphatase
persistent	NMV_1768	2	1701578	1702111	534	ppa	inorganic pyrophosphatase
persistent	NMV_1769	1	1702219	1702452	234		hypothetical membrane-associated protein
persistent	NMV_1770	2	1702445	1703044	600	rdgB	dITP/XTP pyrophosphatase
persistent	NMV_1771	2	1703072	1703941	870	galU	UTP-glucose-1-phosphate uridylyltransferase
persistent	NMV_1772	2	1703960	1705336	1377	argH	argininosuccinate lyase
persistent	NMV_1773	2	1705394	1705864	471		hypothetical protein
persistent	NMV_1774	3	1706115	1707110	996	fbpA	major ferric iron-binding protein
persistent	NMV_1775	1	1707166	1708695	1530	fbpB	iron(III)-transport system permease protein FbpB
persistent	NMV_1776	3	1708716	1709774	1059	fbpC	iron(III)-transport system ATP-binding protein FbpC
persistent	NMV_1777	1	1709959	1711461	1503	pta	phosphate acetyltransferase
persistent	NMV_1778	3	1711593	1712231	639	hisH	imidazole glycerol phosphate synthase subunit HisH
persistent	NMV_1779	2	1712264	1713001	738	hisA	1-(5-phosphoribosyl)-5-[(5-phosphoribosylamino)methylideneamino] imidazole-4-carboxamide isomerase
persistent	NMV_1780	2	1713014	1713781	768	hisF	imidazole glycerol phosphate synthase subunit HisF
persistent	NMV_1781	2	1713812	1714207	396	hisI	phosphoribosyl-AMP cyclohydrolase
persistent	NMV_1782	3	1714314	1715909	1596	prfC	peptide chain release factor III
cloud	NMV_1783	2	1716038	1716115	78	prfc'	truncated peptide chain release factor 3 (C-terminal 5% of the protein)
persistent	NMV_1784	-1	1716272	1716802	531		conserved hypothetical protein
shell	NMV_1785/1786	-3	1716843	1718095	1253	pglE	pilin glycosyl transferase E (pseudogene)
persistent	NMV_1787	-1	1718228	1719367	1140		putative spermidine/putrescine-binding lipoprotein
persistent	NMV_1788	-2	1719640	1720263	624	lolA	outer-membrane lipoprotein carrier protein LolA
persistent	NMV_1789	2	1720691	1721518	828		conserved hypothetical protein
persistent	NMV_1790	2	1721531	1722193	663		putative phosphatase
persistent	NMV_1791	-3	1722432	1723253	822	ppsR	phosphoenolpyruvate synthase regulatory protein
persistent	NMV_1792	2	1723664	1726048	2385	ppsA	phosphoenolpyruvate synthase
persistent	NMV_1793	2	1726268	1727527	1260	rho	transcription termination factor Rho
cloud	NMV_1794	3	1727832	1727936	105		truncated IS1016 group transposase (N-terminal 16% of the protein)
persistent	NMV_1795	1	1727998	1728207	210		truncated IS1016 group transposase (internal 32% of the protein)
persistent	NMV_1796	3	1728402	1728797	396		truncated ISNme1 transposase (C-terminal third of the protein)
persistent	NMV_1798	2	1729994	1731298	1305		putative ammonium transporter
persistent	NMV_1799	-3	1731543	1732838	1296		putative FAD-dependent oxidoreductase
persistent	NMV_1800	-2	1732960	1733853	894		putative spermidine/putrescine transport system permease protein
persistent	NMV_1801	-3	1733853	1734818	966		putative spermidine/putrescine transport system permease protein
persistent	NMV_1802	-3	1734834	1735958	1125		putative spermidine/putrescine transport system ATP-binding protein
persistent	NMV_1803	-1	1736339	1736608	270	rpsO	30S ribosomal protein S15
persistent	NMV_1804	-1	1736831	1737766	936	secF	protein translocase SecF subunit
persistent	NMV_1805	-1	1737770	1739623	1854	secD	protein translocase SecD subunit
persistent	NMV_1806	-3	1739835	1740101	267		putative Sec translocon accessory complex subunit
persistent	NMV_1807	1	1740181	1741338	1158		putative deacetylase
persistent	NMV_1808	3	1741701	1742765	1065		putative zinc-dependent oxidoreductase
persistent	NMV_1809	2	1742906	1743229	324	hisE	phosphoribosyl-ATP pyrophosphatase
persistent	NMV_1810	1	1743301	1743624	324		putative HitA-like protein
persistent	NMV_1811	2	1743671	1743874	204	tatA	sec-independent protein translocase TatA component
persistent	NMV_1812	2	1743878	1744564	687	tatB	sec-independent protein translocase TatB component
persistent	NMV_1813	3	1744578	1745348	771	tatC	sec-independent protein translocase TatC component
persistent	NMV_1814	1	1745401	1746009	609		dTTP/UTP pyrophosphatase
persistent	NMV_1816	3	1746018	1746371	354		conserved hypothetical integral membrane protein
persistent	NMV_1817	1	1746361	1748175	1815		conserved hypothetical integral membrane protein
persistent	NMV_1818	1	1748365	1749042	678		putative two-component system transcriptional regulator protein
persistent	NMV_1819	2	1749056	1750462	1407		putative two-component system sensor protein
persistent	NMV_1820	2	1750580	1753006	2427		conserved hypothetical protein
persistent	NMV_1821	1	1753051	1753296	246	rpsP	30S ribosomal protein S16
persistent	NMV_1822	1	1753312	1753821	510	rimM	ribosome maturation factor RimM
persistent	NMV_1823	3	1753821	1754570	750	trmD	tRNA (guanine-N(1)-)-methyltransferase
persistent	NMV_1824	3	1754586	1754951	366	rplS	50S ribosomal protein L19
persistent	NMV_1826	2	1755242	1755997	756		putative ABC transporter ATP-binding protein
persistent	NMV_1828	3	1756032	1756907	876		putative ABC transporter permease protein
persistent	NMV_1830	1	1756984	1757898	915		putative ABC transporter substrate-binding protein
cloud	NMV_1831	-2	1758178	1761393	3216		FrpA/C protein
cloud	NMV_1832	-1	1761410	1761916	507		hypothetical integral membrane protein
cloud	NMV_1833	-1	1761950	1762399	450		hypothetical protein
shell	NMV_1834	-3	1762449	1762955	507		hypothetical integral membrane protein
persistent	NMV_1838	1	1763695	1764363	669		IS1016 group transposase
persistent	NMV_1839	3	1765650	1766192	543		putative peptidase
persistent	NMV_1840	3	1766322	1767983	1662	etfdH	electron transfer flavoprotein-ubiquinone oxidoreductase
persistent	NMV_1841	-2	1768222	1768716	495		putative copper-binding lipoprotein NosL
persistent	NMV_1842	-2	1768933	1769553	621		putative ABC transporter ATP-binding protein NosF
cloud	NMV_1843/1843.1	-2	1769611	1770834	1224		truncated ABC transporter binding protein NosD (C-terminal 80% of the protein) (pseudogene)
cloud	NMV_1844	-3	1770846	1771220	375		truncated regulatory protein NosR (N-terminal 20% of the protein)
persistent	NMV_1845	-3	1771548	1772795	1248	hemA	glutamyl-tRNA reductase
persistent	NMV_1846	-1	1772942	1773328	387	gcvH	glycine cleavage system H protein
cloud	NMV_1847	-2	1773436	1774425	990		putative O-glucosyltransferase LpsA
persistent	NMV_1848	-1	1774511	1775611	1101	gcvT	glycine cleavage system T protein
persistent	NMV_1850	3	1776123	1776605	483		putative HTH-type transcriptional regulator
persistent	NMV_1851	1	1776661	1777257	597		conserved hypothetical protein
persistent	NMV_1852	3	1777254	1777613	360		conserved hypothetical integral membrane protein
persistent	NMV_1853	2	1777973	1779394	1422		conserved hypothetical integral membrane protein
persistent	NMV_1854	1	1779742	1781085	1344	nqrA	Na(+)-translocating NADH-quinone reductase subunit A
persistent	NMV_1855	3	1781088	1782320	1233	nqrB	Na(+)-translocating NADH-quinone reductase subunit B
persistent	NMV_1856	1	1782313	1783089	777	nqrC	Na(+)-translocating NADH-quinone reductase subunit C
persistent	NMV_1857	3	1783089	1783715	627	nqrD	Na(+)-translocating NADH-quinone reductase subunit D
persistent	NMV_1858	3	1783719	1784312	594	nqrE	Na(+)-translocating NADH-quinone reductase subunit E
persistent	NMV_1859	1	1784326	1785543	1218	nqrF	Na(+)-translocating NADH-quinone reductase subunit F
persistent	NMV_1860	3	1785696	1786751	1056	apbE	FAD:protein FMN transferase
persistent	NMV_1862	1	1786777	1786992	216		conserved hypothetical membrane-associated protein
persistent	NMV_1863	-2	1787116	1787694	579	grpE	protein GrpE
persistent	NMV_1864	1	1787878	1788696	819	cysE	serine acetyltransferase
persistent	NMV_1865	-3	1789053	1790564	1512		putative protein kinase UbiB
persistent	NMV_1866	-2	1790599	1791063	465		hypothetical protein
persistent	NMV_1867	-2	1791223	1791561	339		putative iron-sulfur cluster insertion protein ErpA
persistent	NMV_1868	-3	1791693	1792379	687		putative transcriptional regulator
persistent	NMV_1869	1	1792567	1792839	273		hypothetical membrane-associated protein
persistent	NMV_1870	1	1793047	1794975	1929	dnaK	chaperone protein DnaK
persistent	NMV_1871	2	1796009	1796980	972		IS110 family transposase
persistent	NMV_1872/1873	1	1797028	1798102	1075		conserved hypothetical integral membrane protein (pseudogene)
persistent	NMV_1874	-1	1798148	1800337	2190	priA	primosomal protein N'
persistent	NMV_1875	2	1800476	1801258	783	dsbC	thiol:disulfide interchange lipoprotein DsbC
persistent	NMV_1876	-2	1801576	1803510	1935		putative ABC transporter ATP-binding protein
persistent	NMV_1877	-3	1803576	1804754	1179		putative membrane fusion protein
persistent	NMV_1878	3	1804980	1805369	390	pilV	minor pilin PilV
persistent	NMV_1879	3	1805652	1806698	1047	adhA	alcohol dehydrogenase
persistent	NMV_1880	-3	1806774	1810259	3486	smc	chromosome partition protein Smc
persistent	NMV_1881	2	1810508	1811230	723	lpxH	UDP-2,3-diacylglucosamine hydrolase
persistent	NMV_1883	3	1811499	1813085	1587		putative L-lactate permease
persistent	NMV_1884	-3	1813254	1813457	204		conserved hypothetical protein
persistent	NMV_1885	1	1813573	1814070	498		conserved hypothetical protein
persistent	NMV_1887	1	1814152	1815345	1194	aspC	aspartate aminotransferase
persistent	NMV_1888	-1	1815749	1816726	978	hemC	porphobilinogen deaminase
persistent	NMV_1889	3	1816803	1817318	516		putative endoribonuclease
persistent	NMV_1890	1	1817320	1818144	825	corC	magnesium and cobalt efflux protein CorC
persistent	NMV_1891	-3	1818273	1819652	1380		putative Na(+)/H(+) antiporter
persistent	NMV_1892	-1	1820096	1821319	1224		putative glucose/galactose transporter
persistent	NMV_1893	3	1821909	1822316	408		conserved hypothetical integral membrane protein
persistent	NMV_1894	3	1822362	1822991	630	nth	endonuclease III
persistent	NMV_1895	2	1823129	1824628	1500		putative periplasmic DegP-like serine endoprotease
persistent	NMV_1896	1	1824829	1826349	1521		putative Na+/H+ antiporter
persistent	NMV_1897	3	1826406	1827491	1086	nagZ	beta-hexosaminidase
persistent	NMV_1899	-3	1828317	1828955	639	queE	7-carboxy-7-deazaguanine synthase
persistent	NMV_1900	-1	1828952	1829323	372		conserved hypothetical integral membrane protein
persistent	NMV_1901	-3	1829592	1830014	423		putative 6-carboxy-5,6,7,8-tetrahydropterin synthase
persistent	NMV_1902	-3	1830021	1830539	519		conserved hypothetical protein
persistent	NMV_1903	-3	1830567	1831226	660	queC	7-cyano-7-deazaguanine synthase
persistent	NMV_1904	1	1831741	1832997	1257		conserved hypothetical integral membrane protein
shell	NMV_1905	-3	1833018	1833299	282		truncated putative bacteriocin/pheromone secretion/processing ATP-binding protein (C-terminal 13% of the protein)
persistent	NMV_1906	-2	1833511	1833969	459		hypothetical periplasmic protein
shell	NMV_1908	-2	1834252	1834530	279		hypothetical integral membrane protein
shell	NMV_1909	-3	1834533	1834736	204		hypothetical protein
persistent	NMV_1912	-3	1835301	1836236	936		hypothetical protein
shell	NMV_1914	-3	1836747	1837190	444		hypothetical integral membrane protein
shell	NMV_1915	-2	1837249	1838922	1674	tpsS12	putative TpsS12 cassette
shell	NMV_1916	-2	1839235	1839609	375		conserved hypothetical protein
shell	NMV_1917	-2	1839628	1841571	1944	tpsS13	putative TpsS13 cassette
shell	NMV_1918	-3	1841778	1842287	510		hypothetical protein
shell	NMV_1919	-3	1842294	1848221	5928	tpsA3	haemagglutinin/hemolysin-related protein TpsA3
persistent	NMV_1920	-3	1848330	1850072	1743	tpsB3	TpsA3 activation/secretion protein TpsB3
persistent	NMV_1921	-2	1850230	1850382	153		truncated putative bacteriocin/pheromone secretion/processing ATP-binding protein (N-terminal 8% of the protein)
shell	NMV_1922	-3	1850481	1850648	168		hypothetical integral membrane protein
persistent	NMV_1923	-1	1850666	1850968	303		hypothetical protein
shell	NMV_1924/1925	-3	1851279	1852554	1276		putative bacteriocin/pheromone secretion membrane fusion protein (pseudogene)
cloud	NMV_1926	-2	1852714	1852974	261		putative bacteriocin/pheromone
cloud	NMV_1927	-1	1852958	1853137	180		hypothetical integral membrane protein
persistent	NMV_1928	-2	1853179	1853385	207		hypothetical lipoprotein
persistent	NMV_1929/1930	-3	1853394	1854542	1149		conserved hypothetical protein (pseudogene)
persistent	NMV_1931	1	1854904	1855185	282		hypothetical periplasmic protein
persistent	NMV_1932	3	1855182	1856225	1044	argC	N-acetyl-gamma-glutamyl-phosphate reductase
persistent	NMV_1933	-2	1857187	1859229	2043	recG	ATP-dependent DNA helicase RecG
persistent	NMV_1934	-1	1859315	1859758	444	secB	protein translocase SecB subunit
persistent	NMV_1935	-2	1859779	1860036	258	grX	glutaredoxin
persistent	NMV_1936	1	1860250	1861743	1494	rng	ribonuclease G
persistent	NMV_1937	-1	1861778	1863028	1251		putative two-component system sensor protein
cloud	NMV_1938	-1	1863092	1863199	108		truncated two-component system transcriptional regulator protein (N-terminal 20% of the protein)
persistent	NMV_1940	-3	1863417	1864730	1314		putative transporter
persistent	NMV_1941	-2	1865299	1865865	567		putative oxidoreductase
persistent	NMV_1942	3	1865913	1867439	1527	dacB	D-alanyl-D-alanine carboxypeptidase DacB
persistent	NMV_1943/1944	-3	1867515	1868181	667		IS1016 group transposase (pseudogene)
persistent	NMV_1945	-2	1868383	1869390	1008		ISNme1 transposase
cloud	NMV_1946	2	1869431	1870270	840		hypothetical protein
cloud	NMV_1948	-2	1870540	1871802	1263		putative bacteriocin/pheromone secretion membrane fusion protein
cloud	NMV_1949	-1	1871804	1873900	2097		putative bacteriocin/pheromone secretion/processing ATP-binding protein
cloud	NMV_1950	-3	1873935	1874270	336		putative bacteriocin/pheromone
cloud	NMV_1951	-1	1874294	1874500	207		hypothetical membrane-associated protein
shell	NMV_1952	-1	1874507	1875670	1164		conserved hypothetical protein
cloud	NMV_1953	-3	1875846	1876049	204		conserved hypothetical protein
cloud	NMV_1955/1956	-3	1876092	1876736	645		putative ParA-like protein (pseudogene)
persistent	NMV_1958/1959	-2	1877083	1878213	1131		ISNme1 transposase (pseudogene)
persistent	NMV_1960	-2	1878403	1879572	1170	metK	S-adenosylmethionine synthase
persistent	NMV_1961	1	1879909	1880805	897		putative lipid A biosynthesis acyltransferase
persistent	NMV_1962	-1	1880849	1881913	1065	tsaD	tRNA N6-adenosine threonylcarbamoyltransferase
persistent	NMV_1963	-2	1882030	1883217	1188	ccsA	cytochrome c biogenesis protein CcsA
persistent	NMV_1964	-1	1883210	1885225	2016	ccsB	cytochrome c biogenesis protein CcsB
persistent	NMV_1965	-1	1885439	1886062	624	cyc	cytochrome c4
persistent	NMV_1966	3	1886268	1886897	630		putative GTPase EngB
persistent	NMV_1967	-3	1887018	1889414	2397	mrcA	penicillin-binding protein 1A [penicillin-insensitive transglycosylase / penicillin-sensitive transpeptidase]
persistent	NMV_1968	1	1889566	1890681	1116	pilM	type IV pilus biogenesis protein PilM
persistent	NMV_1969	3	1890684	1891283	600	pilN	type IV pilus biogenesis protein PilN
persistent	NMV_1970	3	1891284	1891931	648	pilO	type IV pilus biogenesis protein PilO
persistent	NMV_1971	2	1891949	1892494	546	pilP	type IV pilus biogenesis lipoprotein PilP
persistent	NMV_1972	2	1892513	1894798	2286	pilQ	type IV pilus secretin PilQ
persistent	NMV_1973	3	1895976	1896488	513	aroK	shikimate kinase
persistent	NMV_1974	1	1896568	1897647	1080	aroB	3-dehydroquinate synthase
persistent	NMV_1975	3	1899249	1900091	843		putative class-II glutamine amidotransferase
persistent	NMV_1976	1	1900120	1900584	465	nrdR	transcriptional repressor NrdR
persistent	NMV_1977	2	1900616	1901725	1110	ribD	riboflavin biosynthesis protein RibD [diaminohydroxyphosphoribosylaminopyrimidine deaminase / 5-amino-6-(5-phosphoribosylamino)uracil reductase]
persistent	NMV_1978	1	1901920	1903341	1422		conserved hypothetical integral membrane protein
shell	NMV_1981	3	1903509	1905086	1578	pglB2	pilin glycosyl transferase B2
shell	NMV_1982	1	1905073	1905759	687		putative HAD-like hydrolase
persistent	NMV_1983	3	1906200	1907405	1206	pglC	pilin glycosyl transferase PglC
persistent	NMV_1984	2	1907453	1909363	1911	pglD	pilin glycosylation protein PglD
persistent	NMV_1985	3	1909419	1910711	1293	avtA	valine-pyruvate aminotransferase
persistent	NMV_1986	-3	1910763	1911599	837		5'-3' exoribonuclease
shell	NMV_1988	-2	1911907	1912308	402		hypothetical protein
persistent	NMV_1989	-3	1912413	1912616	204		hypothetical protein
persistent	NMV_1990	-2	1912594	1912827	234		conserved hypothetical protein
persistent	NMV_1992	2	1913360	1916794	3435	dnaE	DNA polymerase III alpha subunit
shell	NMV_1993	1	1917073	1920321	3249	cas9	CRISPR/Cas system-associated endonuclease Cas9
shell	NMV_1994	1	1920388	1921302	915	cas1	CRISPR/Cas system-associated Cas1 protein
shell	NMV_1995	2	1921313	1921621	309	cas2	CRISPR/Cas system-associated Cas2 protein
cloud	NMV_2002/2003	-3	1923657	1924786	1130		putative bacteriocin/pheromone secretion/processing ATP-binding protein (pseudogene)
cloud	NMV_2005	-1	1925003	1925338	336		putative bacteriocin/pheromone
cloud	NMV_2007	-3	1925331	1925750	420		hypothetical integral membrane protein
cloud	NMV_2009	-3	1925931	1926266	336		putative bacteriocin/pheromone
cloud	NMV_2010	-3	1926288	1926464	177		hypothetical integral membrane protein
shell	NMV_2011/2012	-2	1926508	1927656	1149		conserved hypothetical protein (pseudogene)
cloud	NMV_2014	-1	1927853	1928344	492		hypothetical protein
cloud	NMV_2015/2016	-3	1928712	1929279	568		truncated putative RepB-like initiator protein (internal fragment corresponding to a third of the protein)
shell	NMV_2017	-2	1929490	1930422	933		conserved hypothetical protein
shell	NMV_2018	-2	1930492	1932648	2157		putative TonB-dependent receptor
persistent	NMV_2019	1	1932808	1933467	660		putative phosphatase
persistent	NMV_2020	-2	1933555	1934523	969	ispH	4-hydroxy-3-methylbut-2-enyl diphosphate reductase
persistent	NMV_2021	-2	1934542	1935078	537	lspA	lipoprotein signal peptidase
persistent	NMV_2022	-1	1936154	1938943	2790	ileS	isoleucine-tRNA ligase
persistent	NMV_2023	-2	1939084	1940004	921	ribF	riboflavin biosynthesis protein RibF [riboflavin kinase / FMN adenylyltransferase]
persistent	NMV_2026	-1	1940531	1941826	1296	tyrS	tyrosine-tRNA ligase
shell	NMV_2027	-2	1941889	1943757	1869		putative inner-membrane acyltransferase
persistent	NMV_2028	-3	1944123	1945214	1092		putative ribosome-binding ATPase
persistent	NMV_2029	-3	1945329	1947005	1677	fhs	formate-tetrahydrofolate ligase
persistent	NMV_2030	3	1947180	1947611	432		conserved hypothetical integral membrane protein
persistent	NMV_2031	-1	1947857	1948552	696	murU	N-acetylmuramate alpha-1-phosphate uridylyltransferase
persistent	NMV_2032	-1	1948568	1949068	501		putative 4-hydroxyphenylacetate 3-monooxygenase, reductase component
persistent	NMV_2033	-1	1949183	1949623	441		putative HTH-type transcriptional regulator
persistent	NMV_2034	-1	1949966	1950475	510		putative membrane-associated thioredoxin
persistent	NMV_2036	3	1950792	1951919	1128	mrp	iron-sulfur cluster carrier protein
shell	NMV_2037	1	1952695	1955772	3078	pilC1	type IV pilus-associated protein PilC1
persistent	NMV_2040	3	1958040	1959173	1134	carA	carbamoyl-phosphate synthase small chain
cloud	NMV_2041	3	1959219	1959356	138		truncated putative dioxygenase (N-terminal third of the protein)
persistent	NMV_2042	3	1959918	1960307	390		conserved hypothetical protein
shell	NMV_2043	2	1961525	1962166	642		conserved hypothetical protein
persistent	NMV_2044	3	1962195	1965410	3216	carB	carbamoyl-phosphate synthase large chain
persistent	NMV_2045	-1	1965638	1966537	900	crgA	HTH-type transcriptional regulator CrgA
persistent	NMV_2046	3	1966776	1967354	579	mdaB	NADPH:quinone oxidoreductase MdaB
persistent	NMV_2048	-2	1967725	1968765	1041	queA	S-adenosylmethionine:tRNA ribosyltransferase-isomerase
persistent	NMV_2050	2	1969121	1969576	456	accB	biotin carboxyl carrier protein of acetyl-CoA carboxylase
persistent	NMV_2051	3	1969689	1971050	1362	accC	biotin carboxylase
persistent	NMV_2052	2	1971311	1972198	888	prmA	ribosomal protein L11 methyltransferase
persistent	NMV_2053	1	1972216	1972779	564	orn	oligoribonuclease
persistent	NMV_2054	-2	1973185	1974468	1284	hemL	glutamate-1-semialdehyde 2,1-aminomutase
persistent	NMV_2056	2	1975301	1976629	1329	miaB	tRNA-2-methylthio-N(6)-dimethylallyladenosine synthase
persistent	NMV_2057	-1	1976714	1978627	1914	dxs	1-deoxy-D-xylulose-5-phosphate synthase
persistent	NMV_2058	-1	1978712	1979629	918	xerC	tyrosine recombinase XerC
persistent	NMV_2059	3	1979823	1980887	1065	fba	fructose-bisphosphate aldolase
shell	NMV_2060	1	1981045	1981866	822		factor H-binding lipoprotein
persistent	NMV_2061	1	1982005	1982682	678	tsaB	tRNA threonylcarbamoyladenosine biosynthesis protein TsaB
persistent	NMV_2062	3	1982679	1983119	441	rimI	[ribosomal protein S18]-alanine N-acetyltransferase
persistent	NMV_2063	2	1983113	1983850	738		putative DNA glycosylase
persistent	NMV_2064	3	1983912	1984553	642	pyrE	orotate phosphoribosyltransferase
persistent	NMV_2065	1	1984627	1985061	435		conserved hypothetical protein
persistent	NMV_2066	3	1985058	1986368	1311	argA	amino-acid acetyltransferase
persistent	NMV_2067	3	1986567	1988582	2016		putative prolyl endopeptidase
persistent	NMV_2068	-1	1988696	1989652	957		putative HTH-type transcriptional regulator
persistent	NMV_2069	3	1989888	1990853	966		putative ferric enterobactin uptake system-binding lipoprotein FetB2
persistent	NMV_2070	2	1991480	1991803	324		conserved hypothetical protein
persistent	NMV_2071	1	1991917	1994094	2178		putative tonB-dependent ferric siderophore receptor protein
persistent	NMV_2072	-3	1994511	1994834	324		putative thiosulfate sulfurtransferase
persistent	NMV_2073	-3	1994913	1995569	657	pcm	protein-L-isoaspartate O-methyltransferase
persistent	NMV_2074	-3	1995672	1996175	504		putative free methionine-R-sulfoxide reductase
persistent	NMV_2075	3	1996359	1997132	774	tpiA	triosephosphate isomerase
persistent	NMV_2076	3	1997139	1997489	351	secG	protein translocase SecG subunit
shell	NMV_2077	3	1998498	1998866	369		putative toxin
persistent	NMV_2078	2	1998863	1999174	312		putative antitoxin
shell	NMV_2080/2080.1	-3	1999557	2000416	860		putative membrane-associated peptidase (pseudogene)
shell	NMV_2082	-2	2000761	2001552	792	drg	Dam-replacing protein
persistent	NMV_2083	-2	2001781	2004417	2637	leuS	leucine-tRNA ligase
persistent	NMV_2084	3	2004681	2005196	516		conserved hypothetical lipoprotein
persistent	NMV_2085	3	2005203	2005646	444		hypothetical periplasmic protein
persistent	NMV_2086	3	2005815	2007872	2058	ppk	polyphosphate kinase
shell	NMV_2087/2088	3	2008089	2008690	602		IS1016 group transposase (pseudogene)
persistent	NMV_2089	-3	2008881	2009984	1104	dnaN	DNA polymerase III beta subunit
persistent	NMV_2090	-3	2010063	2011619	1557	dnaA	chromosomal replication initiator protein DnaA
persistent	NMV_2091	3	2011911	2012045	135	rpmH	50S ribosomal protein L34
persistent	NMV_2092	2	2012048	2012413	366	rnpA	ribonuclease P protein component
persistent	NMV_2093	3	2012478	2012699	222		putative membrane protein insertion efficiency factor
persistent	NMV_2094	3	2012871	2014508	1638	yidC	membrane protein insertase YidC
persistent	NMV_2095	-1	2014589	2015302	714		putative ribosomal RNA small subunit methyltransferase
persistent	NMV_2096	-3	2015361	2015951	591		7-methyl-GTP pyrophosphatase
persistent	NMV_2097	3	2016099	2016602	504		conserved hypothetical protein
persistent	NMV_2098	3	2016636	2016815	180	rpmF	50S ribosomal protein L32
persistent	NMV_2099	3	2016990	2017517	528		putative phosphoribosyltransferase
persistent	NMV_2100	3	2017605	2018660	1056	plsX	phosphate acyltransferase
cloud	NMV_2101	3	2018796	2018954	159		putative MafI immunity protein
persistent	NMV_2102	3	2019066	2019491	426		hypothetical protein
persistent	NMV_2104	3	2019741	2020703	963	fabH	3-oxoacyl-[acyl-carrier-protein] synthase III
shell	NMV_2105	1	2020750	2021157	408		conserved hypothetical integral membrane protein
persistent	NMV_2106	1	2021251	2022177	927	fabD	malonyl CoA-acyl carrier protein transacylase
persistent	NMV_2107	3	2022315	2024180	1866	msbA	lipid A export ATP-binding/permease protein MsbA
persistent	NMV_2108	3	2024280	2025845	1566	guaA	GMP synthase [glutamine-hydrolyzing]
persistent	NMV_2109	1	2025907	2026653	747	fabG	3-oxoacyl-[acyl-carrier-protein] reductase
cloud	NMV_2110	-3	2026917	2027150	234		truncated ISNme1 transposase (C-terminal 23% of the protein)
persistent	NMV_2111	-3	2027217	2027633	417		conserved hypothetical protein
persistent	NMV_2112/2113	2	2028356	2029363	1008		ISNme1 transposase (pseudogene)
cloud	NMV_2114	2	2029733	2030116	384		conserved hypothetical integral membrane protein
persistent	NMV_2115	-1	2030336	2031130	795		putative inositol monophosphatase-like protein
persistent	NMV_2116	3	2031339	2032064	726	rsmE	ribosomal RNA small subunit methyltransferase E
shell	NMV_2117	-1	2034248	2035090	843	lgtE	lacto-N-neotetraose biosynthesis glycosyl transferase LgtE
persistent	NMV_2118	-3	2035239	2036066	828	lgtB	lacto-N-neotetraose biosynthesis glycosyl transferase LgtB
persistent	NMV_2119	-1	2036108	2037154	1047	lgtA	lacto-N-neotetraose biosynthesis glycosyl tranferase LgtA
persistent	NMV_2120	-3	2037171	2039234	2064	glyS	glycine-tRNA ligase beta chain
shell	NMV_2121	-1	2039255	2039665	411		conserved hypothetical protein
persistent	NMV_2122	-3	2039742	2040647	906	glyQ	glycine-tRNA ligase alpha chain
persistent	NMV_2123	-1	2041052	2041474	423	atpC	ATP synthase epsilon chain
persistent	NMV_2124	-3	2041485	2042882	1398	atpD	ATP synthase beta chain
persistent	NMV_2125	-2	2042920	2043795	876	atpG	ATP synthase gamma chain
persistent	NMV_2126	-2	2043820	2045367	1548	atpA	ATP synthase alpha chain
persistent	NMV_2127	-1	2045378	2045911	534	atpH	ATP synthase delta chain
persistent	NMV_2128	-3	2045916	2046386	471	atpF	ATP synthase b chain
persistent	NMV_2129	-2	2046457	2046693	237	atpE	ATP synthase c chain
persistent	NMV_2130	-3	2046750	2047616	867	atpB	ATP synthase a chain
persistent	NMV_2131	-2	2047606	2047959	354	atpI	ATP synthase membrane-bound accesory subunit
persistent	NMV_2134	-1	2048327	2048665	339		hypothetical lipoprotein
persistent	NMV_2135	-2	2048800	2049660	861		putative chromosome partitioning protein ParB
persistent	NMV_2136	2	2049818	2050387	570	ubiX	flavin prenyltransferase
persistent	NMV_2137	-3	2050449	2051312	864		putative D-methionine-binding lipoprotein MetQ
persistent	NMV_2138	-1	2051471	2052157	687		putative D-methionine transport system permease protein MetI
persistent	NMV_2139	-3	2052159	2052896	738		putative D-methionine transport system ATP-binding protein MetN
persistent	NMV_2140	1	2053426	2055273	1848	slt	soluble lytic murein transglycosylase
persistent	NMV_2141	1	2055562	2055774	213	rpsU	30S ribosomal protein S21
persistent	NMV_2142	3	2055906	2056352	447		conserved hypothetical protein
persistent	NMV_2143	-3	2056551	2057006	456		putative SspB-like protein
persistent	NMV_2144	-2	2057014	2057619	606	sspA	stringent starvation protein A
persistent	NMV_2145	-3	2057874	2059550	1677		conserved hypothetical integral membrane protein
persistent	NMV_2146	-2	2059711	2060325	615		putative transporter
persistent	NMV_2148	-3	2060640	2060855	216	rpmE	50S ribosomal protein L31
shell	NMV_2149/2150	3	2061093	2061607	515		putative acetyltransferase (pseudogene)
persistent	NMV_2151	-2	2061688	2062176	489		putative ResA-like thiol-disulfide oxidoreductase
persistent	NMV_2152	-3	2062173	2062556	384	fadM	long-chain acyl-CoA thioesterase FadM
persistent	NMV_2153	-1	2062556	2062918	363		conserved hypothetical protein
persistent	NMV_2154	-3	2063043	2063870	828		putative phospholipid-binding lipoprotein MlaA
persistent	NMV_2155	-1	2063867	2064145	279		conserved hypothetical protein
persistent	NMV_2156	-2	2064202	2064792	591		putative phospholipid-binding protein MlaC
persistent	NMV_2157	-2	2064829	2065323	495		putative phospholipid ABC transporter-binding protein MlaD
persistent	NMV_2158	-3	2065374	2066150	777		putative phospholipid ABC transporter permease protein MlaE
persistent	NMV_2159	-3	2066199	2066999	801		putative phospholipid import ATP-binding protein MlaF
persistent	NMV_2160	1	2067172	2068089	918		putative HTH-type transcriptional regulator
cloud	NMV_2161	1	2068120	2068296	177		conserved hypothetical protein
persistent	NMV_2162	1	2068297	2068686	390		conserved hypothetical protein
persistent	NMV_2163	3	2068695	2068895	201		hypothetical protein
persistent	NMV_2164	1	2068930	2070372	1443		putative glycolaldehyde dehydrogenase
persistent	NMV_2165.1/2166	1	2071237	2074441	3205	nalP	autotransported serine protease NalP (pseudogene)
persistent	NMV_2167	1	2075707	2077488	1782		putative para-aminobenzoate synthase component I
persistent	NMV_2168	-2	2077549	2079066	1518		conserved hypothetical TPR-containing membrane-associated protein
persistent	NMV_2169/2170	3	2079714	2080721	1008		ISNme1 transposase (pseudogene)
persistent	NMV_2171	-2	2081212	2082846	1635	groL	60 kDa chaperonin
persistent	NMV_2172	-3	2082939	2083229	291	groS	10 kDa chaperonin
persistent	NMV_2173	2	2083457	2084110	654		IS1016 group transposase
persistent	NMV_2174	1	2084323	2085858	1536		putative sodium-dependent transporter
persistent	NMV_2175	-1	2086007	2087227	1221	lysA	diaminopimelate decarboxylase
persistent	NMV_2176	-3	2087238	2087408	171		conserved hypothetical lipoprotein
persistent	NMV_2177	1	2087479	2087802	324		putative iron-sulfur cluster assembly protein CyaY
shell	NMV_2178	3	2087829	2088845	1017		conserved hypothetical integral membrane protein
persistent	NMV_2180	1	2088871	2089290	420		conserved hypothetical protein
persistent	NMV_2181	1	2089312	2089818	507	luxS	S-ribosylhomocysteine lyase
persistent	NMV_2182	2	2089964	2092756	2793	polA	DNA polymerase I
persistent	NMV_2183	1	2093692	2094414	723		conserved hypothetical protein
persistent	NMV_2184	-2	2094523	2098818	4296	app	autotransporter App
persistent	NMV_2185	-1	2098952	2099383	432		conserved hypothetical integral membrane protein
cloud	NMV_2186	-2	2099380	2099535	156		hypothetical membrane-associated protein
persistent	NMV_2187	2	2099666	2101012	1347	mnmE	tRNA modification GTPase MnmE
persistent	NMV_2188	2	2103725	2105869	2145	fetA	TonB-dependent enterobactin receptor FetA
persistent	NMV_2189	1	2106586	2107551	966	fetB	enterobactin uptake system binding lipoprotein FetB
persistent	NMV_2190	3	2107779	2108747	969		putative ferric enterobactin uptake system permease FetD
persistent	NMV_2191	1	2108737	2109711	975		putative feric enterobactin uptake system permease FetC
persistent	NMV_2192	3	2109756	2110382	627		conserved hypothetical protein
persistent	NMV_2193	1	2110465	2111223	759		putative ferric enterobactin uptake system ATP-binding protein FetE
shell	NMV_2194	1	2111539	2112756	1218	nadA	NadA autotransporter adhesin
persistent	NMV_2195	-3	2112822	2113160	339	glnB	nitrogen regulatory protein P-II
persistent	NMV_2196	2	2113310	2117296	3987	purL	phosphoribosylformylglycinamidine synthase
persistent	NMV_2197	3	2117391	2118143	753	gloB	hydroxyacylglutathione hydrolase
persistent	NMV_2198	2	2118377	2119831	1455		putative divalent cation transporter
persistent	NMV_2199	-3	2119917	2120825	909	hslO	33 kDa chaperonin
persistent	NMV_2200	1	2121070	2121825	756		putative murein DD-endopeptidase MepH
persistent	NMV_2201	1	2121844	2122062	219		conserved hypothetical protein
persistent	NMV_2202	1	2122207	2122554	348		conserved hypothetical integral membrane protein
persistent	NMV_2203	3	2122551	2123243	693		conserved hypothetical membrane protein
persistent	NMV_2204	3	2123310	2124530	1221	argJ	arginine biosynthesis bifunctional protein ArgJ [glutamate N-acetyltransferase / amino acid acetyltransferase]
persistent	NMV_2205	2	2124590	2125999	1410		putative H(+)/Cl(-) exchange transporter ClcA
persistent	NMV_2206	2	2126189	2127580	1392		truncated ATP-dependent DNA helicase HrpA (N-terminal 38% of the protein)
cloud	NMV_2207	2	2127638	2128696	1059		putative type II restriction-modification system enzyme Res
cloud	NMV_2208	1	2128693	2129685	993		putative type II restriction-modification system enzyme Mod
persistent	NMV_2209	3	2129850	2133200	3351		truncated ATP-dependent DNA helicase HrpA (C-terminal 62% of the protein)
shell	NMV_2210	-2	2133223	2133645	423		putative very-short-patch-repair endonuclease
shell	NMV_2211	-2	2133649	2135295	1647		conserved hypothetical protein
shell	NMV_2212	-1	2135309	2136313	1005		putative cytosine-specific methyltransferase
persistent	NMV_2213	-1	2136770	2136913	144		truncated ISNme1 transposase (internal fragment corresponding to 14% of the protein)
cloud	NMV_2214	-2	2136910	2137203	294		truncated ISNme1 transposase (N-terminal third of the protein)
cloud	NMV_2215	2	2137454	2137777	324		conserved hypothetical protein
persistent	NMV_2216	-3	2137938	2138387	450	comP	minor pilin ComP
persistent	NMV_2217	-3	2138475	2138774	300	comE4	DNA-binding competence protein ComE4
persistent	NMV_2221	-2	2144620	2145282	663		putative RNA pseudouridine synthase
persistent	NMV_2222	-1	2145308	2145820	513	coaD	phosphopantetheine adenylyltransferase
persistent	NMV_2223	-1	2145944	2146627	684		conserved hypothetical integral membrane protein
persistent	NMV_2224	-1	2146784	2147050	267		putative Fe(2+) trafficking protein
persistent	NMV_2225	-1	2147123	2147593	471	rlmH	ribosomal RNA large subunit methyltransferase H
persistent	NMV_2226	-2	2147647	2148033	387	rsfS	ribosomal silencing factor
persistent	NMV_2227	-1	2148092	2148697	606		putative nicotinate-nucleotide adenylyltransferase
persistent	NMV_2228	-2	2148694	2149293	600		putative carbonic anhydrase
persistent	NMV_2229	-1	2149322	2150863	1542		putative transporter
persistent	NMV_2230	1	2151256	2152641	1386		putative gluconate permease
persistent	NMV_2231	2	2152661	2153179	519		putative gluconokinase
persistent	NMV_2232	-2	2153518	2154435	918	thrB	homoserine kinase
persistent	NMV_2233	-2	2154472	2155188	717	ubiG	ubiquinone biosynthesis O-methyltransferase
persistent	NMV_2234	2	2155352	2156593	1242		putative aromatic amino acid transporter
persistent	NMV_2235	2	2156726	2157289	564	gmhB	D-glycero-beta-D-manno-heptose-1,7-bisphosphate 7-phosphatase
persistent	NMV_2236	3	2157318	2158061	744	nlaB	1-acyl-sn-glycerol-3-phosphate acyltransferase NlaB
persistent	NMV_2237	2	2158058	2158747	690		conserved hypothetical protein
persistent	NMV_2239	2	2160353	2161150	798	truA	tRNA pseudouridine synthase A
persistent	NMV_2240	1	2161273	2161512	240		putative antitoxin
persistent	NMV_2241	3	2161500	2161823	324		putative toxin
shell	NMV_2242	3	2163420	2164502	1083	porB	major outer-membrane protein P.IB
persistent	NMV_2244	-3	2165208	2167109	1902	thiC	phosphomethylpyrimidine synthase
shell	NMV_2245	1	2167708	2168583	876		putative NUDIX hydrolase
persistent	NMV_2246	3	2168592	2169530	939		putative ABC transporter ATP-binding protein
persistent	NMV_2247	-1	2170805	2172580	1776	ptsI	PTS system EI component
persistent	NMV_2248	-2	2172580	2172849	270	ptsH	PTS system carrier protein HPr component
persistent	NMV_2249	-3	2172918	2173355	438	ptsL	PTS system EIIA component
persistent	NMV_2250	-3	2173437	2174000	564	hpt	hypoxanthine-guanine-xanthine phosphoribosyltransferase
persistent	NMV_2251	-1	2174069	2174893	825		putative DNA ligase
persistent	NMV_2252	3	2174985	2175617	633		putative hydroxyacylglutathione hydrolase GloC
persistent	NMV_2253	-1	2175824	2177608	1785		putative RmuC-like protein
persistent	NMV_2254	-2	2177947	2178732	786	petC	cytochrome c1
persistent	NMV_2255	-3	2178747	2180096	1350	petB	cytochrome b
persistent	NMV_2256	-3	2180115	2180696	582	petA	ubiquinol-cytochrome c reductase iron-sulfur subunit
persistent	NMV_2257	-1	2180819	2181568	750		putative GTP cyclohydrolase 1 type 2
persistent	NMV_2258	3	2181699	2182628	930		putative HTH-type transcriptional regulator MetR
persistent	NMV_2259	-1	2182883	2183275	393	rpsI	30S ribosomal protein S9
persistent	NMV_2260	-1	2183285	2183716	432	rplM	50S ribosomal protein L13
persistent	NMV_2261	-2	2184079	2184384	306		conserved hypothetical protein
persistent	NMV_2262	-1	2184395	2184724	330		conserved hypothetical protein
persistent	NMV_2263	-1	2184779	2185768	990	gpsA	glycerol-3-phosphate dehydrogenase [NAD(P)+]
persistent	NMV_2264	-2	2185891	2188593	2703	ppc	phosphoenolpyruvate carboxylase
persistent	NMV_2265	1	2188636	2189529	894		putative sulfur carrier protein ThiS adenylyltransferase
persistent	NMV_2266	-1	2190092	2190316	225		putative SlyX-like protein
persistent	NMV_2267	-1	2190317	2191705	1389		putative Na+/H+ antiporter
persistent	NMV_2268	-3	2191791	2193062	1272	prmC	release factor glutamine methyltransferase
persistent	NMV_2269	-1	2193128	2194612	1485		putative TldD-like peptidase
persistent	NMV_2270	3	2194959	2196182	1224		putative transporter
persistent	NMV_2271	2	2196179	2197279	1101		putative thiamine biosynthesis oxidoreductase ThiO
persistent	NMV_2272	1	2197300	2197917	618	thiE	thiamine-phosphate synthase
persistent	NMV_2273	2	2198339	2198533	195	thiS	sulfur carrier protein ThiS
persistent	NMV_2274	2	2198747	2199535	789	thiG	thiazole synthase
persistent	NMV_2276	-1	2200298	2201122	825		conserved hypothetical periplasmic protein
persistent	NMV_2277	-3	2201235	2203013	1779	birA/coaX	bifunctional enzyme BirA/CoaX [biotin-[acetyl-CoA-carboxylase] synthetase / type III pantothenate kinase]
persistent	NMV_2278	-1	2203010	2203516	507	rfaE2	D-beta-D-heptose 1-phosphate adenosyltransferase
persistent	NMV_2280	2	2204156	2205010	855	folD	FolD bifunctional protein [methylenetetrahydrofolate dehydrogenase / methenyltetrahydrofolate cyclohydrolase]
persistent	NMV_2281	-1	2205071	2205652	582		conserved hypothetical integral membrane protein
persistent	NMV_2282	1	2205982	2207097	1116	asd	aspartate-semialdehyde dehydrogenase
persistent	NMV_2283	-2	2207326	2207856	531		conserved hypothetical protein
persistent	NMV_2284	-2	2207866	2208210	345		hypothetical integral membrane protein
persistent	NMV_2285	-1	2208197	2208976	780		putative DNA-(apurinic or apyrimidinic site) lyase
persistent	NMV_2286	-3	2209059	2210480	1422	cysS	cysteine-tRNA ligase
cloud	NMV_2288	-3	2210505	2211287	783		putative restriction-modification system enzyme Res
cloud	NMV_2289	-1	2211284	2212051	768		putative restriction-modification system enzyme Mod
cloud	NMV_2290	-3	2212110	2212361	252		conserved hypothetical protein
persistent	NMV_2291	-2	2212432	2213586	1155	obgE	GTPase ObgE
persistent	NMV_2293	2	2214095	2214499	405		truncated putative cytochrome b561 (missing the N-terminal 30% of the protein)
persistent	NMV_2294	-3	2214534	2215409	876	rsmI	ribosomal RNA small subunit methyltransferase I
persistent	NMV_2295	3	2215455	2215802	348		conserved hypothetical protein
persistent	NMV_2296	1	2215807	2216400	594	diaA	DnaA initiator-associating protein DiaA
persistent	NMV_2297	1	2216464	2217072	609		conserved hypothetical lipoprotein
persistent	NMV_2298	2	2217080	2217730	651		conserved hypothetical membrane-associated protein
persistent	NMV_2299	2	2217770	2218549	780	map	methionine aminopeptidase
persistent	NMV_2300	3	2218704	2219003	300		conserved hypothetical protein
persistent	NMV_2302	3	2219241	2219615	375		conserved hypothetical protein
persistent	NMV_2303	-2	2219803	2221269	1467	mqo	malate:quinone oxidoreductase
persistent	NMV_2304	-3	2221806	2222396	591		putative acetyltransferase
[truncated: 61 more rows]

## Sheet: Essential genes
Type	Label	Frame	Begin	End	Length	Gene	Product
persistent	NMV_0003	-3	918	2312	1395	gltX	glutamate-tRNA ligase
persistent	NMV_0011	-1	6278	7456	1179	pgk	phosphoglycerate kinase
persistent	NMV_0012	-2	7537	8790	1254	murA	UDP-N-acetylglucosamine 1-carboxyvinyltransferase
persistent	NMV_0013	-3	9153	10127	975		conserved hypothetical integral membrane protein
persistent	NMV_0017	-1	14960	15883	924	lpxC	UDP-3-O-acyl-N-acetylglucosamine deacetylase
persistent	NMV_0029	-1	23735	25792	2058	metG	methionine-tRNA ligase
persistent	NMV_0030	-3	25908	27746	1839	glmS	glutamine-fructose-6-phosphate aminotransferase [isomerizing]
persistent	NMV_0037	-1	34520	35890	1371	glmU	bifunctional GlmU protein [UDP-N-acetylglucosamine pyrophosphorylase /glucosamine-1-phosphate N-acetyltransferase]
persistent	NMV_0043	1	41251	42516	1266	ftsY	signal recognition particle receptor FtsY
persistent	NMV_0058	3	63984	65105	1122	dnaJ	chaperone protein DnaJ
persistent	NMV_0121	3	116370	116873	504	def	peptide deformylase
persistent	NMV_0122	2	116960	117886	927	fmt	methionyl-tRNA formyltransferase
persistent	NMV_0124	3	119190	119789	600		conserved hypothetical protein
persistent	NMV_0129	3	125016	127322	2307	topA	DNA topoisomerase 1
persistent	NMV_0134	2	129938	130189	252		putative ferredoxin
persistent	NMV_0136	3	131988	132266	279	secE	protein translocase SecE subunit
persistent	NMV_0137	1	132268	132804	537	nusG	transcription termination/antitermination protein NusG
persistent	NMV_0138	2	132905	133339	435	rplK	50S ribosomal protein L11
persistent	NMV_0139	1	133339	134034	696	rplA	50S ribosomal protein L1
persistent	NMV_0141	2	134264	134764	501	rplJ	50S ribosomal protein L10
persistent	NMV_0142	2	134822	135193	372	rplL	50S ribosomal protein L7/L12
persistent	NMV_0143	2	135383	139561	4179	rpoB	DNA-directed RNA polymerase beta chain
persistent	NMV_0144	3	139713	143888	4176	rpoC	DNA-directed RNA polymerase beta' chain
persistent	NMV_0149	3	144762	145133	372	rpsL	30S ribosomal protein S12
persistent	NMV_0150	3	145251	145721	471	rpsG	30S ribosomal protein S7
persistent	NMV_0151	3	145740	147845	2106	fusA	elongation factor G
persistent	NMV_0152	3	147933	149117	1185	tuf2	elongation factor Tu
persistent	NMV_0153	2	149135	149446	312	rpsJ	30S ribosomal protein S10
persistent	NMV_0155	2	150869	151513	645	rplC	50S ribosomal protein L3
persistent	NMV_0156	1	151513	152133	621	rplD	50S ribosomal protein L4
persistent	NMV_0157	3	152130	152444	315	rplW	50S ribosomal protein L23
persistent	NMV_0158	2	152450	153283	834	rplB	50S ribosomal protein L2
persistent	NMV_0159	2	153290	153568	279	rpsS	30S ribosomal protein S19
persistent	NMV_0161	1	153577	153906	330	rplV	50S ribosomal protein L22
persistent	NMV_0162	1	153916	154608	693	rpsC	30S ribosomal protein S3
persistent	NMV_0163	2	154592	155008	417	rplP	50S ribosomal protein L16
persistent	NMV_0164	1	155008	155199	192	rpmC	50S ribosomal protein L29
persistent	NMV_0165	3	155199	155462	264	rpsQ	30S ribosomal protein S17
persistent	NMV_0166	2	155684	156052	369	rplN	50S ribosomal protein L14
persistent	NMV_0167	1	156064	156387	324	rplX	50S ribosomal protein L24
persistent	NMV_0169	1	156397	156936	540	rplE	50S ribosomal protein L5
persistent	NMV_0170	3	156939	157244	306	rpsN	30S ribosomal protein S14
persistent	NMV_0171	3	157260	157652	393	rpsH	30S ribosomal protein S8
persistent	NMV_0172	1	157666	158199	534	rplF	50S ribosomal protein L6
persistent	NMV_0173	2	158213	158566	354	rplR	50S ribosomal protein L18
persistent	NMV_0174	2	158585	159103	519	rpsE	30S ribosomal protein S5
persistent	NMV_0175	3	159096	159281	186	rpmD	50S ribosomal protein L30
persistent	NMV_0176	1	159283	159717	435	rplO	50S ribosomal protein L15
persistent	NMV_0177	3	159729	161039	1311	secY	protein translocase SecY subunit
persistent	NMV_0178	1	161044	161262	219	infA	translation initiation factor IF-1
persistent	NMV_0178.1	3	161283	161396	114	rpmJ2	50S ribosomal protein L36 type B
persistent	NMV_0179	2	161462	161824	363	rpsM	30S ribosomal protein S13
persistent	NMV_0180	3	161844	162239	396	rpsK	30S ribosomal protein S11
persistent	NMV_0181	1	162259	162879	621	rpsD	30S ribosomal protein S4
persistent	NMV_0182	2	162905	163891	987	rpoA	DNA-directed RNA polymerase alpha chain
persistent	NMV_0183	1	163915	164283	369	rplQ	50S ribosomal protein L17
persistent	NMV_0187	1	165991	166254	264	minE	septum formation topological specificity factor MinE
persistent	NMV_0190	-3	167508	170345	2838	valS	valine-tRNA ligase
persistent	NMV_0195	-1	174515	175291	777	lpxA	acyl-[acyl-carrier-protein]-UDP-N-acetylglucosamine O-acyltransferase
persistent	NMV_0196	-2	175378	175827	450	fabZ	3-hydroxyacyl-[acyl-carrier-protein] dehydratase FabZ
persistent	NMV_0197	-3	175863	176906	1044	lpxD	UDP-3-O-acylglucosamine N-acyltransferase
persistent	NMV_0199	-2	177505	179898	2394	bamA	outer membrane protein assembly factor BamA
persistent	NMV_0201	-2	181330	182565	1236	dxr	1-deoxy-D-xylulose 5-phosphate reductoisomerase
persistent	NMV_0202	-1	182570	183367	798	cdsA	phosphatidate cytidylyltransferase
persistent	NMV_0203	-2	183370	184116	747	uppS	isoprenyl transferase
persistent	NMV_0204	-1	184172	184729	558	frr	ribosome-recycling factor
persistent	NMV_0210	-2	189814	191709	1896	mnmG	tRNA uridine 5-carboxymethylaminomethyl modification enzyme MnmG
persistent	NMV_0212	1	193621	194610	990	pdxA	4-hydroxythreonine-4-phosphate dehydrogenase
persistent	NMV_0215	-2	196477	199236	2760	rne	ribonuclease E
persistent	NMV_0218	1	200788	201942	1155	lpxB	lipid-A-disaccharide synthase
persistent	NMV_0221	-2	202867	203676	810	dapB	4-hydroxy-tetrahydrodipicolinate reductase
persistent	NMV_0223	3	204282	204716	435	fur	ferric uptake HTH-type transcriptional regulator
persistent	NMV_0232	-2	212509	214899	2391	gyrB	DNA gyrase subunit B
persistent	NMV_0242	-3	228720	229967	1248	fabF	3-oxoacyl-[acyl-carrier-protein] synthase II
persistent	NMV_0243	-1	230123	230359	237	acpP	acyl carrier protein
persistent	NMV_0285	3	266940	267239	300		conserved hypothetical integral membrane protein
persistent	NMV_0303	-3	281985	283523	1539		putative lipid II flippase MurJ
persistent	NMV_0305	-1	284735	285739	1005	amgK	N-acetylmuramate/N-acetylglucosamine kinase
persistent	NMV_0306	2	285809	288217	2409		LOS assembly protein LptD
persistent	NMV_0329	-2	312298	313668	1371	ffh	signal recognition particle protein
persistent	NMV_0342	1	326167	326655	489	folA	dihydrofolate reductase
persistent	NMV_0344	-2	327493	327921	429		putative HemJ-like protoporphyrinogen oxidase
persistent	NMV_0353	1	339370	340896	1527	emrB	multidrug export protein B
persistent	NMV_0355	1	341146	341379	234	rpmB	50S ribosomal protein L28
persistent	NMV_0358	-2	341833	343017	1185		putative ubiquinone biosynthesis hydroxylase
persistent	NMV_0359	-1	343406	343678	273	rpmA	50S ribosomal protein L27
persistent	NMV_0360	-1	343703	344011	309	rplU	50S ribosomal protein L21
persistent	NMV_0362	3	344235	345209	975	ispB	octaprenyl diphosphate synthase
persistent	NMV_0371	3	353277	354098	822	dapD	2,3,4,5-tetrahydropyridine-2,6-dicarboxylate N-succinyltransferase
persistent	NMV_0372	1	354253	355038	786	fabI	enoyl-[acyl-carrier-protein] reductase [NADH]
persistent	NMV_0389	3	368538	369512	975	kpsF	arabinose 5-phosphate isomerase
persistent	NMV_0392	1	370672	371202	531		putative lipooligosaccharide export system protein LptA
persistent	NMV_0400	2	374822	376240	1419	glnA	glutamine synthetase
persistent	NMV_0416	3	386394	387968	1575		putative phosphate permease
persistent	NMV_0417	-2	388321	389742	1422	hemN	oxygen-independent coproporphyrinogen III oxidase
persistent	NMV_0421	1	393649	394605	957	thiL	thiamine-monophosphate kinase
persistent	NMV_0422	2	394598	395083	486	pgpA	phosphatidylglycerophosphatase A
persistent	NMV_0450	3	424557	425378	822	uppP	undecaprenyl-diphosphatase
persistent	NMV_0454	2	428891	429154	264	ftsL	cell division protein FtsL
persistent	NMV_0455	2	429215	430960	1746	penA	peptidoglycan D,D-transpeptidase PenA
persistent	NMV_0456	2	430985	432463	1479	murE	UDP-N-acetylmuramoylalanyl-D-glutamate-2,6-diaminopimelate ligase
persistent	NMV_0458	1	434260	435618	1359	murF	UDP-N-acetylmuramoyl-tripeptide-D-alanyl-D-alanine ligase
persistent	NMV_0460	3	436044	437126	1083	mraY	phospho-N-acetylmuramoyl-pentapeptide-transferase
persistent	NMV_0462	3	437706	439043	1338	murD	UDP-N-acetylmuramoylalanine-D-glutamate ligase
persistent	NMV_0463	2	439169	440494	1326	ftsW	peptidoglycan glycosyltransferase FtsW
persistent	NMV_0464	2	440498	441565	1068	murG	UDP-N-acetylglucosamine-N-acetylmuramyl-(pentapeptide) pyrophosphoryl-undecaprenol N-acetylglucosamine transferase
persistent	NMV_0465	3	441720	443129	1410	murC	UDP-N-acetylmuramate-L-alanine ligase
persistent	NMV_0466	1	443242	444156	915	ddl	D-alanine-D-alanine ligase
persistent	NMV_0467	2	444146	444874	729	ftsQ	cell division protein FtsQ
persistent	NMV_0468	3	444960	446204	1245	ftsA	cell division protein FtsA
persistent	NMV_0469	1	446323	447501	1179	ftsZ	cell division protein FtsZ
persistent	NMV_0492	2	474323	475051	729	pdxJ	pyridoxine 5'-phosphate synthase
persistent	NMV_0495	1	476959	477336	378	acpS	holo-[acyl-carrier protein] synthase
persistent	NMV_0497	3	478212	478634	423		hypothetical protein
persistent	NMV_0501	-3	482271	482732	462	tsaE	tRNA threonylcarbamoyladenosine biosynthesis protein TsaE
persistent	NMV_0503	3	482919	483731	813	murI	glutamate racemase
persistent	NMV_0509	1	500248	500511	264	rpsT	30S ribosomal protein S20
persistent	NMV_0512	3	502722	504530	1809	aspS	non-discriminating aspartate-tRNA(Asp/Asn) ligase
shell	NMV_0559	2	553151	553534	384		hypothetical protein
persistent	NMV_0642	2	622352	623785	1434	ccoN	cytochrome c oxidase polypeptide I
persistent	NMV_0643	1	623812	624423	612	ccoO	cytochrome c oxidase polypeptide II
persistent	NMV_0645	1	624622	625719	1098	ccoP	cytochrome c oxidase polypeptide III
persistent	NMV_0663	3	644940	645734	795	thyA	thymidylate synthase
persistent	NMV_0679	2	660377	661228	852	folP	dihydropteroate synthase
persistent	NMV_0680	2	661358	662692	1335	glmM	phosphoglucosamine mutase
persistent	NMV_0681	1	662881	663564	684		conserved hypothetical integral membrane protein
persistent	NMV_0684	1	665491	666567	1077	prfA	peptide chain release factor I
persistent	NMV_0686	-2	667768	669063	1296	serS	serine-tRNA ligase
persistent	NMV_0688	3	669819	671804	1986	parE	DNA topoisomerase IV subunit B
persistent	NMV_0694	2	676364	677203	840		putative cytochrome c
persistent	NMV_0713	3	696111	696728	618	gmk	guanylate kinase
persistent	NMV_0716	-3	699309	700493	1185	coaBC	coenzyme A biosynthesis bifunctional protein CoaBC [phosphopantothenoylcysteine decarboxylase / phosphopantothenate-cysteine ligase]
persistent	NMV_0732	-3	714606	715664	1059	alr	alanine racemase
persistent	NMV_0741	-3	724083	726971	2889	infB	translation initiation factor IF-2
persistent	NMV_0742	-3	726984	728486	1503	nusA	transcription termination/antitermination protein NusA
persistent	NMV_0744	1	729310	730416	1107	serC	phosphoserine aminotransferase
persistent	NMV_0759	-3	744612	745049	438	rnhA	ribonuclease HI
persistent	NMV_0761	-3	746082	746888	807	thiD	hydroxymethylpyrimidine/phosphomethylpyrimidine kinase
persistent	NMV_0775	-2	760528	762825	2298	parC	DNA topoisomerase IV subunit A
persistent	NMV_0785	-2	768427	771084	2658	alaS	alanine-tRNA ligase
persistent	NMV_0794	3	776205	776768	564	pgsA	CDP-diacylglycerol-glycerol-3-phosphate 3-phosphatidyltransferase
persistent	NMV_0829	-2	810322	811392	1071		putative lipooligosaccharide export system permease protein LptG
persistent	NMV_0840	3	820839	822560	1722	glnS	glutamine-tRNA ligase
persistent	NMV_0844	1	825196	826299	1104	mnmA	tRNA-specific 2-thiouridylase
persistent	NMV_0846	2	828152	829786	1635	pyrG	CTP synthase
persistent	NMV_0852	-3	841008	842780	1773	dnaG	DNA primase
persistent	NMV_0853	-2	842926	845676	2751	secA	protein translocase SecA subunit
persistent	NMV_0854	2	845807	846229	423		conserved hypothetical protein
persistent	NMV_0858	1	848434	849579	1146	dapE	succinyl-diaminopimelate desuccinylase
persistent	NMV_0868	-3	856941	858308	1368		putative FAD-linked oxidoreductase
persistent	NMV_0873	3	861177	862982	1806	dsbD	thiol:disulfide interchange protein DsbD
persistent	NMV_0877	3	865464	865649	186		putative cytochrome cbb3 oxidase maturation protein
persistent	NMV_0880	2	867836	868525	690	ispD	2-C-methyl-D-erythritol 4-phosphate cytidylyltransferase
persistent	NMV_0881	3	868557	869039	483	ispF	2-C-methyl-D-erythritol 2,4-cyclodiphosphate synthase
persistent	NMV_0882	1	869116	869787	672	rpiA	ribose-5-phosphate isomerase A
persistent	NMV_0886	-1	874424	876142	1719	argS	arginine-tRNA ligase
persistent	NMV_0893	2	881642	882859	1218	lysC	aspartokinase
persistent	NMV_0914	1	909172	910182	1011	trpS	tryptophan-tRNA ligase
persistent	NMV_0925	2	919688	921073	1386		putative transporter
persistent	NMV_0926	1	921076	921600	525	ssb	single-stranded DNA-binding protein
persistent	NMV_0929	-3	924642	926621	1980	tkt	transketolase
persistent	NMV_0931	1	928648	929196	549		conserved hypothetical membrane protein
persistent	NMV_0934	-2	932869	933648	780		putative ferredoxin-NADP reductase
persistent	NMV_0943	-1	943079	945208	2130	dnaZX	DNA polymerase III tau/gamma subunit
persistent	NMV_0957	3	958455	958931	477	greA	transcription elongation factor GreA
persistent	NMV_0961	1	966325	967836	1512	lysS	lysine-tRNA ligase
persistent	NMV_0974	3	978399	978638	240	fis	DNA-binding protein Fis
persistent	NMV_1000	-3	999516	1000154	639	eda	KHG/KDPG aldolase [4-hydroxy-2-oxoglutarate aldolase / 2-dehydro-3-deoxy-phosphogluconate aldolase
persistent	NMV_1002	1	1002736	1004181	1446	zwf	glucose-6-phosphate 1-dehydrogenase
persistent	NMV_1003	1	1004461	1005156	696	pgl	6-phosphogluconolactonase
persistent	NMV_1012	-3	1010958	1013708	2751	gyrA	DNA gyrase subunit A
persistent	NMV_1013	-2	1013806	1014306	501	hscB	co-chaperone protein HscB homolog
persistent	NMV_1015	-1	1014569	1014889	321	iscA	iron-binding protein IscA
persistent	NMV_1016	-2	1014976	1015362	387	iscU	iron-sulfur cluster assembly scaffold protein IscU
persistent	NMV_1018	-3	1015623	1016837	1215	iscS	cysteine desulfurase IscS
persistent	NMV_1026	3	1025379	1026623	1245	clpX	ATP-dependent Clp protease ATP-binding subunit ClpX
persistent	NMV_1032	-2	1032670	1033002	333	trxA	thioredoxin
persistent	NMV_1034	-2	1033843	1034634	792	nadE	NH(3)-dependent NAD(+) synthetase
persistent	NMV_1038	3	1040028	1040660	633	pdxH	pyridoxine/pyridoxamine 5'-phosphate oxidase
persistent	NMV_1040	-3	1041891	1043321	1431	gatB	aspartyl-tRNA(Asn) amidotransferase subunit B
persistent	NMV_1042	-1	1044293	1045738	1446	gatA	aspartyl-tRNA(Asn) amidotransferase subunit A
persistent	NMV_1043	-2	1045801	1046091	291	gatC	aspartyl-tRNA(Asn) amidotransferase subunit C
persistent	NMV_1055	-1	1059287	1060858	1572	aceF	pyruvate dehydrogenase E2 component
persistent	NMV_1056	-3	1061004	1063667	2664	aceE	pyruvate dehydrogenase E1 component
persistent	NMV_1058	3	1064361	1066073	1713	proS	proline-tRNA ligase
persistent	NMV_1072	1	1082344	1083294	951	trxB	thioredoxin reductase
persistent	NMV_1073	3	1083450	1083818	369	rpsF	30S ribosomal protein S6
persistent	NMV_1074	3	1083819	1084121	303	priB	primosomal replication protein n
persistent	NMV_1075	3	1084128	1084358	231	rpsR	30S ribosomal protein S18
persistent	NMV_1079	-1	1086422	1087168	747	pss	CDP-diacylglycerol-serine O-phosphatidyltransferase
persistent	NMV_1083	2	1089719	1092157	2439	ftsK	DNA translocase FtsK
persistent	NMV_1086	-3	1094442	1095707	1266	ispG	4-hydroxy-3-methylbut-2-en-1-yl diphosphate synthase (flavodoxin)
persistent	NMV_1094	-1	1102601	1102915	315	ihfB	integration host factor beta subunit
persistent	NMV_1095	-3	1102926	1104611	1686	rpsA	30S ribosomal protein S1
persistent	NMV_1102	1	1110442	1111107	666		putative methyltransferase
persistent	NMV_1106	2	1113992	1116271	2280	nrdA	ribonucleoside-diphosphate reductase alpha subunit
persistent	NMV_1108	3	1117410	1118564	1155	nrdB	ribonucleoside-diphosphate reductase beta subunit
persistent	NMV_1110	-3	1119093	1119371	279	ftsB	cell division protein FtsB
persistent	NMV_1113	-3	1121175	1122017	843	kdsA	2-dehydro-3-deoxyphosphooctonate aldolase
persistent	NMV_1116	2	1126895	1128322	1428		putative acyl-CoA dehydrogenase/oxidase
persistent	NMV_1140	-3	1154262	1155128	867		putative tRNA-modifying protein
persistent	NMV_1157	2	1170452	1172923	2472		putative copper-exporting P-type ATPase
persistent	NMV_1159	-2	1173580	1174356	777	fpr	ferredoxin-NADP reductase
persistent	NMV_1171	-1	1189583	1190920	1338	ribB	3,4-dihydroxy-2-butanone 4-phosphate synthase
persistent	NMV_1174	-1	1192307	1192900	594	ribA	GTP cyclohydrolase II
persistent	NMV_1182	3	1199151	1199855	705	ribC	riboflavin synthase alpha chain
persistent	NMV_1188	-3	1203714	1204967	1254	cca	multifunctional CCA protein [CCA-adding enzyme / 2'-nucleotidase / 2',3'-cyclic phosphodiesterase and phosphatase]
persistent	NMV_1191	1	1207264	1208802	1539		putative peptidyl-prolyl cis-trans isomerase D
persistent	NMV_1195	2	1210025	1211272	1248	lolC	lipoprotein-releasing system transmembrane protein LolC
persistent	NMV_1196	3	1211265	1211960	696	lolD	lipoprotein-releasing system ATP-binding protein LolD
persistent	NMV_1217	2	1230296	1230919	624	lipB2	octanoyltransferase
persistent	NMV_1218	3	1230912	1231895	984	lipA2	lipoyl synthase
persistent	NMV_1249	-2	1263430	1264740	1311	tilS	tRNA(Ile)-lysidine synthase
persistent	NMV_1250	-1	1264808	1265767	960	accA	acetyl-coenzyme A carboxylase carboxyl transferase subunit alpha
persistent	NMV_1256	-3	1267731	1268072	342	fdx	2Fe-2S ferredoxin
persistent	NMV_1260	-3	1269663	1271525	1863		putative chaperone protein HscA
shell	NMV_1305	-3	1299654	1299920	267		hypothetical protein
persistent	NMV_1310	2	1303238	1304137	900		putative DNA-binding protein
persistent	NMV_1316	1	1306504	1307172	669	hda	DnaA regulatory inactivator Hda
persistent	NMV_1321	1	1311961	1312812	852	lgt	phosphatidylglycerol-prolipoprotein diacylglyceryl transferase
persistent	NMV_1332	-1	1324340	1324696	357	folB	dihydroneopterin aldolase
persistent	NMV_1333	3	1324752	1325354	603	plsY	glycerol-3-phosphate acyltransferase
persistent	NMV_1425	-2	1392334	1393131	798	psd	phosphatidylserine decarboxylase proenzyme
persistent	NMV_1458	-1	1422851	1423411	561	efp	elongation factor P
persistent	NMV_1467	3	1430136	1431011	876	dapA	4-hydroxy-tetrahydrodipicolinate synthase
shell	NMV_1478	2	1443641	1443772	132		putative antitoxin
persistent	NMV_1514	-1	1477955	1479361	1407	dnaB	replicative DNA helicase
persistent	NMV_1524	-2	1489672	1490244	573	rplY	50S ribosomal protein L25
persistent	NMV_1525	-2	1490311	1491273	963	prs	ribose-phosphate pyrophosphokinase
persistent	NMV_1526	-1	1491716	1492561	846	ispE	4-diphosphocytidyl-2-C-methyl-D-erythritol kinase
persistent	NMV_1527	-1	1492571	1493152	582	lolB	outer-membrane lipoprotein LolB
persistent	NMV_1530	-1	1495301	1496137	837	panC	pantothenate synthetase
shell	NMV_1541	2	1502468	1502692	225		hypothetical integral membrane protein
cloud	NMV_1544	3	1503576	1503746	171		hypothetical protein
persistent	NMV_1554	2	1507703	1508998	1296	hisS	histidine-tRNA ligase
persistent	NMV_1555	2	1508999	1509628	630		conserved hypothetical TPR-containing membrane protein
persistent	NMV_1556	2	1509629	1511239	1611	der	GTPase Der
persistent	NMV_1559	1	1512712	1513278	567	dcd	dCTP deaminase
persistent	NMV_1580	-1	1532588	1533235	648	adk	adenylate kinase
persistent	NMV_1585	1	1538971	1540011	1041	murB	UDP-N-acetylenolpyruvoylglucosamine reductase
persistent	NMV_1590	3	1542162	1543052	891	nadK	NAD kinase
persistent	NMV_1593	-2	1544755	1545528	774	folE2	GTP cyclohydrolase FolE2
persistent	NMV_1595	-1	1546940	1547941	1002	hemB	delta-aminolevulinic acid dehydratase
persistent	NMV_1598	2	1549202	1551169	1968	ftsH	ATP-dependent zinc metalloprotease FtsH
persistent	NMV_1599	1	1551385	1551822	438		putative ribosome association toxin RatA
persistent	NMV_1601	3	1552146	1552724	579	pth	peptidyl-tRNA hydrolase
persistent	NMV_1615	-2	1567219	1568283	1065	hemE	uroporphyrinogen decarboxylase
persistent	NMV_1618	-2	1570921	1571661	741	hemD	uroporphyrinogen-III synthase
persistent	NMV_1625	-1	1575239	1576216	978	holB	DNA polymerase III delta' subunit
persistent	NMV_1629	3	1580328	1581347	1020	lepB	signal peptidase I
persistent	NMV_1633	-1	1584701	1585552	852	dapF	diaminopimelate epimerase
persistent	NMV_1635	1	1585999	1586667	669		conserved hypothetical integral membrane protein
persistent	NMV_1636	-3	1586739	1588859	2121	pnp	polyribonucleotide nucleotidyltransferase
persistent	NMV_1650	3	1596558	1597052	495	folK	2-amino-4-hydroxy-6-hydroxymethyldihydropteridine pyrophosphokinase
persistent	NMV_1652	-1	1597880	1598617	738	ubiE	bifunctional ubiquinone/menaquinone biosynthesis methyltransferase UbiE [2-octaprenyl-6-methoxy-1,4-benzoquinone methylase / S-adenosylmethionine:2-DMK methyltransferase]
persistent	NMV_1660	-3	1605585	1606526	942	rbgA	ribosome biogenesis GTPase A
persistent	NMV_1663	-1	1608407	1608856	450	ptsN	PTS system EIIA component
persistent	NMV_1664	-3	1609041	1609931	891	ubiA	4-hydroxybenzoate octaprenyltransferase
persistent	NMV_1672	-1	1614215	1614517	303	ihfA	integration host factor alpha subunit
persistent	NMV_1673	-3	1614591	1616954	2364	pheT	phenylalanine-tRNA ligase beta chain
persistent	NMV_1676	-2	1618756	1619748	993	pheS	phenylalanine-tRNA ligase alpha chain
persistent	NMV_1677	-2	1620094	1620453	360	rplT	50S ribosomal protein L20
persistent	NMV_1678	-2	1620466	1620663	198	rpmI	50S ribosomal protein L35
persistent	NMV_1679	-3	1620810	1621214	405	infC	translation initiation factor IF-3
persistent	NMV_1680	-1	1621349	1623262	1914	thrS	threonine-tRNA ligase
persistent	NMV_1682	1	1624696	1625778	1083	hemH	ferrochelatase
persistent	NMV_1688	3	1629990	1630853	864	rpoH	RNA polymerase sigma factor RpoH
persistent	NMV_1692	-1	1633436	1634434	999	holA	DNA polymerase III delta subunit
persistent	NMV_1693	-3	1634436	1634915	480		putative lipooligosaccharide assembly protein LptE
persistent	NMV_1696	-1	1637405	1638475	1071	rluD	ribosomal large subunit pseudouridine synthase D
persistent	NMV_1697	3	1638528	1639331	804	bamD	outer-membrane protein assembly factor BamD
persistent	NMV_1706	1	1652572	1653846	1275	folC	FolC bifunctional protein [folylpolyglutamate synthase / dihydrofolate synthase]
persistent	NMV_1707	1	1653859	1654857	999		putative cell division protein FtsN
persistent	NMV_1712	-1	1659833	1660807	975	era	GTPase Era
persistent	NMV_1715	3	1662060	1662536	477	ribH	6,7-dimethyl-8-ribityllumazine synthase
persistent	NMV_1718	-2	1664803	1665027	225		putative sulfur carrier protein TusA
persistent	NMV_1720	-2	1665796	1666668	873	accD	acetyl-coenzyme A carboxylase carboxyl transferase subunit beta
persistent	NMV_1725	-3	1669566	1669748	183		conserved hypothetical protein
persistent	NMV_1727	-3	1670604	1671638	1035	lpxK	tetraacyldisaccharide 4'-kinase
persistent	NMV_1730	-2	1673533	1674153	621	tmk	thymidylate kinase
persistent	NMV_1733	1	1676059	1677345	1287		putative cell division protein ZipA
persistent	NMV_1734	1	1677493	1680018	2526	ligA	DNA ligase
persistent	NMV_1761	-2	1696258	1696503	246		conserved hypothetical protein
persistent	NMV_1768	2	1701578	1702111	534	ppa	inorganic pyrophosphatase
persistent	NMV_1788	-2	1719640	1720263	624	lolA	outer-membrane lipoprotein carrier protein LolA
persistent	NMV_1803	-1	1736339	1736608	270	rpsO	30S ribosomal protein S15
persistent	NMV_1804	-1	1736831	1737766	936	secF	protein translocase SecF subunit
persistent	NMV_1805	-1	1737770	1739623	1854	secD	protein translocase SecD subunit
persistent	NMV_1811	2	1743671	1743874	204	tatA	sec-independent protein translocase TatA component
persistent	NMV_1813	3	1744578	1745348	771	tatC	sec-independent protein translocase TatC component
persistent	NMV_1818	1	1748365	1749042	678		putative two-component system transcriptional regulator protein
persistent	NMV_1821	1	1753051	1753296	246	rpsP	30S ribosomal protein S16
persistent	NMV_1822	1	1753312	1753821	510	rimM	ribosome maturation factor RimM
persistent	NMV_1823	3	1753821	1754570	750	trmD	tRNA (guanine-N(1)-)-methyltransferase
persistent	NMV_1824	3	1754586	1754951	366	rplS	50S ribosomal protein L19
persistent	NMV_1840	3	1766322	1767983	1662	etfdH	electron transfer flavoprotein-ubiquinone oxidoreductase
persistent	NMV_1845	-3	1771548	1772795	1248	hemA	glutamyl-tRNA reductase
persistent	NMV_1863	-2	1787116	1787694	579	grpE	protein GrpE
persistent	NMV_1864	1	1787878	1788696	819	cysE	serine acetyltransferase
persistent	NMV_1867	-2	1791223	1791561	339		putative iron-sulfur cluster insertion protein ErpA
persistent	NMV_1870	1	1793047	1794975	1929	dnaK	chaperone protein DnaK
persistent	NMV_1881	2	1810508	1811230	723	lpxH	UDP-2,3-diacylglucosamine hydrolase
persistent	NMV_1888	-1	1815749	1816726	978	hemC	porphobilinogen deaminase
persistent	NMV_1889	3	1816803	1817318	516		putative endoribonuclease
shell	NMV_1918	-3	1841778	1842287	510		hypothetical protein
persistent	NMV_1960	-2	1878403	1879572	1170	metK	S-adenosylmethionine synthase
persistent	NMV_1961	1	1879909	1880805	897		putative lipid A biosynthesis acyltransferase
persistent	NMV_1962	-1	1880849	1881913	1065	tsaD	tRNA N6-adenosine threonylcarbamoyltransferase
persistent	NMV_1963	-2	1882030	1883217	1188	ccsA	cytochrome c biogenesis protein CcsA
persistent	NMV_1964	-1	1883210	1885225	2016	ccsB	cytochrome c biogenesis protein CcsB
persistent	NMV_1966	3	1886268	1886897	630		putative GTPase EngB
persistent	NMV_1967	-3	1887018	1889414	2397	mrcA	penicillin-binding protein 1A [penicillin-insensitive transglycosylase / penicillin-sensitive transpeptidase]
persistent	NMV_1977	2	1900616	1901725	1110	ribD	riboflavin biosynthesis protein RibD [diaminohydroxyphosphoribosylaminopyrimidine deaminase / 5-amino-6-(5-phosphoribosylamino)uracil reductase]
persistent	NMV_1992	2	1913360	1916794	3435	dnaE	DNA polymerase III alpha subunit
cloud	NMV_2010	-3	1926288	1926464	177		hypothetical integral membrane protein
persistent	NMV_2020	-2	1933555	1934523	969	ispH	4-hydroxy-3-methylbut-2-enyl diphosphate reductase
persistent	NMV_2021	-2	1934542	1935078	537	lspA	lipoprotein signal peptidase
persistent	NMV_2022	-1	1936154	1938943	2790	ileS	isoleucine-tRNA ligase
persistent	NMV_2023	-2	1939084	1940004	921	ribF	riboflavin biosynthesis protein RibF [riboflavin kinase / FMN adenylyltransferase]
persistent	NMV_2026	-1	1940531	1941826	1296	tyrS	tyrosine-tRNA ligase
persistent	NMV_2050	2	1969121	1969576	456	accB	biotin carboxyl carrier protein of acetyl-CoA carboxylase
persistent	NMV_2051	3	1969689	1971050	1362	accC	biotin carboxylase
persistent	NMV_2054	-2	1973185	1974468	1284	hemL	glutamate-1-semialdehyde 2,1-aminomutase
persistent	NMV_2057	-1	1976714	1978627	1914	dxs	1-deoxy-D-xylulose-5-phosphate synthase
persistent	NMV_2061	1	1982005	1982682	678	tsaB	tRNA threonylcarbamoyladenosine biosynthesis protein TsaB
persistent	NMV_2063	2	1983113	1983850	738		putative DNA glycosylase
persistent	NMV_2075	3	1996359	1997132	774	tpiA	triosephosphate isomerase
persistent	NMV_2076	3	1997139	1997489	351	secG	protein translocase SecG subunit
persistent	NMV_2083	-2	2001781	2004417	2637	leuS	leucine-tRNA ligase
persistent	NMV_2089	-3	2008881	2009984	1104	dnaN	DNA polymerase III beta subunit
persistent	NMV_2090	-3	2010063	2011619	1557	dnaA	chromosomal replication initiator protein DnaA
persistent	NMV_2091	3	2011911	2012045	135	rpmH	50S ribosomal protein L34
persistent	NMV_2092	2	2012048	2012413	366	rnpA	ribonuclease P protein component
persistent	NMV_2094	3	2012871	2014508	1638	yidC	membrane protein insertase YidC
persistent	NMV_2098	3	2016636	2016815	180	rpmF	50S ribosomal protein L32
persistent	NMV_2100	3	2017605	2018660	1056	plsX	phosphate acyltransferase
persistent	NMV_2104	3	2019741	2020703	963	fabH	3-oxoacyl-[acyl-carrier-protein] synthase III
persistent	NMV_2106	1	2021251	2022177	927	fabD	malonyl CoA-acyl carrier protein transacylase
persistent	NMV_2107	3	2022315	2024180	1866	msbA	lipid A export ATP-binding/permease protein MsbA
persistent	NMV_2108	3	2024280	2025845	1566	guaA	GMP synthase [glutamine-hydrolyzing]
persistent	NMV_2109	1	2025907	2026653	747	fabG	3-oxoacyl-[acyl-carrier-protein] reductase
persistent	NMV_2120	-3	2037171	2039234	2064	glyS	glycine-tRNA ligase beta chain
persistent	NMV_2122	-3	2039742	2040647	906	glyQ	glycine-tRNA ligase alpha chain
persistent	NMV_2126	-2	2043820	2045367	1548	atpA	ATP synthase alpha chain
persistent	NMV_2127	-1	2045378	2045911	534	atpH	ATP synthase delta chain
persistent	NMV_2128	-3	2045916	2046386	471	atpF	ATP synthase b chain
persistent	NMV_2129	-2	2046457	2046693	237	atpE	ATP synthase c chain
persistent	NMV_2130	-3	2046750	2047616	867	atpB	ATP synthase a chain
persistent	NMV_2141	1	2055562	2055774	213	rpsU	30S ribosomal protein S21
persistent	NMV_2144	-2	2057014	2057619	606	sspA	stringent starvation protein A
persistent	NMV_2151	-2	2061688	2062176	489		putative ResA-like thiol-disulfide oxidoreductase
persistent	NMV_2171	-2	2081212	2082846	1635	groL	60 kDa chaperonin
persistent	NMV_2172	-3	2082939	2083229	291	groS	10 kDa chaperonin
persistent	NMV_2176	-3	2087238	2087408	171		conserved hypothetical lipoprotein
persistent	NMV_2187	2	2099666	2101012	1347	mnmE	tRNA modification GTPase MnmE
persistent	NMV_2200	1	2121070	2121825	756		putative murein DD-endopeptidase MepH
persistent	NMV_2201	1	2121844	2122062	219		conserved hypothetical protein
persistent	NMV_2222	-1	2145308	2145820	513	coaD	phosphopantetheine adenylyltransferase
persistent	NMV_2227	-1	2148092	2148697	606		putative nicotinate-nucleotide adenylyltransferase
persistent	NMV_2233	-2	2154472	2155188	717	ubiG	ubiquinone biosynthesis O-methyltransferase
persistent	NMV_2254	-2	2177947	2178732	786	petC	cytochrome c1
persistent	NMV_2255	-3	2178747	2180096	1350	petB	cytochrome b
persistent	NMV_2256	-3	2180115	2180696	582	petA	ubiquinol-cytochrome c reductase iron-sulfur subunit
persistent	NMV_2259	-1	2182883	2183275	393	rpsI	30S ribosomal protein S9
persistent	NMV_2260	-1	2183285	2183716	432	rplM	50S ribosomal protein L13
persistent	NMV_2263	-1	2184779	2185768	990	gpsA	glycerol-3-phosphate dehydrogenase [NAD(P)+]
persistent	NMV_2265	1	2188636	2189529	894		putative sulfur carrier protein ThiS adenylyltransferase
persistent	NMV_2271	2	2196179	2197279	1101		putative thiamine biosynthesis oxidoreductase ThiO
persistent	NMV_2272	1	2197300	2197917	618	thiE	thiamine-phosphate synthase
persistent	NMV_2273	2	2198339	2198533	195	thiS	sulfur carrier protein ThiS
persistent	NMV_2274	2	2198747	2199535	789	thiG	thiazole synthase
persistent	NMV_2277	-3	2201235	2203013	1779	birA/coaX	bifunctional enzyme BirA/CoaX [biotin-[acetyl-CoA-carboxylase] synthetase / type III pantothenate kinase]
persistent	NMV_2282	1	2205982	2207097	1116	asd	aspartate-semialdehyde dehydrogenase
persistent	NMV_2286	-3	2209059	2210480	1422	cysS	cysteine-tRNA ligase
cloud	NMV_2289	-1	2211284	2212051	768		putative restriction-modification system enzyme Mod
persistent	NMV_2291	-2	2212432	2213586	1155	obgE	GTPase ObgE
persistent	NMV_2296	1	2215807	2216400	594	diaA	DnaA initiator-associating protein DiaA
persistent	NMV_2299	2	2217770	2218549	780	map	methionine aminopeptidase
persistent	NMV_2303	-2	2219803	2221269	1467	mqo	malate:quinone oxidoreductase
persistent	NMV_2307	1	2223526	2224254	729	rpsB	30S ribosomal protein S2
persistent	NMV_2308	3	2224383	2225237	855	tsf	elongation factor Ts
persistent	NMV_2309	3	2225562	2226281	720	pyrH	uridylate kinase
shell	NMV_2333	1	2238394	2238738	345		hypothetical protein
persistent	NMV_2335	2	2238881	2239237	357		putative MafI immunity protein
persistent	NMV_2349	3	2248188	2250035	1848		putative translocation and assembly module TamA
persistent	NMV_2350	3	2250090	2254259	4170		putative translocation and assembly module TamB
persistent	NMV_2352	-3	2257698	2258801	1104	prfB	peptide chain release factor II
persistent	NMV_2364	-1	2265671	2266273	603	tsaC	threonylcarbamoyl-AMP synthase
persistent	NMV_2368	-1	2268779	2269714	936	etfA	electron transfer flavoprotein alpha-subunit
persistent	NMV_2369	-3	2269725	2270474	750	etfB	electron transfer flavoprotein beta-subunit
persistent	NMV_2373	-1	2273393	2274397	1005		putative erythrose-4-phosphate dehydrogenase

## Sheet: Genomes used for the analysis
RefSeq	Species	Name
GCF_000008805.1	Neisseria meningitidis	MC58
GCF_000009105.1	Neisseria meningitidis	Z2491
GCF_000009465.1	Neisseria meningitidis	FAM18
GCF_000014105.1	Neisseria meningitidis	53442
GCF_000026965.1	Neisseria meningitidis	8013
GCF_000083565.1	Neisseria meningitidis	alpha14
GCF_000152165.1	Neisseria meningitidis	alpha710
GCF_000191425.1	Neisseria meningitidis	G2136
GCF_000191445.1	Neisseria meningitidis	H44/76
GCF_000191465.1	Neisseria meningitidis	M01-240149
GCF_000191485.1	Neisseria meningitidis	M01-240355
GCF_000191505.1	Neisseria meningitidis	M04-240196
GCF_000191525.1	Neisseria meningitidis	NZ-05/33
GCF_000253215.1	Neisseria meningitidis	WUE 2594
GCF_000626595.1	Neisseria meningitidis	strain 510612
GCF_000787195.2	Neisseria meningitidis	strain L91543
GCF_000800235.1	Neisseria meningitidis	strain NM3686
GCF_000800275.1	Neisseria meningitidis	M7124
GCF_000800315.1	Neisseria meningitidis	strain NM3682
GCF_000800355.1	Neisseria meningitidis	strain NM3683
GCF_000800415.1	Neisseria meningitidis	strain M10208
GCF_000816165.1	Neisseria meningitidis	LNP21362
GCF_001029815.1	Neisseria meningitidis	strain B6116/77
GCF_001029835.1	Neisseria meningitidis	M0579
GCF_001697105.1	Neisseria meningitidis	strain DE8669
GCF_001697125.1	Neisseria meningitidis	strain DE10444
GCF_001697165.1	Neisseria meningitidis	strain DE8555
GCF_001697205.1	Neisseria meningitidis	strain WUE2121
GCF_001697305.1	Neisseria meningitidis	strain M22718
GCF_001697325.1	Neisseria meningitidis	strain M12752
GCF_001697345.1	Neisseria meningitidis	strain M22819
GCF_001697365.1	Neisseria meningitidis	strain M22809
GCF_001697385.1	Neisseria meningitidis	strain M09293
GCF_001697405.1	Neisseria meningitidis	strain M22189
GCF_001697425.1	Neisseria meningitidis	strain M07149
GCF_001697445.1	Neisseria meningitidis	strain M25474
GCF_001697465.1	Neisseria meningitidis	strain M08001
GCF_001697485.1	Neisseria meningitidis	strain M22748
GCF_001697505.1	Neisseria meningitidis	strain M22811
GCF_001697525.1	Neisseria meningitidis	strain M22772
GCF_001697545.1	Neisseria meningitidis	strain M22769
GCF_001697565.1	Neisseria meningitidis	strain M22745
GCF_001697585.1	Neisseria meningitidis	strain M24730
GCF_001697605.1	Neisseria meningitidis	strain M22801
GCF_001697625.1	Neisseria meningitidis	strain M22804
GCF_001697645.1	Neisseria meningitidis	strain M25438
GCF_001697665.1	Neisseria meningitidis	strain M23413
GCF_001697685.1	Neisseria meningitidis	strain M22722
GCF_001697705.1	Neisseria meningitidis	strain M25070
GCF_001697725.1	Neisseria meningitidis	strain M09261
GCF_001697745.1	Neisseria meningitidis	strain M25462
GCF_001697765.1	Neisseria meningitidis	strain M27559
GCF_001697785.1	Neisseria meningitidis	strain M25472
GCF_001697805.1	Neisseria meningitidis	strain M22759
GCF_001697825.1	Neisseria meningitidis	strain M25087
GCF_001697845.1	Neisseria meningitidis	strain M22783
GCF_001697865.1	Neisseria meningitidis	strain M22828
GCF_001697885.1	Neisseria meningitidis	strain M25459
GCF_001697905.1	Neisseria meningitidis	strain M22160
GCF_001697925.1	Neisseria meningitidis	strain M07161
GCF_001697945.1	Neisseria meningitidis	strain M25476
GCF_001697965.1	Neisseria meningitidis	strain M25456
GCF_001697985.1	Neisseria meningitidis	strain M25419
GCF_001698005.1	Neisseria meningitidis	strain M22740
GCF_001698025.1	Neisseria meningitidis	strain M22822
GCF_001698045.1	Neisseria meningitidis	strain M07162
GCF_001698065.1	Neisseria meningitidis	strain M08000
GCF_001698085.1	Neisseria meningitidis	strain M24705
GCF_001698105.1	Neisseria meningitidis	strain M22191
GCF_001750825.1	Neisseria meningitidis	strain 331401
GCF_001974965.1	Neisseria meningitidis	strain 38277
GCF_002073235.2	Neisseria meningitidis	strain FDAARGOS_214
GCF_002073275.2	Neisseria meningitidis	strain FDAARGOS_215
GCF_002073555.2	Neisseria meningitidis	strain FDAARGOS_211
GCF_002073575.2	Neisseria meningitidis	strain FDAARGOS_209
GCF_002073595.2	Neisseria meningitidis	strain FDAARGOS_210
GCF_002073675.2	Neisseria meningitidis	strain FDAARGOS_212
GCF_002075815.1	Neisseria meningitidis	strain COL-201504-11
GCF_002556585.1	Neisseria meningitidis	strain M26417
GCF_002951575.1	Neisseria meningitidis	strain M21273
GCF_003355215.1	Neisseria meningitidis	strain M22293
GCF_003355235.1	Neisseria meningitidis	strain M25964
GCF_003355255.1	Neisseria meningitidis	strain M21717
GCF_003355275.1	Neisseria meningitidis	strain M26263
GCF_003355295.1	Neisseria meningitidis	strain M22814
GCF_003355315.1	Neisseria meningitidis	strain M23347
GCF_003355335.1	Neisseria meningitidis	strain M21374
GCF_003355375.1	Neisseria meningitidis	strain M18755
GCF_003355395.1	Neisseria meningitidis	strain M22425
GCF_003355415.1	Neisseria meningitidis	strain M21955
GCF_003355435.1	Neisseria meningitidis	strain M18727
GCF_008329765.1	Neisseria meningitidis	strain 12-221
GCF_008330745.1	Neisseria meningitidis	strain 14-563
GCF_008330765.1	Neisseria meningitidis	strain 12-176
GCF_008330785.1	Neisseria meningitidis	strain 11-14
GCF_008330805.1	Neisseria meningitidis	strain 11-7
GCF_008330825.1	Neisseria meningitidis	strain 09-292
GCF_008330845.1	Neisseria meningitidis	strain 06-178
GCF_008330865.1	Neisseria meningitidis	strain 98-182
GCF_008330885.1	Neisseria meningitidis	strain 95-134
GCF_008330905.1	Neisseria meningitidis	strain 12-330
GCF_008330925.1	Neisseria meningitidis	strain 13-600
GCF_009664675.1	Neisseria meningitidis	strain AUSMDU00005726
GCF_009664695.1	Neisseria meningitidis	strain AUSMDU00010537
GCF_900638555.1	Neisseria meningitidis	strain NCTC10025
GCF_900638575.1	Neisseria meningitidis	strain NCTC3372
GCF_900638595.1	Neisseria meningitidis	strain NCTC12163
GCF_900638605.1	Neisseria meningitidis	strain NCTC10026
