# Supplementary material for: Construction of a complete set of Neisseria meningitidis mutants and its use for the phenotypic profiling of this human pathogen
Source: Nat Commun. 2020 Nov 2;11:5541. doi: 10.1038/s41467-020-19347-y (PMC7606547; doi:10.1038/s41467-020-19347-y)
Supplement: Supplementary file 9 — Supplementary Data 6 [file 41467_2020_19347_MOESM9_ESM.xlsx]

## Sheet: unique 8013
Label	Frame	Begin	End	Length	Gene	Product
NMV_0013	-3	9153	10127	975		putative membrane-bound redox modulator Alx
NMV_0124	3	119190	119789	600		conserved hypothetical protein
NMV_0178.1	3	161283	161396	114	rpmJ2	50S ribosomal protein L36 type B
NMV_0210	-2	189814	191709	1896	mnmG	tRNA uridine 5-carboxymethylaminomethyl modification enzyme MnmG
NMV_0223	3	204282	204716	435	fur	ferric uptake HTH-type transcriptional regulator
NMV_0285	3	266940	267239	300		conserved hypothetical integral membrane protein
NMV_0305	-1	284735	285739	1005	amgK	N-acetylmuramate/N-acetylglucosamine kinase
NMV_0353	1	339370	340896	1527	emrB	multidrug export protein B
NMV_0389	3	368538	369512	975	kpsF	arabinose 5-phosphate isomerase
NMV_0416	3	386394	387968	1575		putative phosphate permease
NMV_0417	-2	388321	389742	1422	hemN	oxygen-independent coproporphyrinogen III oxidase
NMV_0422	2	394598	395083	486	pgpA	phosphatidylglycerophosphatase A
NMV_0450	3	424557	425378	822	uppP	undecaprenyl-diphosphatase
NMV_0454	2	428891	429154	264	ftsL	cell division protein FtsL
NMV_0497	3	478212	478634	423		hypothetical protein
NMV_0559	2	553151	553534	384		hypothetical protein
NMV_0642	2	622352	623785	1434	ccoN	cytochrome c oxidase polypeptide I
NMV_0643	1	623812	624423	612	ccoO	cytochrome c oxidase polypeptide II
NMV_0681	1	662881	663564	684		putative DedA-family integral membrane protein
NMV_0694	2	676364	677203	840		putative cytochrome c
NMV_0854	2	845807	846229	423		conserved hypothetical protein
NMV_0868	-3	856941	858308	1368		putative FAD-linked oxidoreductase
NMV_0873	3	861177	862982	1806	dsbD	thiol:disulfide interchange protein DsbD
NMV_0877	3	865464	865649	186		putative cytochrome cbb3 oxidase maturation protein
NMV_0925	2	919688	921073	1386		putative transporter
NMV_0929	-3	924642	926621	1980	tkt	transketolase
NMV_0931	1	928648	929196	549		conserved hypothetical membrane protein
NMV_0957	3	958455	958931	477	greA	transcription elongation factor GreA
NMV_1000	-3	999516	1000154	639	eda	KHG/KDPG aldolase [4-hydroxy-2-oxoglutarate aldolase / 2-dehydro-3-deoxy-phosphogluconate aldolase]
NMV_1003	1	1004461	1005156	696	pgl	6-phosphogluconolactonase
NMV_1026	3	1025379	1026623	1245	clpX	ATP-dependent Clp protease ATP-binding subunit ClpX
NMV_1056	-3	1061004	1063667	2664	aceE	pyruvate dehydrogenase E1 component
NMV_1074	3	1083819	1084121	303	priB	primosomal replication protein n
NMV_1083	2	1089719	1092157	2439	ftsK	DNA translocase FtsK
NMV_1102	1	1110442	1111107	666		putative methyltransferase
NMV_1116	2	1126895	1128322	1428		putative acyl-CoA dehydrogenase/oxidase
NMV_1157	2	1170452	1172923	2472		putative copper-exporting P-type ATPase
NMV_1191	1	1207264	1208802	1539		putative peptidyl-prolyl cis-trans isomerase D
NMV_1218	3	1230912	1231895	984	lipA2	lipoyl synthase
NMV_1305	-3	1299654	1299920	267		hypothetical protein
NMV_1310	2	1303238	1304137	900		putative DNA-binding phage protein
NMV_1316	1	1306504	1307172	669	hda	DnaA regulatory inactivator Hda
NMV_1425	-2	1392334	1393131	798	psd	phosphatidylserine decarboxylase proenzyme
NMV_1458	-1	1422851	1423411	561	efp	elongation factor P
NMV_1478	2	1443641	1443772	132		putative antitoxin
NMV_1541	2	1502468	1502692	225		hypothetical integral membrane protein
NMV_1544	3	1503576	1503746	171		hypothetical protein
NMV_1555	2	1508999	1509628	630		conserved hypothetical TPR-containing membrane protein
NMV_1559	1	1512712	1513278	567	dcd	dCTP deaminase
NMV_1593	-2	1544755	1545528	774	folE2	GTP cyclohydrolase FolE2
NMV_1599	1	1551385	1551822	438		putative ribosome association toxin RatA
NMV_1635	1	1585999	1586667	669		conserved hypothetical integral membrane protein
NMV_1663	-1	1608407	1608856	450	ptsN	PTS system EIIA component
NMV_1672	-1	1614215	1614517	303	ihfA	integration host factor alpha-subunit
NMV_1696	-1	1637405	1638475	1071	rluD	ribosomal large subunit pseudouridine synthase D
NMV_1725	-3	1669566	1669748	183		conserved hypothetical protein
NMV_1733	1	1676059	1677345	1287		putative cell division protein ZipA
NMV_1761	-2	1696258	1696503	246		conserved hypothetical protein
NMV_1811	2	1743671	1743874	204	tatA	sec-independent protein translocase TatA component
NMV_1840	3	1766322	1767983	1662	etfdH	electron transfer flavoprotein-ubiquinone oxidoreductase
NMV_1864	1	1787878	1788696	819	cysE	serine acetyltransferase
NMV_1918	-3	1841778	1842287	510		hypothetical protein
NMV_1961	1	1879909	1880805	897		putative lipid A biosynthesis acyltransferase
NMV_1963	-2	1882030	1883217	1188	ccsA	cytochrome c biogenesis protein CcsA
NMV_1964	-1	1883210	1885225	2016	ccsB	cytochrome c biogenesis protein CcsB
NMV_1967	-3	1887018	1889414	2397	mrcA	penicillin-binding protein 1A [penicillin-insensitive transglycosylase / penicillin-sensitive transpeptidase]
NMV_2010	-3	1926288	1926464	177		hypothetical integral membrane protein
NMV_2063	2	1983113	1983850	738		putative DNA glycosylase
NMV_2076	3	1997139	1997489	351	secG	protein translocase SecG subunit
NMV_2100	3	2017605	2018660	1056	plsX	phosphate acyltransferase
NMV_2144	-2	2057014	2057619	606	sspA	stringent starvation protein A
NMV_2151	-2	2061688	2062176	489		putative ResA-like thiol-disulfide oxidoreductase
NMV_2176	-3	2087238	2087408	171		conserved hypothetical lipoprotein
NMV_2187	2	2099666	2101012	1347	mnmE	tRNA modification GTPase MnmE
NMV_2200	1	2121070	2121825	756		putative murein DD-endopeptidase MepH
NMV_2201	1	2121844	2122062	219		conserved hypothetical protein
NMV_2254	-2	2177947	2178732	786	petC	cytochrome c1
NMV_2255	-3	2178747	2180096	1350	petB	cytochrome b
NMV_2256	-3	2180115	2180696	582	petA	ubiquinol-cytochrome c reductase iron-sulfur subunit
NMV_2271	2	2196179	2197279	1101		putative thiamine biosynthesis oxidoreductase ThiO
NMV_2289	-1	2211284	2212051	768		putative DNA modification methylase
NMV_2296	1	2215807	2216400	594	diaA	DnaA initiator-associating protein DiaA
NMV_2303	-2	2219803	2221269	1467	mqo	malate:quinone oxidoreductase
NMV_2333	1	2238394	2238738	345		hypothetical protein
NMV_2335	2	2238881	2239237	357		putative MafI immunity protein

## Sheet: 8013|ADP1
Label	Frame	Begin	End	Length	Gene	Product
NMV_0134	2	129938	130189	252		putative ferredoxin
NMV_0212	1	193621	194610	990	pdxA	4-hydroxythreonine-4-phosphate dehydrogenase
NMV_0344	-2	327493	327921	429		putative HemJ-like protoporphyrinogen oxidase
NMV_0358	-2	341833	343017	1185		putative ubiquinone biosynthesis hydroxylase
NMV_0400	2	374822	376240	1419	glnA	glutamine synthetase
NMV_0492	2	474323	475051	729	pdxJ	pyridoxine 5'-phosphate synthase
NMV_0509	1	500248	500511	264	rpsT	30S ribosomal protein S20
NMV_0744	1	729310	730416	1107	serC	phosphoserine aminotransferase
NMV_0759	-3	744612	745049	438	rnhA	ribonuclease HI
NMV_0761	-3	746082	746888	807	thiD	hydroxymethylpyrimidine/phosphomethylpyrimidine kinase
NMV_0882	1	869116	869787	672	rpiA	ribose-5-phosphate isomerase A
NMV_0893	2	881642	882859	1218	lysC	aspartokinase
NMV_0934	-2	932869	933648	780		putative ferredoxin-NADP reductase
NMV_0974	3	978399	978638	240	fis	DNA-binding protein Fis
NMV_1013	-2	1013806	1014306	501	hscB	co-chaperone protein HscB homolog
NMV_1015	-1	1014569	1014889	321	iscA	iron-binding protein IscA
NMV_1016	-2	1014976	1015362	387	iscU	iron-sulfur cluster assembly scaffold protein IscU
NMV_1032	-2	1032670	1033002	333	trxA	thioredoxin
NMV_1038	3	1040028	1040660	633	pdxH	pyridoxine/pyridoxamine 5'-phosphate oxidase
NMV_1055	-1	1059287	1060858	1572	aceF	pyruvate dehydrogenase E2 component
NMV_1079	-1	1086422	1087168	747	pss	CDP-diacylglycerol-serine O-phosphatidyltransferase
NMV_1140	-3	1154262	1155128	867		putative tRNA-modifying protein
NMV_1159	-2	1173580	1174356	777	fpr	ferredoxin-NADP reductase
NMV_1217	2	1230296	1230919	624	lipB2	octanoyltransferase
NMV_1256	-3	1267731	1268072	342	fdx	2Fe-2S ferredoxin
NMV_1260	-3	1269663	1271525	1863		putative chaperone protein HscA
NMV_1332	-1	1324340	1324696	357	folB	dihydroneopterin aldolase
NMV_1524	-2	1489672	1490244	573	rplY	50S ribosomal protein L25
NMV_1530	-1	1495301	1496137	837	panC	pantothenate synthetase
NMV_1615	-2	1567219	1568283	1065	hemE	uroporphyrinogen decarboxylase
NMV_1633	-1	1584701	1585552	852	dapF	diaminopimelate epimerase
NMV_1636	-3	1586739	1588859	2121	pnp	polyribonucleotide nucleotidyltransferase
NMV_1652	-1	1597880	1598617	738	ubiE	bifunctional ubiquinone/menaquinone biosynthesis methyltransferase UbiE [2-octaprenyl-6-methoxy-1,4-benzoquinone methylase / S-adenosylmethionine:2-DMK methyltransferase]
NMV_1678	-2	1620466	1620663	198	rpmI	50S ribosomal protein L35
NMV_1707	1	1653859	1654857	999		putative cell division protein FtsN
NMV_1718	-2	1664803	1665027	225		putative sulfur carrier protein TusA
NMV_1803	-1	1736339	1736608	270	rpsO	30S ribosomal protein S15
NMV_1813	3	1744578	1745348	771	tatC	sec-independent protein translocase TatC component
NMV_1822	1	1753312	1753821	510	rimM	ribosome maturation factor RimM
NMV_1889	3	1816803	1817318	516		putative endoribonuclease
NMV_2098	3	2016636	2016815	180	rpmF	50S ribosomal protein L32
NMV_2108	3	2024280	2025845	1566	guaA	GMP synthase [glutamine-hydrolyzing]
NMV_2127	-1	2045378	2045911	534	atpH	ATP synthase delta chain
NMV_2141	1	2055562	2055774	213	rpsU	30S ribosomal protein S21
NMV_2233	-2	2154472	2155188	717	ubiG	ubiquinone biosynthesis O-methyltransferase
NMV_2265	1	2188636	2189529	894		putative sulfur carrier protein ThiS adenylyltransferase
NMV_2272	1	2197300	2197917	618	thiE	thiamine-phosphate synthase
NMV_2273	2	2198339	2198533	195	thiS	sulfur carrier protein ThiS
NMV_2274	2	2198747	2199535	789	thiG	thiazole synthase
NMV_2349	3	2248188	2250035	1848		putative translocation and assembly module TamA
NMV_2350	3	2250090	2254259	4170		putative translocation and assembly module TamB
NMV_2368	-1	2268779	2269714	936	etfA	electron transfer flavoprotein alpha-subunit
NMV_2369	-3	2269725	2270474	750	etfB	electron transfer flavoprotein beta-subunit

## Sheet: 8013|K12
Label	Frame	Begin	End	Length	Gene	Product
NMV_0017	-1	14960	15883	924	lpxC	UDP-3-O-acyl-N-acetylglucosamine deacetylase
NMV_0187	1	165991	166254	264	minE	septum formation topological specificity factor MinE
NMV_0195	-1	174515	175291	777	lpxA	acyl-[acyl-carrier-protein]-UDP-N-acetylglucosamine O-acyltransferase
NMV_0306	2	285809	288217	2409		LOS assembly protein LptD
NMV_0392	1	370672	371202	531		putative lipooligosaccharide export system protein LptA
NMV_0645	1	624622	625719	1098	ccoP	cytochrome c oxidase polypeptide III
NMV_1171	-1	1189583	1190920	1338	ribB	3,4-dihydroxy-2-butanone 4-phosphate synthase
NMV_1526	-1	1491716	1492561	846	ispE	4-diphosphocytidyl-2-C-methyl-D-erythritol kinase
NMV_1693	-3	1634436	1634915	480		putative lipooligosaccharide assembly protein LptE
NMV_1888	-1	1815749	1816726	978	hemC	porphobilinogen deaminase
NMV_2094	3	2012871	2014508	1638	yidC	membrane protein insertase YidC
NMV_2227	-1	2148092	2148697	606		putative nicotinate-nucleotide adenylyltransferase

## Sheet: 8013|SK36
Label	Frame	Begin	End	Length	Gene	Product
NMV_0058	3	63984	65105	1122	dnaJ	chaperone protein DnaJ
NMV_0152	3	147933	149117	1185	tuf2	elongation factor Tu
NMV_0732	-3	714606	715664	1059	alr	alanine racemase
NMV_1002	1	1002736	1004181	1446	zwf	glucose-6-phosphate 1-dehydrogenase
NMV_1094	-1	1102601	1102915	315	ihfB	integration host factor beta-subunit
NMV_1333	3	1324752	1325354	603	plsY	glycerol-3-phosphate acyltransferase
NMV_1660	-3	1605585	1606526	942	rbgA	ribosome biogenesis GTPase A
NMV_1870	1	1793047	1794975	1929	dnaK	chaperone protein DnaK
NMV_2104	3	2019741	2020703	963	fabH	3-oxoacyl-[acyl-carrier-protein] synthase III
NMV_2171	-2	2081212	2082846	1635	groL	60 kDa chaperonin

## Sheet: 8013|ADP1|K12
Label	Frame	Begin	End	Length	Gene	Product
NMV_0012	-2	7537	8790	1254	murA	UDP-N-acetylglucosamine 1-carboxyvinyltransferase
NMV_0121	3	116370	116873	504	def	peptide deformylase
NMV_0137	1	132268	132804	537	nusG	transcription termination/antitermination protein NusG
NMV_0164	1	155008	155199	192	rpmC	50S ribosomal protein L29
NMV_0167	1	156064	156387	324	rplX	50S ribosomal protein L24
NMV_0175	3	159096	159281	186	rpmD	50S ribosomal protein L30
NMV_0176	1	159283	159717	435	rplO	50S ribosomal protein L15
NMV_0179	2	161462	161824	363	rpsM	30S ribosomal protein S13
NMV_0197	-3	175863	176906	1044	lpxD	UDP-3-O-acylglucosamine N-acyltransferase
NMV_0199	-2	177505	179898	2394	bamA	outer membrane protein assembly factor BamA
NMV_0201	-2	181330	182565	1236	dxr	1-deoxy-D-xylulose 5-phosphate reductoisomerase
NMV_0215	-2	196477	199236	2760	rne	ribonuclease E
NMV_0218	1	200788	201942	1155	lpxB	lipid-A-disaccharide synthase
NMV_0221	-2	202867	203676	810	dapB	4-hydroxy-tetrahydrodipicolinate reductase
NMV_0303	-3	281985	283523	1539		putative lipid II flippase MurJ
NMV_0355	1	341146	341379	234	rpmB	50S ribosomal protein L28
NMV_0360	-1	343703	344011	309	rplU	50S ribosomal protein L21
NMV_0362	3	344235	345209	975	ispB	octaprenyl diphosphate synthase
NMV_0371	3	353277	354098	822	dapD	2,3,4,5-tetrahydropyridine-2,6-dicarboxylate N-succinyltransferase
NMV_0372	1	354253	355038	786	fabI	enoyl-[acyl-carrier-protein] reductase [NADH]
NMV_0421	1	393649	394605	957	thiL	thiamine-monophosphate kinase
NMV_0467	2	444146	444874	729	ftsQ	cell division protein FtsQ
NMV_0468	3	444960	446204	1245	ftsA	cell division protein FtsA
NMV_0501	-3	482271	482732	462	tsaE	tRNA threonylcarbamoyladenosine biosynthesis protein TsaE
NMV_0512	3	502722	504530	1809	aspS	non-discriminating aspartate-tRNA(Asp/Asn) ligase
NMV_0716	-3	699309	700493	1185	coaBC	coenzyme A biosynthesis bifunctional protein CoaBC [phosphopantothenoylcysteine decarboxylase / phosphopantothenate-cysteine ligase]
NMV_0741	-3	724083	726971	2889	infB	translation initiation factor IF-2
NMV_0742	-3	726984	728486	1503	nusA	transcription termination/antitermination protein NusA
NMV_0829	-2	810322	811392	1071		putative lipooligosaccharide export system permease protein LptG
NMV_0840	3	820839	822560	1722	glnS	glutamine-tRNA ligase
NMV_0846	2	828152	829786	1635	pyrG	CTP synthase
NMV_0858	1	848434	849579	1146	dapE	succinyl-diaminopimelate desuccinylase
NMV_0880	2	867836	868525	690	ispD	2-C-methyl-D-erythritol 4-phosphate cytidylyltransferase
NMV_0881	3	868557	869039	483	ispF	2-C-methyl-D-erythritol 2,4-cyclodiphosphate synthase
NMV_1086	-3	1094442	1095707	1266	ispG	4-hydroxy-3-methylbut-2-en-1-yl diphosphate synthase (flavodoxin)
NMV_1110	-3	1119093	1119371	279	ftsB	cell division protein FtsB
NMV_1113	-3	1121175	1122017	843	kdsA	2-dehydro-3-deoxyphosphooctonate aldolase
NMV_1174	-1	1192307	1192900	594	ribA	GTP cyclohydrolase II
NMV_1182	3	1199151	1199855	705	ribC	riboflavin synthase alpha chain
NMV_1188	-3	1203714	1204967	1254	cca	multifunctional CCA protein [CCA-adding enzyme / 2'-nucleotidase / 2',3'-cyclic phosphodiesterase and phosphatase]
NMV_1195	2	1210025	1211272	1248	lolC	lipoprotein-releasing system transmembrane protein LolC
NMV_1196	3	1211265	1211960	696	lolD	lipoprotein-releasing system ATP-binding protein LolD
NMV_1321	1	1311961	1312812	852	lgt	phosphatidylglycerol-prolipoprotein diacylglyceryl transferase
NMV_1467	3	1430136	1431011	876	dapA	4-hydroxy-tetrahydrodipicolinate synthase
NMV_1527	-1	1492571	1493152	582	lolB	outer-membrane lipoprotein LolB
NMV_1595	-1	1546940	1547941	1002	hemB	delta-aminolevulinic acid dehydratase
NMV_1598	2	1549202	1551169	1968	ftsH	ATP-dependent zinc metalloprotease FtsH
NMV_1618	-2	1570921	1571661	741	hemD	uroporphyrinogen-III synthase
NMV_1629	3	1580328	1581347	1020	lepB	signal peptidase I
NMV_1664	-3	1609041	1609931	891	ubiA	4-hydroxybenzoate octaprenyltransferase
NMV_1682	1	1624696	1625778	1083	hemH	ferrochelatase
NMV_1688	3	1629990	1630853	864	rpoH	RNA polymerase sigma factor RpoH
NMV_1692	-1	1633436	1634434	999	holA	DNA polymerase III delta subunit
NMV_1697	3	1638528	1639331	804	bamD	outer-membrane protein assembly factor BamD
NMV_1712	-1	1659833	1660807	975	era	GTPase Era
NMV_1715	3	1662060	1662536	477	ribH	6,7-dimethyl-8-ribityllumazine synthase
NMV_1727	-3	1670604	1671638	1035	lpxK	tetraacyldisaccharide 4'-kinase
NMV_1768	2	1701578	1702111	534	ppa	inorganic pyrophosphatase
NMV_1788	-2	1719640	1720263	624	lolA	outer-membrane lipoprotein carrier protein LolA
NMV_1804	-1	1736831	1737766	936	secF	protein translocase SecF subunit
NMV_1805	-1	1737770	1739623	1854	secD	protein translocase SecD subunit
NMV_1845	-3	1771548	1772795	1248	hemA	glutamyl-tRNA reductase
NMV_1863	-2	1787116	1787694	579	grpE	protein GrpE
NMV_1867	-2	1791223	1791561	339		putative iron-sulfur cluster insertion protein ErpA
NMV_1881	2	1810508	1811230	723	lpxH	UDP-2,3-diacylglucosamine hydrolase
NMV_1962	-1	1880849	1881913	1065	tsaD	tRNA N6-adenosine threonylcarbamoyltransferase
NMV_1977	2	1900616	1901725	1110	ribD	riboflavin biosynthesis protein RibD [diaminohydroxyphosphoribosylaminopyrimidine deaminase / 5-amino-6-(5-phosphoribosylamino)uracil reductase]
NMV_2020	-2	1933555	1934523	969	ispH	4-hydroxy-3-methylbut-2-enyl diphosphate reductase
NMV_2021	-2	1934542	1935078	537	lspA	lipoprotein signal peptidase
NMV_2054	-2	1973185	1974468	1284	hemL	glutamate-1-semialdehyde 2,1-aminomutase
NMV_2057	-1	1976714	1978627	1914	dxs	1-deoxy-D-xylulose-5-phosphate synthase
NMV_2061	1	1982005	1982682	678	tsaB	tRNA threonylcarbamoyladenosine biosynthesis protein TsaB
NMV_2107	3	2022315	2024180	1866	msbA	lipid A export ATP-binding/permease protein MsbA
NMV_2259	-1	2182883	2183275	393	rpsI	30S ribosomal protein S9
NMV_2263	-1	2184779	2185768	990	gpsA	glycerol-3-phosphate dehydrogenase [NAD(P)+]
NMV_2282	1	2205982	2207097	1116	asd	aspartate-semialdehyde dehydrogenase
NMV_2364	-1	2265671	2266273	603	tsaC	threonylcarbamoyl-AMP synthase

## Sheet: 8013|ADP1|SK36
Label	Frame	Begin	End	Length	Gene	Product
NMV_0138	2	132905	133339	435	rplK	50S ribosomal protein L11
NMV_0139	1	133339	134034	696	rplA	50S ribosomal protein L1
NMV_0466	1	443242	444156	915	ddl	D-alanine-D-alanine ligase
NMV_0663	3	644940	645734	795	thyA	thymidylate synthase
NMV_0679	2	660377	661228	852	folP	dihydropteroate synthase
NMV_0680	2	661358	662692	1335	glmM	phosphoglucosamine mutase
NMV_0775	-2	760528	762825	2298	parC	DNA topoisomerase IV subunit A
NMV_0785	-2	768427	771084	2658	alaS	alanine-tRNA ligase
NMV_0844	1	825196	826299	1104	mnmA	tRNA-specific 2-thiouridylase
NMV_0852	-3	841008	842780	1773	dnaG	DNA primase
NMV_0961	1	966325	967836	1512	lysS	lysine-tRNA ligase
NMV_1018	-3	1015623	1016837	1215	iscS	cysteine desulfurase IscS
NMV_1040	-3	1041891	1043321	1431	gatB	aspartyl-tRNA(Asn) amidotransferase subunit B
NMV_1042	-1	1044293	1045738	1446	gatA	aspartyl-tRNA(Asn) amidotransferase subunit A
NMV_1043	-2	1045801	1046091	291	gatC	aspartyl-tRNA(Asn) amidotransferase subunit C
NMV_1072	1	1082344	1083294	951	trxB	thioredoxin reductase
NMV_1073	3	1083450	1083818	369	rpsF	30S ribosomal protein S6
NMV_1818	1	1748365	1749042	678		putative two-component system transcriptional regulator protein
NMV_2022	-1	1936154	1938943	2790	ileS	isoleucine-tRNA ligase
NMV_2075	3	1996359	1997132	774	tpiA	triosephosphate isomerase
NMV_2120	-3	2037171	2039234	2064	glyS	glycine-tRNA ligase beta chain
NMV_2126	-2	2043820	2045367	1548	atpA	ATP synthase alpha chain
NMV_2128	-3	2045916	2046386	471	atpF	ATP synthase b chain
NMV_2129	-2	2046457	2046693	237	atpE	ATP synthase c chain
NMV_2130	-3	2046750	2047616	867	atpB	ATP synthase a chain
NMV_2352	-3	2257698	2258801	1104	prfB	peptide chain release factor II

## Sheet: 8013|K12|SK36
Label	Frame	Begin	End	Length	Gene	Product
NMV_0030	-3	25908	27746	1839	glmS	glutamine-fructose-6-phosphate aminotransferase [isomerizing]
NMV_0329	-2	312298	313668	1371	ffh	signal recognition particle protein
NMV_0359	-1	343406	343678	273	rpmA	50S ribosomal protein L27
NMV_0495	1	476959	477336	378	acpS	holo-(acyl-carrier protein) synthase
NMV_1730	-2	1673533	1674153	621	tmk	thymidylate kinase
NMV_2090	-3	2010063	2011619	1557	dnaA	chromosomal replication initiator protein DnaA
NMV_2091	3	2011911	2012045	135	rpmH	50S ribosomal protein L34
NMV_2092	2	2012048	2012413	366	rnpA	ribonuclease P protein component
NMV_2106	1	2021251	2022177	927	fabD	malonyl CoA-acyl carrier protein transacylase
NMV_2299	2	2217770	2218549	780	map	methionine aminopeptidase

## Sheet: common to all 4
Label	Frame	Begin	End	Length	Gene	Product
NMV_0003	-3	918	2312	1395	gltX	glutamate-tRNA ligase
NMV_0011	-1	6278	7456	1179	pgk	phosphoglycerate kinase
NMV_0029	-1	23735	25792	2058	metG	methionine-tRNA ligase
NMV_0037	-1	34520	35890	1371	glmU	bifunctional GlmU protein [UDP-N-acetylglucosamine pyrophosphorylase / glucosamine-1-phosphate N-acetyltransferase]
NMV_0043	1	41251	42516	1266	ftsY	signal recognition particle receptor FtsY
NMV_0122	2	116960	117886	927	fmt	methionyl-tRNA formyltransferase
NMV_0129	3	125016	127322	2307	topA	DNA topoisomerase 1
NMV_0136	3	131988	132266	279	secE	protein translocase SecE subunit
NMV_0141	2	134264	134764	501	rplJ	50S ribosomal protein L10
NMV_0142	2	134822	135193	372	rplL	50S ribosomal protein L7/L12
NMV_0143	2	135383	139561	4179	rpoB	DNA-directed RNA polymerase beta chain
NMV_0144	3	139713	143888	4176	rpoC	DNA-directed RNA polymerase beta' chain
NMV_0149	3	144762	145133	372	rpsL	30S ribosomal protein S12
NMV_0150	3	145251	145721	471	rpsG	30S ribosomal protein S7
NMV_0151	3	145740	147845	2106	fusA	elongation factor G
NMV_0153	2	149135	149446	312	rpsJ	30S ribosomal protein S10
NMV_0155	2	150869	151513	645	rplC	50S ribosomal protein L3
NMV_0156	1	151513	152133	621	rplD	50S ribosomal protein L4
NMV_0157	3	152130	152444	315	rplW	50S ribosomal protein L23
NMV_0158	2	152450	153283	834	rplB	50S ribosomal protein L2
NMV_0159	2	153290	153568	279	rpsS	30S ribosomal protein S19
NMV_0161	1	153577	153906	330	rplV	50S ribosomal protein L22
NMV_0162	1	153916	154608	693	rpsC	30S ribosomal protein S3
NMV_0163	2	154592	155008	417	rplP	50S ribosomal protein L16
NMV_0165	3	155199	155462	264	rpsQ	30S ribosomal protein S17
NMV_0166	2	155684	156052	369	rplN	50S ribosomal protein L14
NMV_0169	1	156397	156936	540	rplE	50S ribosomal protein L5
NMV_0170	3	156939	157244	306	rpsN	30S ribosomal protein S14
NMV_0171	3	157260	157652	393	rpsH	30S ribosomal protein S8
NMV_0172	1	157666	158199	534	rplF	50S ribosomal protein L6
NMV_0173	2	158213	158566	354	rplR	50S ribosomal protein L18
NMV_0174	2	158585	159103	519	rpsE	30S ribosomal protein S5
NMV_0177	3	159729	161039	1311	secY	protein translocase SecY subunit
NMV_0178	1	161044	161262	219	infA	translation initiation factor IF-1
NMV_0180	3	161844	162239	396	rpsK	30S ribosomal protein S11
NMV_0181	1	162259	162879	621	rpsD	30S ribosomal protein S4
NMV_0182	2	162905	163891	987	rpoA	DNA-directed RNA polymerase alpha chain
NMV_0183	1	163915	164283	369	rplQ	50S ribosomal protein L17
NMV_0190	-3	167508	170345	2838	valS	valine-tRNA ligase
NMV_0196	-2	175378	175827	450	fabZ	3-hydroxyacyl-[acyl-carrier-protein] dehydratase FabZ
NMV_0202	-1	182570	183367	798	cdsA	phosphatidate cytidylyltransferase
NMV_0203	-2	183370	184116	747	uppS	isoprenyl transferase
NMV_0204	-1	184172	184729	558	frr	ribosome-recycling factor
NMV_0232	-2	212509	214899	2391	gyrB	DNA gyrase subunit B
NMV_0242	-3	228720	229967	1248	fabF	3-oxoacyl-[acyl-carrier-protein] synthase II
NMV_0243	-1	230123	230359	237	acpP	acyl carrier protein
NMV_0342	1	326167	326655	489	folA	dihydrofolate reductase
NMV_0455	2	429215	430960	1746	penA	peptidoglycan D,D-transpeptidase PenA
NMV_0456	2	430985	432463	1479	murE	UDP-N-acetylmuramoylalanyl-D-glutamate-2,6-diaminopimelate ligase
NMV_0458	1	434260	435618	1359	murF	UDP-N-acetylmuramoyl-tripeptide-D-alanyl-D-alanine ligase
NMV_0460	3	436044	437126	1083	mraY	phospho-N-acetylmuramoyl-pentapeptide-transferase
NMV_0462	3	437706	439043	1338	murD	UDP-N-acetylmuramoylalanine-D-glutamate ligase
NMV_0463	2	439169	440494	1326	ftsW	peptidoglycan glycosyltransferase FtsW
NMV_0464	2	440498	441565	1068	murG	UDP-N-acetylglucosamine-N-acetylmuramyl-(pentapeptide) pyrophosphoryl-undecaprenol N-acetylglucosamine transferase
NMV_0465	3	441720	443129	1410	murC	UDP-N-acetylmuramate-L-alanine ligase
NMV_0469	1	446323	447501	1179	ftsZ	cell division protein FtsZ
NMV_0503	3	482919	483731	813	murI	glutamate racemase
NMV_0684	1	665491	666567	1077	prfA	peptide chain release factor I
NMV_0686	-2	667768	669063	1296	serS	serine-tRNA ligase
NMV_0688	3	669819	671804	1986	parE	DNA topoisomerase IV subunit B
NMV_0713	3	696111	696728	618	gmk	guanylate kinase
NMV_0794	3	776205	776768	564	pgsA	CDP-diacylglycerol-glycerol-3-phosphate 3-phosphatidyltransferase
NMV_0853	-2	842926	845676	2751	secA	protein translocase SecA subunit
NMV_0886	-1	874424	876142	1719	argS	arginine-tRNA ligase
NMV_0914	1	909172	910182	1011	trpS	tryptophan-tRNA ligase
NMV_0926	1	921076	921600	525	ssb	single-stranded DNA-binding protein
NMV_0943	-1	943079	945208	2130	dnaZX	DNA polymerase III tau/gamma subunit
NMV_1012	-3	1010958	1013708	2751	gyrA	DNA gyrase subunit A
NMV_1034	-2	1033843	1034634	792	nadE	NH(3)-dependent NAD(+) synthetase
NMV_1058	3	1064361	1066073	1713	proS	proline-tRNA ligase
NMV_1075	3	1084128	1084358	231	rpsR	30S ribosomal protein S18
NMV_1095	-3	1102926	1104611	1686	rpsA	30S ribosomal protein S1
NMV_1106	2	1113992	1116271	2280	nrdA	ribonucleoside-diphosphate reductase alpha subunit
NMV_1108	3	1117410	1118564	1155	nrdB	ribonucleoside-diphosphate reductase beta subunit
NMV_1249	-2	1263430	1264740	1311	tilS	tRNA(Ile)-lysidine synthase
NMV_1250	-1	1264808	1265767	960	accA	acetyl-coenzyme A carboxylase carboxyl transferase subunit alpha
NMV_1514	-1	1477955	1479361	1407	dnaB	replicative DNA helicase
NMV_1525	-2	1490311	1491273	963	prs	ribose-phosphate pyrophosphokinase
NMV_1554	2	1507703	1508998	1296	hisS	histidine-tRNA ligase
NMV_1556	2	1509629	1511239	1611	der	GTPase Der
NMV_1580	-1	1532588	1533235	648	adk	adenylate kinase
NMV_1585	1	1538971	1540011	1041	murB	UDP-N-acetylenolpyruvoylglucosamine reductase
NMV_1590	3	1542162	1543052	891	nadK	NAD kinase
NMV_1601	3	1552146	1552724	579	pth	peptidyl-tRNA hydrolase
NMV_1625	-1	1575239	1576216	978	holB	DNA polymerase III delta' subunit
NMV_1650	3	1596558	1597052	495	folK	2-amino-4-hydroxy-6-hydroxymethyldihydropteridine pyrophosphokinase
NMV_1673	-3	1614591	1616954	2364	pheT	phenylalanine-tRNA ligase beta chain
NMV_1676	-2	1618756	1619748	993	pheS	phenylalanine-tRNA ligase alpha chain
NMV_1677	-2	1620094	1620453	360	rplT	50S ribosomal protein L20
NMV_1679	-3	1620810	1621214	405	infC	translation initiation factor IF-3
NMV_1680	-1	1621349	1623262	1914	thrS	threonine-tRNA ligase
NMV_1706	1	1652572	1653846	1275	folC	FolC bifunctional protein [folylpolyglutamate synthase / dihydrofolate synthase]
NMV_1720	-2	1665796	1666668	873	accD	acetyl-coenzyme A carboxylase carboxyl transferase subunit beta
NMV_1734	1	1677493	1680018	2526	ligA	DNA ligase
NMV_1821	1	1753051	1753296	246	rpsP	30S ribosomal protein S16
NMV_1823	3	1753821	1754570	750	trmD	tRNA (guanine-N(1)-)-methyltransferase
NMV_1824	3	1754586	1754951	366	rplS	50S ribosomal protein L19
NMV_1960	-2	1878403	1879572	1170	metK	S-adenosylmethionine synthase
NMV_1966	3	1886268	1886897	630		putative GTPase EngB
NMV_1992	2	1913360	1916794	3435	dnaE	DNA polymerase III alpha subunit
NMV_2023	-2	1939084	1940004	921	ribF	riboflavin biosynthesis protein RibF [riboflavin kinase / FMN adenylyltransferase]
NMV_2026	-1	1940531	1941826	1296	tyrS	tyrosine-tRNA ligase
NMV_2050	2	1969121	1969576	456	accB	biotin carboxyl carrier protein of acetyl-CoA carboxylase
NMV_2051	3	1969689	1971050	1362	accC	biotin carboxylase
NMV_2083	-2	2001781	2004417	2637	leuS	leucine-tRNA ligase
NMV_2089	-3	2008881	2009984	1104	dnaN	DNA polymerase III beta subunit
NMV_2109	1	2025907	2026653	747	fabG	3-oxoacyl-[acyl-carrier-protein] reductase
NMV_2122	-3	2039742	2040647	906	glyQ	glycine-tRNA ligase alpha chain
NMV_2172	-3	2082939	2083229	291	groS	10 kDa chaperonin
NMV_2222	-1	2145308	2145820	513	coaD	phosphopantetheine adenylyltransferase
NMV_2260	-1	2183285	2183716	432	rplM	50S ribosomal protein L13
NMV_2277	-3	2201235	2203013	1779	birA/coaX	bifunctional enzyme BirA/CoaX [biotin-[acetyl-CoA-carboxylase] synthetase / type III pantothenate kinase]
NMV_2286	-3	2209059	2210480	1422	cysS	cysteine-tRNA ligase
NMV_2291	-2	2212432	2213586	1155	obgE	GTPase ObgE
NMV_2307	1	2223526	2224254	729	rpsB	30S ribosomal protein S2
NMV_2308	3	2224383	2225237	855	tsf	elongation factor Ts
NMV_2309	3	2225562	2226281	720	pyrH	uridylate kinase
NMV_2373	-1	2273393	2274397	1005		putative erythrose-4-phosphate dehydrogenase
