# Supplementary material for: Construction of a complete set of Neisseria meningitidis mutants and its use for the phenotypic profiling of this human pathogen
Source: Nat Commun. 2020 Nov 2;11:5541. doi: 10.1038/s41467-020-19347-y (PMC7606547; doi:10.1038/s41467-020-19347-y)
Supplement: Supplementary file 10 — Supplementary Data 7 [file 41467_2020_19347_MOESM10_ESM.xlsx]

## Sheet: 8013|JCVI-syn3.0
Label	Frame	Begin	End	Length	Gene	Product
NMV_0003	-3	918	2312	1395	gltX	glutamate-tRNA ligase
NMV_0011	-1	6278	7456	1179	pgk	phosphoglycerate kinase
NMV_0029	-1	23735	25792	2058	metG	methionine-tRNA ligase
NMV_0043	1	41251	42516	1266	ftsY	signal recognition particle receptor FtsY
NMV_0058	3	63984	65105	1122	dnaJ	chaperone protein DnaJ
NMV_0121	3	116370	116873	504	def	peptide deformylase
NMV_0122	2	116960	117886	927	fmt	methionyl-tRNA formyltransferase
NMV_0129	3	125016	127322	2307	topA	DNA topoisomerase 1
NMV_0136	3	131988	132266	279	secE	protein translocase SecE subunit
NMV_0137	1	132268	132804	537	nusG	transcription termination/antitermination protein NusG
NMV_0138	2	132905	133339	435	rplK	50S ribosomal protein L11
NMV_0139	1	133339	134034	696	rplA	50S ribosomal protein L1
NMV_0141	2	134264	134764	501	rplJ	50S ribosomal protein L10
NMV_0142	2	134822	135193	372	rplL	50S ribosomal protein L7/L12
NMV_0143	2	135383	139561	4179	rpoB	DNA-directed RNA polymerase beta chain
NMV_0144	3	139713	143888	4176	rpoC	DNA-directed RNA polymerase beta' chain
NMV_0149	3	144762	145133	372	rpsL	30S ribosomal protein S12
NMV_0150	3	145251	145721	471	rpsG	30S ribosomal protein S7
NMV_0151	3	145740	147845	2106	fusA	elongation factor G
NMV_0152	3	147933	149117	1185	tuf2	elongation factor Tu
NMV_0153	2	149135	149446	312	rpsJ	30S ribosomal protein S10
NMV_0155	2	150869	151513	645	rplC	50S ribosomal protein L3
NMV_0156	1	151513	152133	621	rplD	50S ribosomal protein L4
NMV_0157	3	152130	152444	315	rplW	50S ribosomal protein L23
NMV_0158	2	152450	153283	834	rplB	50S ribosomal protein L2
NMV_0159	2	153290	153568	279	rpsS	30S ribosomal protein S19
NMV_0161	1	153577	153906	330	rplV	50S ribosomal protein L22
NMV_0162	1	153916	154608	693	rpsC	30S ribosomal protein S3
NMV_0163	2	154592	155008	417	rplP	50S ribosomal protein L16
NMV_0164	1	155008	155199	192	rpmC	50S ribosomal protein L29
NMV_0165	3	155199	155462	264	rpsQ	30S ribosomal protein S17
NMV_0166	2	155684	156052	369	rplN	50S ribosomal protein L14
NMV_0167	1	156064	156387	324	rplX	50S ribosomal protein L24
NMV_0169	1	156397	156936	540	rplE	50S ribosomal protein L5
NMV_0170	3	156939	157244	306	rpsN	30S ribosomal protein S14
NMV_0171	3	157260	157652	393	rpsH	30S ribosomal protein S8
NMV_0172	1	157666	158199	534	rplF	50S ribosomal protein L6
NMV_0173	2	158213	158566	354	rplR	50S ribosomal protein L18
NMV_0174	2	158585	159103	519	rpsE	30S ribosomal protein S5
NMV_0176	1	159283	159717	435	rplO	50S ribosomal protein L15
NMV_0177	3	159729	161039	1311	secY	protein translocase SecY subunit
NMV_0178	1	161044	161262	219	infA	translation initiation factor IF-1
NMV_0178.1	3	161283	161396	114	rpmJ2	50S ribosomal protein L36 type B
NMV_0179	2	161462	161824	363	rpsM	30S ribosomal protein S13
NMV_0180	3	161844	162239	396	rpsK	30S ribosomal protein S11
NMV_0181	1	162259	162879	621	rpsD	30S ribosomal protein S4
NMV_0182	2	162905	163891	987	rpoA	DNA-directed RNA polymerase alpha chain
NMV_0183	1	163915	164283	369	rplQ	50S ribosomal protein L17
NMV_0190	-3	167508	170345	2838	valS	valine-tRNA ligase
NMV_0202	-1	182570	183367	798	cdsA	phosphatidate cytidylyltransferase
NMV_0204	-1	184172	184729	558	frr	ribosome-recycling factor
NMV_0210	-2	189814	191709	1896	mnmG	tRNA uridine 5-carboxymethylaminomethyl modification enzyme MnmG
NMV_0223	3	204282	204716	435	fur	ferric uptake HTH-type transcriptional regulator
NMV_0232	-2	212509	214899	2391	gyrB	DNA gyrase subunit B
NMV_0243	-1	230123	230359	237	acpP	acyl carrier protein
NMV_0329	-2	312298	313668	1371	ffh	signal recognition particle protein
NMV_0355	1	341146	341379	234	rpmB	50S ribosomal protein L28
NMV_0359	-1	343406	343678	273	rpmA	50S ribosomal protein L27
NMV_0360	-1	343703	344011	309	rplU	50S ribosomal protein L21
NMV_0460	3	436044	437126	1083	mraY	phospho-N-acetylmuramoyl-pentapeptide-transferase
NMV_0501	-3	482271	482732	462	tsaE	tRNA threonylcarbamoyladenosine biosynthesis protein TsaE
NMV_0509	1	500248	500511	264	rpsT	30S ribosomal protein S20
NMV_0512	3	502722	504530	1809	aspS	non-discriminating aspartate-tRNA(Asp/Asn) ligase
NMV_0559	2	553151	553534	384		hypothetical protein
NMV_0680	2	661358	662692	1335	glmM	phosphoglucosamine mutase
NMV_0684	1	665491	666567	1077	prfA	peptide chain release factor I
NMV_0686	-2	667768	669063	1296	serS	serine-tRNA ligase
NMV_0688	3	669819	671804	1986	parE	DNA topoisomerase IV subunit B
NMV_0713	3	696111	696728	618	gmk	guanylate kinase
NMV_0741	-3	724083	726971	2889	infB	translation initiation factor IF-2
NMV_0742	-3	726984	728486	1503	nusA	transcription termination/antitermination protein NusA
NMV_0759	-3	744612	745049	438	rnhA	ribonuclease HI
NMV_0775	-2	760528	762825	2298	parC	DNA topoisomerase IV subunit A
NMV_0785	-2	768427	771084	2658	alaS	alanine-tRNA ligase
NMV_0794	3	776205	776768	564	pgsA	CDP-diacylglycerol-glycerol-3-phosphate 3-phosphatidyltransferase
NMV_0844	1	825196	826299	1104	mnmA	tRNA-specific 2-thiouridylase
NMV_0846	2	828152	829786	1635	pyrG	CTP synthase
NMV_0852	-3	841008	842780	1773	dnaG	DNA primase
NMV_0853	-2	842926	845676	2751	secA	protein translocase SecA subunit
NMV_0858	1	848434	849579	1146	dapE	succinyl-diaminopimelate desuccinylase
NMV_0886	-1	874424	876142	1719	argS	arginine-tRNA ligase
NMV_0914	1	909172	910182	1011	trpS	tryptophan-tRNA ligase
NMV_0926	1	921076	921600	525	ssb	single-stranded DNA-binding protein
NMV_0929	-3	924642	926621	1980	tkt	transketolase
NMV_0943	-1	943079	945208	2130	dnaZX	DNA polymerase III tau/gamma subunit
NMV_0957	3	958455	958931	477	greA	transcription elongation factor GreA
NMV_0961	1	966325	967836	1512	lysS	lysine-tRNA ligase
NMV_1003	1	1004461	1005156	696	pgl	6-phosphogluconolactonase
NMV_1012	-3	1010958	1013708	2751	gyrA	DNA gyrase subunit A
NMV_1013	-2	1013806	1014306	501	hscB	co-chaperone protein HscB homolog
NMV_1018	-3	1015623	1016837	1215	iscS	cysteine desulfurase IscS
NMV_1032	-2	1032670	1033002	333	trxA	thioredoxin
NMV_1034	-2	1033843	1034634	792	nadE	NH(3)-dependent NAD(+) synthetase
NMV_1040	-3	1041891	1043321	1431	gatB	aspartyl-tRNA(Asn) amidotransferase subunit B
NMV_1042	-1	1044293	1045738	1446	gatA	aspartyl-tRNA(Asn) amidotransferase subunit A
NMV_1055	-1	1059287	1060858	1572	aceF	pyruvate dehydrogenase E2 component
NMV_1058	3	1064361	1066073	1713	proS	proline-tRNA ligase
NMV_1072	1	1082344	1083294	951	trxB	thioredoxin reductase
NMV_1075	3	1084128	1084358	231	rpsR	30S ribosomal protein S18
NMV_1106	2	1113992	1116271	2280	nrdA	ribonucleoside-diphosphate reductase alpha subunit
NMV_1108	3	1117410	1118564	1155	nrdB	ribonucleoside-diphosphate reductase beta subunit
NMV_1157	2	1170452	1172923	2472		putative copper-exporting P-type ATPase
NMV_1196	3	1211265	1211960	696	lolD	lipoprotein-releasing system ATP-binding protein LolD
NMV_1249	-2	1263430	1264740	1311	tilS	tRNA(Ile)-lysidine synthase
NMV_1321	1	1311961	1312812	852	lgt	phosphatidylglycerol-prolipoprotein diacylglyceryl transferase
NMV_1333	3	1324752	1325354	603	plsY	glycerol-3-phosphate acyltransferase
NMV_1458	-1	1422851	1423411	561	efp	elongation factor P
NMV_1514	-1	1477955	1479361	1407	dnaB	replicative DNA helicase
NMV_1525	-2	1490311	1491273	963	prs	ribose-phosphate pyrophosphokinase
NMV_1554	2	1507703	1508998	1296	hisS	histidine-tRNA ligase
NMV_1556	2	1509629	1511239	1611	der	GTPase Der
NMV_1580	-1	1532588	1533235	648	adk	adenylate kinase
NMV_1590	3	1542162	1543052	891	nadK	NAD kinase
NMV_1598	2	1549202	1551169	1968	ftsH	ATP-dependent zinc metalloprotease FtsH
NMV_1601	3	1552146	1552724	579	pth	peptidyl-tRNA hydrolase
NMV_1629	3	1580328	1581347	1020	lepB	signal peptidase I
NMV_1660	-3	1605585	1606526	942	rbgA	ribosome biogenesis GTPase A
NMV_1672	-1	1614215	1614517	303	ihfA	integration host factor alpha-subunit
NMV_1673	-3	1614591	1616954	2364	pheT	phenylalanine-tRNA ligase beta chain
NMV_1676	-2	1618756	1619748	993	pheS	phenylalanine-tRNA ligase alpha chain
NMV_1677	-2	1620094	1620453	360	rplT	50S ribosomal protein L20
NMV_1678	-2	1620466	1620663	198	rpmI	50S ribosomal protein L35
NMV_1679	-3	1620810	1621214	405	infC	translation initiation factor IF-3
NMV_1680	-1	1621349	1623262	1914	thrS	threonine-tRNA ligase
NMV_1696	-1	1637405	1638475	1071	rluD	ribosomal large subunit pseudouridine synthase D
NMV_1706	1	1652572	1653846	1275	folC	FolC bifunctional protein [folylpolyglutamate synthase / dihydrofolate synthase]
NMV_1707	1	1653859	1654857	999		putative cell division protein FtsN
NMV_1712	-1	1659833	1660807	975	era	GTPase Era
NMV_1730	-2	1673533	1674153	621	tmk	thymidylate kinase
NMV_1734	1	1677493	1680018	2526	ligA	DNA ligase
NMV_1768	2	1701578	1702111	534	ppa	inorganic pyrophosphatase
NMV_1803	-1	1736339	1736608	270	rpsO	30S ribosomal protein S15
NMV_1805	-1	1737770	1739623	1854	secD	protein translocase SecD subunit
NMV_1821	1	1753051	1753296	246	rpsP	30S ribosomal protein S16
NMV_1823	3	1753821	1754570	750	trmD	tRNA (guanine-N(1)-)-methyltransferase
NMV_1824	3	1754586	1754951	366	rplS	50S ribosomal protein L19
NMV_1863	-2	1787116	1787694	579	grpE	protein GrpE
NMV_1870	1	1793047	1794975	1929	dnaK	chaperone protein DnaK
NMV_1889	3	1816803	1817318	516		putative endoribonuclease
NMV_1918	-3	1841778	1842287	510		hypothetical protein
NMV_1960	-2	1878403	1879572	1170	metK	S-adenosylmethionine synthase
NMV_1962	-1	1880849	1881913	1065	tsaD	tRNA N6-adenosine threonylcarbamoyltransferase
NMV_1966	3	1886268	1886897	630		putative GTPase EngB
NMV_1992	2	1913360	1916794	3435	dnaE	DNA polymerase III alpha subunit
NMV_2022	-1	1936154	1938943	2790	ileS	isoleucine-tRNA ligase
NMV_2023	-2	1939084	1940004	921	ribF	riboflavin biosynthesis protein RibF [riboflavin kinase / FMN adenylyltransferase]
NMV_2026	-1	1940531	1941826	1296	tyrS	tyrosine-tRNA ligase
NMV_2050	2	1969121	1969576	456	accB	biotin carboxyl carrier protein of acetyl-CoA carboxylase
NMV_2061	1	1982005	1982682	678	tsaB	tRNA threonylcarbamoyladenosine biosynthesis protein TsaB
NMV_2075	3	1996359	1997132	774	tpiA	triosephosphate isomerase
NMV_2083	-2	2001781	2004417	2637	leuS	leucine-tRNA ligase
NMV_2089	-3	2008881	2009984	1104	dnaN	DNA polymerase III beta subunit
NMV_2090	-3	2010063	2011619	1557	dnaA	chromosomal replication initiator protein DnaA
NMV_2091	3	2011911	2012045	135	rpmH	50S ribosomal protein L34
NMV_2094	3	2012871	2014508	1638	yidC	membrane protein insertase YidC
NMV_2098	3	2016636	2016815	180	rpmF	50S ribosomal protein L32
NMV_2100	3	2017605	2018660	1056	plsX	phosphate acyltransferase
NMV_2107	3	2022315	2024180	1866	msbA	lipid A export ATP-binding/permease protein MsbA
NMV_2126	-2	2043820	2045367	1548	atpA	ATP synthase alpha chain
NMV_2127	-1	2045378	2045911	534	atpH	ATP synthase delta chain
NMV_2128	-3	2045916	2046386	471	atpF	ATP synthase b chain
NMV_2129	-2	2046457	2046693	237	atpE	ATP synthase c chain
NMV_2187	2	2099666	2101012	1347	mnmE	tRNA modification GTPase MnmE
NMV_2227	-1	2148092	2148697	606		putative nicotinate-nucleotide adenylyltransferase
NMV_2259	-1	2182883	2183275	393	rpsI	30S ribosomal protein S9
NMV_2260	-1	2183285	2183716	432	rplM	50S ribosomal protein L13
NMV_2286	-3	2209059	2210480	1422	cysS	cysteine-tRNA ligase
NMV_2291	-2	2212432	2213586	1155	obgE	GTPase ObgE
NMV_2299	2	2217770	2218549	780	map	methionine aminopeptidase
NMV_2307	1	2223526	2224254	729	rpsB	30S ribosomal protein S2
NMV_2308	3	2224383	2225237	855	tsf	elongation factor Ts
NMV_2309	3	2225562	2226281	720	pyrH	uridylate kinase
NMV_2350	3	2250090	2254259	4170		putative translocation and assembly module TamB
NMV_2364	-1	2265671	2266273	603	tsaC	threonylcarbamoyl-AMP synthase
NMV_2373	-1	2273393	2274397	1005		putative erythrose-4-phosphate dehydrogenase
