# Supplementary material for: Construction of a complete set of Neisseria meningitidis mutants and its use for the phenotypic profiling of this human pathogen
Source: Nat Commun. 2020 Nov 2;11:5541. doi: 10.1038/s41467-020-19347-y (PMC7606547; doi:10.1038/s41467-020-19347-y)
Supplement: Supplementary file 11 — Supplementary Data 8 [file 41467_2020_19347_MOESM11_ESM.xlsx]

## Sheet: Gene-protein expression (150)
Label	Frame	Begin	End	Length	Gene	Product	Product Type	EC Number	Roles Classification	Note
DNA transcription (11)
NMV_0137	1	132268	132804	537	nusG	transcription termination/antitermination protein NusG	f : factor		2.2.2 : Transcription related	Is a component of the transcription complex, which interacts with the termination factor Rho and RNA polymerase. Is a transcriptional elongation factor involved in transcription termination and antitermination.
NMV_0143	2	135383	139561	4179	rpoB	DNA-directed RNA polymerase beta chain	e : enzyme	2.7.7.6	2.2.2 : Transcription related	Subunit of the RNA polymerase, which catalyses the transcription of DNA into RNA.
NMV_0144	3	139713	143888	4176	rpoC	DNA-directed RNA polymerase beta' chain	e : enzyme	2.7.7.6	2.2.2 : Transcription related	Subunit of the RNA polymerase, which catalyses the transcription of DNA into RNA.
NMV_0182	2	162905	163891	987	rpoA	DNA-directed RNA polymerase alpha chain	e : enzyme	2.7.7.6	2.2.2 : Transcription related	Subunit of the RNA polymerase, which catalyses the transcription of DNA into RNA.
NMV_0223	3	204282	204716	435	fur	ferric uptake HTH-type transcriptional regulator	r : regulator		3.1.2 : Transcriptional level	Acts as a global negative controlling element, employing Fe2+ as a cofactor to bind the operator of the repressed genes.
NMV_0742	-3	726984	728486	1503	nusA	transcription termination/antitermination protein NusA	f : factor		2.2.2 : Transcription related	Is a transcription termination factor, which binds to RNA polymerase alpha subunit and promotes termination at certain RNA hairpin structures.
NMV_0957	3	958455	958931	477	greA	transcription elongation factor GreA	f : factor		2.2.2 : Transcription related	Is necessary for efficient RNA polymerase transcription elongation past template-encoded arresting sites. Arresting sites in DNA have the property of trapping a certain fraction of elongating RNA polymerases that pass through, resulting in locked DNA/RNA/polymerase ternary complexes. Cleavage of the nascent transcript by cleavage factors, such as GreA, allows the resumption of elongation from the…
NMV_0974	3	978399	978638	240	fis	DNA-binding protein Fis	r : regulator		3.1.2 : Transcriptional level	Activates transcription of ribosomal RNA, as well other genes. Plays a direct role in upstream activation of rRNA promoters. Prevents initiation of DNA replication from oriC. Binds to hundreds of transcriptionally active and inactive AT-rich sites, approximately half its binding sites are in non-coding DNA.
NMV_1688	3	1629990	1630853	864	rpoH	RNA polymerase sigma factor RpoH	f : factor		2.2.2 : Transcription related	Is an alternative sigma factors of the sigma70 family, which is required for the transcription of a specific subset of genes.
NMV_1818	1	1748365	1749042	678		putative two-component system transcriptional regulator protein	r : regulator		3.1.2 : Transcriptional level	Phosphotransfer-mediated signaling pathways allow cells to sense and respond to extra-cytoplasmic stimuli in bacteria. Autophosphorylating histidine protein kinases (HPKs) provide phosphoryl groups for response regulator proteins which, in turn, function as molecular switches that control diverse effector activities.
NMV_2144	-2	2057014	2057619	606	sspA	stringent starvation protein A	f : factor		2.2.2 : Transcription related	Forms an equimolar complex with the RNA polymerase holoenzyme but not with the core enzyme. It is synthesized predominantly when cells are exposed to amino acid starvation.
Ribosomal proteins (51)
NMV_0138	2	132905	133339	435	rplK	50S ribosomal protein L11	s : structure		2.3.8 : Ribosomal proteins	Is one of the proteins from the large ribosomal subunit.
NMV_0139	1	133339	134034	696	rplA	50S ribosomal protein L1	s : structure		2.3.8 : Ribosomal proteins	Is one of the proteins from the large ribosomal subunit.
NMV_0141	2	134264	134764	501	rplJ	50S ribosomal protein L10	s : structure		2.3.8 : Ribosomal proteins	Is one of the proteins from the large ribosomal subunit.
NMV_0142	2	134822	135193	372	rplL	50S ribosomal protein L7/L12	s : structure		2.3.8 : Ribosomal proteins	Is one of the proteins from the large ribosomal subunit.
NMV_0149	3	144762	145133	372	rpsL	30S ribosomal protein S12	s : structure		2.3.8 : Ribosomal proteins	Is one of the proteins from the small ribosomal subunit.
NMV_0150	3	145251	145721	471	rpsG	30S ribosomal protein S7	s : structure		2.3.8 : Ribosomal proteins	Is one of the proteins from the small ribosomal subunit.
NMV_0153	2	149135	149446	312	rpsJ	30S ribosomal protein S10	s : structure		2.3.8 : Ribosomal proteins	Is one of the proteins from the small ribosomal subunit.
NMV_0155	2	150869	151513	645	rplC	50S ribosomal protein L3	s : structure		2.3.8 : Ribosomal proteins	Is one of the proteins from the large ribosomal subunit.
NMV_0156	1	151513	152133	621	rplD	50S ribosomal protein L4	s : structure		2.3.8 : Ribosomal proteins	Is one of the proteins from the large ribosomal subunit.
NMV_0157	3	152130	152444	315	rplW	50S ribosomal protein L23	s : structure		2.3.8 : Ribosomal proteins	Is one of the proteins from the large ribosomal subunit.
NMV_0158	2	152450	153283	834	rplB	50S ribosomal protein L2	s : structure		2.3.8 : Ribosomal proteins	Is one of the proteins from the large ribosomal subunit.
NMV_0159	2	153290	153568	279	rpsS	30S ribosomal protein S19	s : structure		2.3.8 : Ribosomal proteins	Is one of the proteins from the small ribosomal subunit.
NMV_0161	1	153577	153906	330	rplV	50S ribosomal protein L22	s : structure		2.3.8 : Ribosomal proteins	Is one of the proteins from the large ribosomal subunit.
NMV_0162	1	153916	154608	693	rpsC	30S ribosomal protein S3	s : structure		2.3.8 : Ribosomal proteins	Is one of the proteins from the small ribosomal subunit.
NMV_0163	2	154592	155008	417	rplP	50S ribosomal protein L16	s : structure		2.3.8 : Ribosomal proteins	Is one of the proteins from the large ribosomal subunit.
NMV_0164	1	155008	155199	192	rpmC	50S ribosomal protein L29	s : structure		2.3.8 : Ribosomal proteins	Is one of the proteins from the large ribosomal subunit.
NMV_0165	3	155199	155462	264	rpsQ	30S ribosomal protein S17	s : structure		2.3.8 : Ribosomal proteins	Is one of the proteins from the small ribosomal subunit.
NMV_0166	2	155684	156052	369	rplN	50S ribosomal protein L14	s : structure		2.3.8 : Ribosomal proteins	Is one of the proteins from the large ribosomal subunit.
NMV_0167	1	156064	156387	324	rplX	50S ribosomal protein L24	s : structure		2.3.8 : Ribosomal proteins	Is one of the proteins from the large ribosomal subunit.
NMV_0169	1	156397	156936	540	rplE	50S ribosomal protein L5	s : structure		2.3.8 : Ribosomal proteins	Is one of the proteins from the large ribosomal subunit.
NMV_0170	3	156939	157244	306	rpsN	30S ribosomal protein S14	s : structure		2.3.8 : Ribosomal proteins	Is one of the proteins from the small ribosomal subunit.
NMV_0171	3	157260	157652	393	rpsH	30S ribosomal protein S8	s : structure		2.3.8 : Ribosomal proteins	Is one of the proteins from the small ribosomal subunit.
NMV_0172	1	157666	158199	534	rplF	50S ribosomal protein L6	s : structure		2.3.8 : Ribosomal proteins	Is one of the proteins from the large ribosomal subunit.
NMV_0173	2	158213	158566	354	rplR	50S ribosomal protein L18	s : structure		2.3.8 : Ribosomal proteins	Is one of the proteins from the large ribosomal subunit.
NMV_0174	2	158585	159103	519	rpsE	30S ribosomal protein S5	s : structure		2.3.8 : Ribosomal proteins	Is one of the proteins from the small ribosomal subunit.
NMV_0175	3	159096	159281	186	rpmD	50S ribosomal protein L30	s : structure		2.3.8 : Ribosomal proteins	Is one of the proteins from the large ribosomal subunit.
NMV_0176	1	159283	159717	435	rplO	50S ribosomal protein L15	s : structure		2.3.8 : Ribosomal proteins	Is one of the proteins from the large ribosomal subunit.
NMV_0178.1	3	161283	161396	114	rpmJ2	50S ribosomal protein L36 type B	s : structure		2.3.8 : Ribosomal proteins	Is one of the proteins from the large ribosomal subunit.
NMV_0179	2	161462	161824	363	rpsM	30S ribosomal protein S13	s : structure		2.3.8 : Ribosomal proteins	Is one of the proteins from the small ribosomal subunit.
NMV_0180	3	161844	162239	396	rpsK	30S ribosomal protein S11	s : structure		2.3.8 : Ribosomal proteins	Is one of the proteins from the small ribosomal subunit.
NMV_0181	1	162259	162879	621	rpsD	30S ribosomal protein S4	s : structure		2.3.8 : Ribosomal proteins	Is one of the proteins from the small ribosomal subunit.
NMV_0183	1	163915	164283	369	rplQ	50S ribosomal protein L17	s : structure		2.3.8 : Ribosomal proteins	Is one of the proteins from the large ribosomal subunit.
NMV_0355	1	341146	341379	234	rpmB	50S ribosomal protein L28	s : structure		2.3.8 : Ribosomal proteins	Is one of the proteins from the large ribosomal subunit.
NMV_0359	-1	343406	343678	273	rpmA	50S ribosomal protein L27	s : structure		2.3.8 : Ribosomal proteins	Is one of the proteins from the large ribosomal subunit.
NMV_0360	-1	343703	344011	309	rplU	50S ribosomal protein L21	s : structure		2.3.8 : Ribosomal proteins	Is one of the proteins from the large ribosomal subunit.
NMV_0509	1	500248	500511	264	rpsT	30S ribosomal protein S20	s : structure		2.3.8 : Ribosomal proteins	Is one of the proteins from the small ribosomal subunit.
NMV_1073	3	1083450	1083818	369	rpsF	30S ribosomal protein S6	s : structure		2.3.8 : Ribosomal proteins	Is one of the proteins from the small ribosomal subunit.
NMV_1075	3	1084128	1084358	231	rpsR	30S ribosomal protein S18	s : structure		2.3.8 : Ribosomal proteins	Is one of the proteins from the small ribosomal subunit.
NMV_1095	-3	1102926	1104611	1686	rpsA	30S ribosomal protein S1	s : structure		2.3.8 : Ribosomal proteins	Is one of the proteins from the small ribosomal subunit.
NMV_1524	-2	1489672	1490244	573	rplY	50S ribosomal protein L25	s : structure		2.3.8 : Ribosomal proteins	Is one of the proteins from the large ribosomal subunit.
NMV_1677	-2	1620094	1620453	360	rplT	50S ribosomal protein L20	s : structure		2.3.8 : Ribosomal proteins	Is one of the proteins from the large ribosomal subunit.
NMV_1678	-2	1620466	1620663	198	rpmI	50S ribosomal protein L35	s : structure		2.3.8 : Ribosomal proteins	Is one of the proteins from the large ribosomal subunit.
NMV_1803	-1	1736339	1736608	270	rpsO	30S ribosomal protein S15	s : structure		2.3.8 : Ribosomal proteins	Is one of the proteins from the small ribosomal subunit.
NMV_1821	1	1753051	1753296	246	rpsP	30S ribosomal protein S16	s : structure		2.3.8 : Ribosomal proteins	Is one of the proteins from the small ribosomal subunit.
NMV_1824	3	1754586	1754951	366	rplS	50S ribosomal protein L19	s : structure		2.3.8 : Ribosomal proteins	Is one of the proteins from the large ribosomal subunit.
NMV_2091	3	2011911	2012045	135	rpmH	50S ribosomal protein L34	s : structure		2.3.8 : Ribosomal proteins	Is one of the proteins from the large ribosomal subunit.
NMV_2098	3	2016636	2016815	180	rpmF	50S ribosomal protein L32	s : structure		2.3.8 : Ribosomal proteins	Is one of the proteins from the large ribosomal subunit.
NMV_2141	1	2055562	2055774	213	rpsU	30S ribosomal protein S21	s : structure		2.3.8 : Ribosomal proteins	Is one of the proteins from the small ribosomal subunit.
NMV_2259	-1	2182883	2183275	393	rpsI	30S ribosomal protein S9	s : structure		2.3.8 : Ribosomal proteins	Is one of the proteins from the small ribosomal subunit.
NMV_2260	-1	2183285	2183716	432	rplM	50S ribosomal protein L13	s : structure		2.3.8 : Ribosomal proteins	Is one of the proteins from the large ribosomal subunit.
NMV_2307	1	2223526	2224254	729	rpsB	30S ribosomal protein S2	s : structure		2.3.8 : Ribosomal proteins	Is one of the proteins from the small ribosomal subunit.
Ribosome biogenesis and maturation (5)
NMV_1556	2	1509629	1511239	1611	der	GTPase Der	e : enzyme		6.6 : Ribosome	GTPase that plays an essential role in the late steps of ribosome biogenesis.
NMV_1660	-3	1605585	1606526	942	rbgA	ribosome biogenesis GTPase A	e : enzyme		6.6 : Ribosome	Required for a late step of 50S ribosomal subunit assembly. Has GTPase activity.
NMV_1712	-1	1659833	1660807	975	era	GTPase Era	e : enzyme		6.6 : Ribosome	An essential GTPase that binds both GDP and GTP, with rapid nucleotide exchange. Plays a role in 16S rRNA processing and 30S ribosomal subunit biogenesis.
NMV_1822	1	1753312	1753821	510	rimM	ribosome maturation factor RimM	f : factor		6.6 : Ribosome	Accessory protein needed during the final step in the assembly of 30S ribosomal subunit, possibly for assembly of the head region. Probably interacts with S19. Essential for efficient processing of 16S rRNA. May be needed both before and after RbfA during the maturation of 16S rRNA.
NMV_2291	-2	2212432	2213586	1155	obgE	GTPase ObgE	e : enzyme	3.6.5.-	6.6 : Ribosome	An essential GTPase which binds GTP, GDP and possibly (p)ppGpp with moderate affinity, with high nucleotide exchange rates and a fairly low GTP hydrolysis rate. Plays a role in control of ribosome biogenesis, the cell cycle and stress response.
Translation factors (10)
NMV_0151	3	145740	147845	2106	fusA	elongation factor G	f : factor		2.3.2 : Translation	Is a large five-domain GTPase that promotes the directional movement of mRNA and tRNAs on the ribosome in a GTP-dependent manner.
NMV_0152	3	147933	149117	1185	tuf2	elongation factor Tu	f : factor		2.3.2 : Translation	Belongs to the GTP-binding elongation factor family. This protein promotes the GTP-dependent binding of aminoacyl-tRNA to the A-site of ribosomes during protein biosynthesis.
NMV_0178	1	161044	161262	219	infA	translation initiation factor IF-1	f : factor		2.3.2 : Translation	Contains a S1-like domain. No specific function has so far been attributed to this initiation factor. However, it seems to stimulate more or less all the activities of the other two initiation factors, IF-2 and IF-3.
NMV_0204	-1	184172	184729	558	frr	ribosome-recycling factor	f : factor		2.3.2 : Translation	Dissociates ribosomes from mRNA after termination of translation, thus ribosomes are recycled and ready for another round of protein synthesis.
NMV_0684	1	665491	666567	1077	prfA	peptide chain release factor I	f : factor		2.3.2 : Translation	Helps terminate translation at UAA and UAG stop codons.
NMV_0741	-3	724083	726971	2889	infB	translation initiation factor IF-2	f : factor		2.3.2 : Translation	Is one of the three factors required for the initiation of protein biosynthesis in bacteria and promotes the GTP-dependent binding of the initiator tRNA to the small subunit of the ribosome.
NMV_1458	-1	1422851	1423411	561	efp	elongation factor P	f : factor		2.3.2 : Translation	Involved in peptide bond synthesis. Stimulates efficient translation. Probably functions indirectly by altering the affinity of the ribosome for aminoacyl-tRNA, thus increasing their reactivity as acceptors for peptidyl transferase.
NMV_1679	-3	1620810	1621214	405	infC	translation initiation factor IF-3	f : factor		2.3.2 : Translation	Is one of the three factors required for the initiation of protein biosynthesis in bacteria. IF-3 is thought to function as a fidelity factor during the assembly of the ternary initiation complex which consist of the 30S ribosomal subunit, the initiator tRNA and the messenger RNA.
NMV_2308	3	2224383	2225237	855	tsf	elongation factor Ts	f : factor		2.3.2 : Translation	Is a component of the elongation cycle of protein biosynthesis. It associates with the EF-Tu.GDP complex and induces the exchange of GDP to GTP. It remains bound to the aminoacyl-tRNA.EF-Tu.GTP complex up to the GTP hydrolysis stage on the ribosome.
NMV_2352	-3	2257698	2258801	1104	prfB	peptide chain release factor II	f : factor		2.3.2 : Translation	Helps terminate translation at TGA codons.
Aminoacyl-tRNA synthesis (24)
NMV_0003	-3	918	2312	1395	gltX	glutamate-tRNA ligase	e : enzyme	6.1.1.17	2.3.1 : Amino acid-activation ; 1.5.3.12 : Heme, porphyrin	Catalyses the attachment of glutamate to its cognate transfer RNA molecule in a highly specific two-step reaction.
NMV_0029	-1	23735	25792	2058	metG	methionine-tRNA ligase	e : enzyme	6.1.1.10	2.3.1 : Amino acid-activation	Catalyses the attachment of methionine to its cognate transfer RNA molecule in a highly specific two-step reaction.
NMV_0190	-3	167508	170345	2838	valS	valine-tRNA ligase	e : enzyme	6.1.1.9	2.3.1 : Amino acid-activation	Catalyses the attachment of valine to its cognate transfer RNA molecule in a highly specific two-step reaction.
NMV_0512	3	502722	504530	1809	aspS	non-discriminating aspartate-tRNA(Asp/Asn) ligase	e : enzyme	6.1.1.23	2.3.1 : Amino acid-activation	Catalyses the attachment of aspartate to both Asp tRNA and Asn tRNA.
NMV_0686	-2	667768	669063	1296	serS	serine-tRNA ligase	e : enzyme	6.1.1.11	2.3.1 : Amino acid-activation	Catalyses the attachment of serine to its cognate transfer RNA molecule in a highly specific two-step reaction.
NMV_0785	-2	768427	771084	2658	alaS	alanine-tRNA ligase	e : enzyme	6.1.1.7	2.3.1 : Amino acid-activation	Catalyses the attachment of alanine to its cognate transfer RNA molecule in a highly specific two-step reaction.
NMV_0840	3	820839	822560	1722	glnS	glutamine-tRNA ligase	e : enzyme	6.1.1.18	2.3.1 : Amino acid-activation	Catalyses the attachment of glutamine to its cognate transfer RNA molecule in a highly specific two-step reaction.
NMV_0886	-1	874424	876142	1719	argS	arginine-tRNA ligase	e : enzyme	6.1.1.19	2.3.1 : Amino acid-activation	Catalyses the attachment of arginine to its cognate transfer RNA molecule in a highly specific two-step reaction.
NMV_0914	1	909172	910182	1011	trpS	tryptophan-tRNA ligase	e : enzyme	6.1.1.2	2.3.1 : Amino acid-activation	Catalyses the attachment of tryptophan to its cognate transfer RNA molecule in a highly specific two-step reaction.
NMV_0961	1	966325	967836	1512	lysS	lysine-tRNA ligase	e : enzyme	6.1.1.6	2.3.1 : Amino acid-activation	Catalyses the attachment of lysine to its cognate transfer RNA molecule in a highly specific two-step reaction.
NMV_1040	-3	1041891	1043321	1431	gatB	aspartyl-tRNA(Asn) amidotransferase subunit B	e : enzyme	6.3.5.6	2.3.1 : Amino acid-activation	In N. meningitidis, the asparagine-tRNA ligase is missing. The GatABC system operates to convert misacylated Asp-tRNA(Asn), catalysed by the non-discriminating aspartate-tRNA(Asp/Asn) ligase, into Asn-tRNA(Asn).
NMV_1042	-1	1044293	1045738	1446	gatA	aspartyl-tRNA(Asn) amidotransferase subunit A	e : enzyme	6.3.5.6	2.3.1 : Amino acid-activation	In N. meningitidis, the asparagine-tRNA ligase is missing. The GatABC system operates to convert misacylated Asp-tRNA(Asn), catalysed by the non-discriminating aspartate-tRNA(Asp/Asn) ligase, into Asn-tRNA(Asn).
NMV_1043	-2	1045801	1046091	291	gatC	aspartyl-tRNA(Asn) amidotransferase subunit C	e : enzyme	6.3.5.6	2.3.1 : Amino acid-activation	In N. meningitidis, the asparagine-tRNA ligase is missing. The GatABC system operates to convert misacylated Asp-tRNA(Asn), catalysed by the non-discriminating aspartate-tRNA(Asp/Asn) ligase, into Asn-tRNA(Asn).
NMV_1058	3	1064361	1066073	1713	proS	proline-tRNA ligase	e : enzyme	6.1.1.15	2.3.1 : Amino acid-activation	Catalyses the attachment of proline to its cognate transfer RNA molecule in a highly specific two-step reaction.
NMV_1554	2	1507703	1508998	1296	hisS	histidine-tRNA ligase	e : enzyme	6.1.1.21	2.3.1 : Amino acid-activation	Catalyses the attachment of histidine to its cognate transfer RNA molecule in a highly specific two-step reaction.
NMV_1673	-3	1614591	1616954	2364	pheT	phenylalanine-tRNA ligase beta chain	e : enzyme	6.1.1.20	2.3.1 : Amino acid-activation	Is composed of alpha and beta chains. Catalyses the attachment of phenylalanine to its cognate transfer RNA molecule in a highly specific two-step reaction.
NMV_1676	-2	1618756	1619748	993	pheS	phenylalanine-tRNA ligase alpha chain	e : enzyme	6.1.1.20	2.3.1 : Amino acid-activation	Is composed of alpha and beta chains. Catalyses the attachment of phenylalanine to its cognate transfer RNA molecule in a highly specific two-step reaction.
NMV_1680	-1	1621349	1623262	1914	thrS	threonine-tRNA ligase	e : enzyme	6.1.1.3	2.3.1 : Amino acid-activation	Catalyses the attachment of threonine to its cognate transfer RNA molecule in a highly specific two-step reaction.
NMV_2022	-1	1936154	1938943	2790	ileS	isoleucine-tRNA ligase	e : enzyme	6.1.1.5	2.3.1 : Amino acid-activation	Catalyses the attachment of isoleucine to its cognate transfer RNA molecule in a highly specific two-step reaction.
NMV_2026	-1	1940531	1941826	1296	tyrS	tyrosine-tRNA ligase	e : enzyme	6.1.1.1	2.3.1 : Amino acid-activation	Catalyses the attachment of tyrosine to its cognate transfer RNA molecule in a highly specific two-step reaction.
NMV_2083	-2	2001781	2004417	2637	leuS	leucine-tRNA ligase	e : enzyme	6.1.1.4	2.3.1 : Amino acid-activation	Catalyses the attachment of leucine to its cognate transfer RNA molecule in a highly specific two-step reaction.
NMV_2120	-3	2037171	2039234	2064	glyS	glycine-tRNA ligase beta chain	e : enzyme	6.1.1.14	2.3.1 : Amino acid-activation	Is composed of alpha and beta chains. Catalyses the attachment of glycine to its cognate transfer RNA molecule in a highly specific two-step reaction.
NMV_2122	-3	2039742	2040647	906	glyQ	glycine-tRNA ligase alpha chain	e : enzyme	6.1.1.14	2.3.1 : Amino acid-activation	Is composed of alpha and beta chains. Catalyses the attachment of glycine to its cognate transfer RNA molecule in a highly specific two-step reaction.
NMV_2286	-3	2209059	2210480	1422	cysS	cysteine-tRNA ligase	e : enzyme	6.1.1.16	2.3.1 : Amino acid-activation	Catalyses the attachment of cysteine to its cognate transfer RNA molecule in a highly specific two-step reaction.
RNA modification and degradation (19)
NMV_0122	2	116960	117886	927	fmt	methionyl-tRNA formyltransferase	e : enzyme	2.1.2.9	2.2.3 : RNA modification	Transfers a formyl group onto the amino terminus of the acyl moiety of the methionyl aminoacyl-tRNA. The formyl group appears to play a dual role in the initiator identity of N-formylmethionyl-tRNA by promoting its recognition by IF-2 and by impairing its binding to EFTU-GTP.
NMV_0210	-2	189814	191709	1896	mnmG	tRNA uridine 5-carboxymethylaminomethyl modification enzyme MnmG	e : enzyme		2.2.3 : RNA modification	Is involved in the 5-carboxymethylaminomethyl modification of the wobble uridine base in some tRNAs.
NMV_0215	-2	196477	199236	2760	rne	ribonuclease E	e : enzyme	3.1.26.12	2.2.4 : RNA degradation	Is responsible for maturing 5S rRNAs from their precursors. It is the major endoribonuclease participating in mRNA turnover in E. coli, which initiates decay of RNAs by cutting them internally near their 5'-end.
NMV_0501	-3	482271	482732	462	tsaE	tRNA threonylcarbamoyladenosine biosynthesis protein TsaE	e : enzyme		2.2.3 : RNA modification	Required for the formation of a threonylcarbamoyl group on adenosine at position 37 (t6A37) in tRNAs that read codons beginning with adenine.
NMV_0759	-3	744612	745049	438	rnhA	ribonuclease HI	e : enzyme	3.1.26.4	2.2.4 : RNA degradation	Is responsible for the hydrolysis of the RNA portion of RNA-DNA hybrids, and this activity requires the presence of divalent cations (Mg2+ or Mn2+) that bind its active site.
NMV_0844	1	825196	826299	1104	mnmA	tRNA-specific 2-thiouridylase	e : enzyme	2.8.1.13	2.2.3 : RNA modification	Catalyses the formation of the 2-thiouridine modification in the wobble position of tRNA(Gln), tRNA(Lys) and tRNA(Glu).
NMV_1140	-3	1154262	1155128	867		putative tRNA-modifying protein	e : enzyme		2.2.3 : RNA modification	Folate-binding protein involved in regulating the level of ATP-DnaA and in the modification of some tRNAs. It is probably a key factor in regulatory networks that act via tRNA modification, such as initiation of chromosomal replication.
NMV_1188	-3	1203714	1204967	1254	cca	multifunctional CCA protein [CCA-adding enzyme / 2'-nucleotidase / 2',3'-cyclic phosphodiesterase and phosphatase]	e : enzyme	2.7.7.72, 3.1.3.-, 3.1.4.-	2.2.3 : RNA modification	Catalyses the addition and repair of the essential 3'-terminal CCA sequence in tRNAs without using a nucleic acid template. Adds these three nucleotides in the order of C, C and A to the tRNA nucleotide-73, using CTP and ATP as substrates and producing inorganic pyrophosphate. Also shows phosphatase, 2'-nucleotidase and 2',3'-cyclic phosphodiesterase activities. These phosphohydrolase activities …
NMV_1249	-2	1263430	1264740	1311	tilS	tRNA(Ile)-lysidine synthase	e : enzyme	6.3.4.19	2.2.3 : RNA modification	Ligates a lysine onto the cytidine present at position 34 of the AUA codon-specific tRNA(Ile) that contains the anticodon CAU, in an ATP-dependent manner. Cytidine is converted to lysidine, thus changing the amino acid specificity of the tRNA from methionine to isoleucine.
NMV_1601	3	1552146	1552724	579	pth	peptidyl-tRNA hydrolase	e : enzyme	3.1.1.29	2.2.4 : RNA degradation	Cleaves peptidyl-tRNA or N-acyl-aminoacyl-tRNA to yield free peptides or N-acyl-amino acids and tRNA. The natural substrate for this enzyme may be peptidyl-tRNA, which drops off the ribosome during protein synthesis.
NMV_1636	-3	1586739	1588859	2121	pnp	polyribonucleotide nucleotidyltransferase	e : enzyme	2.7.7.8	2.2.4 : RNA degradation	Is part of the RNA degradosome, a multi-enzyme complex important in RNA processing and messenger RNA degradation.
NMV_1696	-1	1637405	1638529	1125	rluD	ribosomal large subunit pseudouridine synthase D	e : enzyme	5.4.99.23	2.2.3 : RNA modification	Converts uridines at positions 1911, 1915, and 1917 of 23S rRNA to pseudouridines.
NMV_1823	3	1753821	1754570	750	trmD	tRNA (guanine-N(1)-)-methyltransferase	e : enzyme	2.1.1.228	2.2.3 : RNA modification	Specifically methylates guanosine-37 in various tRNAs.
NMV_1889	3	1816803	1817318	516		putative endoribonuclease	e : enzyme	3.1.-.-	2.2.4 : RNA degradation	Single strand-specific metallo-endoribonuclease involved in late-stage 70S ribosome quality control and in maturation of the 3' terminus of the 16S rRNA. Acts together with the RNase R to eliminate defective 70S ribosomes.
NMV_1962	-1	1880849	1881913	1065	tsaD	tRNA N6-adenosine threonylcarbamoyltransferase	e : enzyme	2.3.1.234	2.2.3 : RNA modification	The enzyme is involved in the synthesis of N(6)- threonylcarbamoyladenosine(37) in tRNAs, which is found in tRNAs with the anticodon NNU, i.e. tRNA(Ile), tRNA(Thr), tRNA(Asn), tRNA(Lys), tRNA(Ser) and tRNA(Arg).
NMV_2061	1	1982005	1982682	678	tsaB	tRNA threonylcarbamoyladenosine biosynthesis protein TsaB	e : enzyme		2.2.3 : RNA modification	Belongs to MEROPS peptidase family M22 (clan MK). Required for the formation of a threonylcarbamoyl group on adenosine at position 37 (t6A37) in tRNAs that read codons beginning with adenine.
NMV_2092	2	2012048	2012413	366	rnpA	ribonuclease P protein component	e : enzyme	3.1.26.5	2.2.3 : RNA modification	This is the protein component of RNase P, which is a site-specific endonuclease that generates mature tRNAs by cleaving-off the leader sequences at their 5' ends. The RNA component is encoded by rnpB.
NMV_2187	2	2099666	2101012	1347	mnmE	tRNA modification GTPase MnmE	e : enzyme	3.6.-.-	2.2.3 : RNA modification	Exhibits a very high intrinsic GTPase hydrolysis rate. Involved in the addition of a carboxymethylaminomethyl (cmnm) group at the wobble position (U34) of certain tRNAs, forming tRNA-cmnm5s2U34.
NMV_2364	-1	2265671	2266273	603	tsaC	threonylcarbamoyl-AMP synthase	e : enzyme	2.7.7.87	2.2.3 : RNA modification	Required for the formation of a threonylcarbamoyl group on adenosine at position 37 (t6A37) in tRNAs that read codons beginning with adenine.
Protein post-translational modification (2)
NMV_0121	3	116370	116873	504	def	peptide deformylase	e : enzyme	3.5.1.88	2.3.3 : Posttranslational modification	Catalyses the following reaction: formyl-L-methionyl peptide + H(2)O <=> formate + methionyl peptide. Is an essential metalloenzyme required for the removal of the formyl groups at the N-terminus of nascent polypeptide chains.
NMV_2299	2	2217770	2218549	780	map	methionine aminopeptidase	e : enzyme	3.4.11.18	2.3.3 : Posttranslational modification	Removes the N-terminal methionine from nascent proteins. The N-terminal methionine is often cleaved when the second residue in the primary sequence is small and uncharged (Met-Ala-, Cys, Gly, Pro, Ser, Thr, or Val). Requires deformylation of the N(alpha)-formylated initiator methionine before it can be hydrolysed.
Protein folding (7)
NMV_0058	3	63984	65105	1122	dnaJ	chaperone protein DnaJ	f : factor		2.3.4 : Chaperoning, folding	Participates actively in the response to hyperosmotic and heat shock by preventing the aggregation of stress-denatured proteins and by disaggregating denatured proteins. Unfolded proteins bind initially to DnaJ; upon interaction with the DnaJ-bound protein, DnaK hydrolyses its bound ATP, resulting in the formation of a stable complex. GrpE releases ADP from DnaK; ATP binding to DnaK triggers the …
NMV_1026	3	1025379	1026623	1245	clpX	ATP-dependent Clp protease ATP-binding subunit ClpX	e : enzyme		2.3.4 : Chaperoning, folding	Functions as an ATP-depedent molecular chaperone and is the regulatory subunit of the ClpXP protease, which is involved in DNA damage repair, stationary-phase gene expression and SsrA-mediated protein quality control.
NMV_1191	1	1207264	1208802	1539		putative peptidyl-prolyl cis-trans isomerase D	e : enzyme	5.2.1.8	2.3.4 : Chaperoning, folding	PPIases accelerate the folding of proteins. Seems to be involved in the folding of outer membrane proteins. Its preference at the P1 position of the peptide substrate is Glu > Leu > Ala > His > Val > Phe > Ile > Gly > Lys > Thr.
NMV_1863	-2	1787116	1787694	579	grpE	protein GrpE	f : factor		2.3.4 : Chaperoning, folding	Dimeric GrpE is the co-chaperone for DnaK and acts as a nucleotide exchange factor, stimulating the rate of ADP release 5,000-fold.
NMV_1870	1	1793047	1794975	1929	dnaK	chaperone protein DnaK	f : factor		2.3.4 : Chaperoning, folding	DnaK is involved in chromosomal DNA replication, possibly through an interaction with the DnaA protein.
NMV_2171	-2	2081212	2082846	1635	groL	60 kDa chaperonin	f : factor		2.3.4 : Chaperoning, folding	Type I chaperonins require the concerted action of 2 proteins: chaperonin 60 (Cpn60) and chaperonin 10 (Cpn10).
NMV_2172	-3	2082939	2083229	291	groS	10 kDa chaperonin	f : factor		2.3.4 : Chaperoning, folding	Type I chaperonins require the concerted action of 2 proteins: chaperonin 60 (Cpn60) and chaperonin 10 (Cpn10).
Protein export (21)
NMV_0136	3	131988	132266	279	secE	protein translocase SecE subunit	t : transporter		4.3.A.5 : The Type II (General) Secretory Pathway (IISP) Family	Part of the prokaryotic protein translocation apparatus essential for protein export.
NMV_0177	3	159729	161039	1311	secY	protein translocase SecY subunit	t : transporter		4.3.A.5 : The Type II (General) Secretory Pathway (IISP) Family	Part of the prokaryotic protein translocation apparatus essential for protein export.
NMV_0199	-2	177505	179898	2394	bamA	outer membrane protein assembly factor BamA	m : membrane component			Part of the outer membrane protein assembly complex, which is involved in assembly and insertion of beta-barrel proteins into the outer membrane.
NMV_0329	-2	312298	313668	1371	ffh	signal recognition particle protein	f : factor		4.3.A.5 : The Type II (General) Secretory Pathway (IISP) Family	This is the protein component of the signal recognition particle (SRP), a universally conserved RNA:protein (ribonucleoprotein) complex involved in targeting and insertion of nascent membrane proteins into the cytoplasmic membrane. SRP binds to the hydrophobic signal sequence of the ribosome-nascent chain as it emerges from the ribosomes.
NMV_0853	-2	842926	845676	2751	secA	protein translocase SecA subunit	t : transporter		4.3.A.5 : The Type II (General) Secretory Pathway (IISP) Family	Part of the prokaryotic protein translocation apparatus essential for protein export.
NMV_1195	2	1210025	1211272	1248	lolC	lipoprotein-releasing system transmembrane protein LolC	t : transporter		1.6.10 : Lipoprotein	Part of an ATP-dependent transport system responsible for the translocation of lipoproteins targeted to the outer membrane from the inner membrane.
NMV_1196	3	1211265	1211960	696	lolD	lipoprotein-releasing system ATP-binding protein LolD	t : transporter		1.6.10 : Lipoprotein	Part of an ATP-dependent transport system responsible for the translocation of lipoproteins targeted to the outer membrane from the inner membrane.
NMV_1321	1	1311961	1312812	852	lgt	phosphatidylglycerol-prolipoprotein diacylglyceryl transferase	e : enzyme	2.5.1.145	1.6.10 : Lipoprotein	Catalyses the first step in lipoprotein biogenesis, the transfer of an sn-1,2-diacylglyceryl group from phosphatidylglycerol to the sulfhydryl group of the prospective N-terminal cysteine of a prolipoprotein.
NMV_1527	-1	1492571	1493152	582	lolB	outer-membrane lipoprotein LolB	m : membrane component		1.6.10 : Lipoprotein	Part of an ATP-dependent transport system responsible for the translocation of lipoproteins targeted to the outer membrane from the inner membrane.
NMV_1629	3	1580328	1581347	1020	lepB	signal peptidase I	e : enzyme	3.4.21.89	2.3.5 : Export, signal peptide cleavage	Belongs to MEROPS peptidase family S26 (signal peptidase I family, clan SF), subfamily S26A. Catalyses the cleavage of hydrophobic, N-terminal signal or leader sequences from secreted and periplasmic proteins.
NMV_1697	3	1638528	1639331	804	bamD	outer-membrane protein assembly factor BamD	m : membrane component			Part of the outer membrane protein assembly complex, which is involved in assembly and insertion of beta-barrel proteins into the outer membrane.
NMV_1788	-2	1719640	1720263	624	lolA	outer-membrane lipoprotein carrier protein LolA	c : carrier		1.6.10 : Lipoprotein	Plays a critical role in the incorporation of lipoproteins in the outer membrane after they are released by the LolA protein.
NMV_1804	-1	1736831	1737766	936	secF	protein translocase SecF subunit	t : transporter		4.3.A.5 : The Type II (General) Secretory Pathway (IISP) Family	Part of the prokaryotic protein translocation apparatus essential for protein export.
NMV_1805	-1	1737770	1739623	1854	secD	protein translocase SecD subunit	t : transporter		4.3.A.5 : The Type II (General) Secretory Pathway (IISP) Family	Part of the prokaryotic protein translocation apparatus essential for protein export.
NMV_1811	2	1743671	1743874	204	tatA	sec-independent protein translocase TatA component	t : transporter		4.2.A.64 : The Type V Secretory Pathway or Twin Arginine Targeting (Tat) Family	Part of the twin-arginine translocation (Tat) system that transports large folded proteins containing a characteristic twin-arginine motif in their signal peptide across membranes.
NMV_1813	3	1744578	1745348	771	tatC	sec-independent protein translocase TatC component	t : transporter		4.2.A.64 : The Type V Secretory Pathway or Twin Arginine Targeting (Tat) Family	Part of the twin-arginine translocation (Tat) system that transports large folded proteins containing a characteristic twin-arginine motif in their signal peptide across membranes.
NMV_2021	-2	1934542	1935078	537	lspA	lipoprotein signal peptidase	e : enzyme	3.4.23.36	1.6.10 : Lipoprotein 2.3.5 : Export, signal peptide cleavage	Catalyses the release of signal peptides from bacterial membrane prolipoproteins. Hydrolyses -Xaa-Yaa-Zaa-|-(S,diacylglyceryl)Cys-, in which Xaa is hydrophobic (preferably Leu), and Yaa (Ala or Ser) and Zaa (Gly or Ala) have small, neutral side chains.
NMV_2076	3	1997139	1997489	351	secG	protein translocase SecG subunit	t : transporter		4.3.A.5 : The Type II (General) Secretory Pathway (IISP) Family	Part of the prokaryotic protein translocation apparatus essential for protein export.
NMV_2094	3	2012871	2014508	1638	yidC	membrane protein insertase YidC	m : membrane component			Required for the insertion and/or proper folding and/or complex formation of integral membrane proteins into the membrane. Involved in integration of membrane proteins that insert both dependently and independently of the Sec translocase complex, as well as at least some lipoproteins. Aids folding of multispanning membrane proteins.
NMV_2349	3	2248188	2250035	1848		putative translocation and assembly module TamA	t : transporter			Part of the translocation and assembly module (TAM) autotransporter assembly complex, which functions in translocation of autotransporters across the outer membrane.
NMV_2350	3	2250090	2254259	4170		putative translocation and assembly module TamB	f : factor			Part of the translocation and assembly module (TAM) autotransporter assembly complex, which functions in translocation of autotransporters across the outer membrane.

## Sheet: Genome-cell replication (33)
Label	Frame	Begin	End	Length	Gene	Product	Product Type	EC Number	Roles Classification	Note
Chromosome replication and maintenance (20)
NMV_0129	3	125016	127322	2307	topA	DNA topoisomerase 1	e : enzyme	5.6.2.1	2.1.1 : DNA replication ; 3.1.1.1 : DNA bending, supercoiling, inversion	Catalyses the ATP-independent breakage of single-stranded DNA, followed by passage and rejoining of another single-stranded DNA region. This reaction brings about the conversion of one topological isomer of DNA into another: e.g., relaxation of superhelical turns; interconversion of simple and knotted rings of single-stranded DNA; and intertwisting of single-stranded rings of complementary sequen…
NMV_0232	-2	212509	214899	2391	gyrB	DNA gyrase subunit B	e : enzyme	5.6.2.2	2.1.1 : DNA replication ; 3.1.1.1 : DNA bending, supercoiling, inversion	DNA gyrase negatively supercoils closed circular double-stranded DNA in an ATP-dependent manner to maintain chromosomes in an underwound state. This makes it a better substrate for topoisomerase IV, which is the main enzyme that unlinks newly replicated chromosomes in E.coli.
NMV_0688	3	669819	671804	1986	parE	DNA topoisomerase IV subunit B	e : enzyme	5.6.2.2	2.1.1 : DNA replication ; 3.1.1.1 : DNA bending, supercoiling, inversion	Topoisomerase IV is essential for chromosome segregation; it is the principal protein responsible for decatenating newly replicated chromosomes.
NMV_0775	-2	760528	762825	2298	parC	DNA topoisomerase IV subunit A	e : enzyme	5.6.2.2	2.1.1 : DNA replication ; 3.1.1.1 : DNA bending, supercoiling, inversion	Topoisomerase IV is essential for chromosome segregation; it is the principal protein responsible for decatenating newly replicated chromosomes.
NMV_0852	-3	841008	842780	1773	dnaG	DNA primase	e : enzyme	2.7.7.-	2.1.1 : DNA replication	Synthesises the RNA primers for the Okazaki fragments in lagging strand DNA synthesis.
NMV_0926	1	921076	921600	525	ssb	single-stranded DNA-binding protein	f : factor		2.1.1 : DNA replication	Single-stranded DNA-binding proteins function in many processes including transcription, repair, replication and recombination.
NMV_0943	-1	943079	945208	2130	dnaZX	DNA polymerase III tau/gamma subunit	e : enzyme	2.7.7.7	2.1.1 : DNA replication	DNA polymerase III is a complex, multichain enzyme responsible for most of the replicative synthesis in bacteria.
NMV_1012	-3	1010958	1013708	2751	gyrA	DNA gyrase subunit A	e : enzyme	5.6.2.2	2.1.1 : DNA replication ; 3.1.1.1 : DNA bending, supercoiling, inversion	DNA gyrase negatively supercoils closed circular double-stranded DNA in an ATP-dependent manner to maintain chromosomes in an underwound state. This makes better substrates for topoisomerase IV, which is the main enzyme that unlinks newly replicated chromosomes in E.coli.
NMV_1074	3	1083819	1084121	303	priB	primosomal replication protein n	f : factor		2.1.1 : DNA replication	Binds single-stranded DNA at the primosome assembly site.
NMV_1094	-1	1102601	1102915	315	ihfB	integration host factor beta-subunit	f : factor		2.1.3 : DNA recombination	This protein is one of the two subunits of integration host factor, a specific DNA-binding protein that functions in genetic recombination as well as in transcriptional and translational control.
NMV_1316	1	1306504	1307172	669	hda	DnaA regulatory inactivator Hda	f : factor		2.1.1 : DNA replication	Mediates the interaction of DNA replication initiator protein DnaA with DNA polymerase subunit beta sliding clamp (DnaN). Stimulates hydrolysis of ATP-DnaA to ADP-DnaA, rendering DnaA inactive for reinitiation, a process called regulatory inhibition of DnaA or RIDA.
NMV_1514	-1	1477955	1479361	1407	dnaB	replicative DNA helicase	e : enzyme	3.6.4.12	2.1.1 : DNA replication	Participates in initiation and elongation during chromosome replication; it exhibits DNA-dependent ATPase activity and contains distinct active sites for ATP binding, DNA binding, and interaction with DnaC protein, primase, and other prepriming proteins.
NMV_1625	-1	1575239	1576216	978	holB	DNA polymerase III delta' subunit	e : enzyme	2.7.7.7	2.1.1 : DNA replication	DNA polymerase III is a complex, multichain enzyme responsible for most of the replicative synthesis in bacteria.
NMV_1672	-1	1614215	1614517	303	ihfA	integration host factor alpha-subunit	f : factor		2.1.3 : DNA recombination	This protein is one of the two subunits of integration host factor, a specific DNA-binding protein that functions in genetic recombination as well as in transcriptional and translational control.
NMV_1692	-1	1633436	1634434	999	holA	DNA polymerase III delta subunit	e : enzyme	2.7.7.7	2.1.1 : DNA replication	DNA polymerase III is a complex, multichain enzyme responsible for most of the replicative synthesis in bacteria.
NMV_1734	1	1677493	1680018	2526	ligA	DNA ligase	e : enzyme	6.5.1.2	2.1 : DNA related ; 2.1.1 : DNA replication	Is the enzyme that joins two DNA fragments by catalysing the formation of an internucleotide ester bond between phosphate and deoxyribose. It is active during DNA replication, DNA repair and DNA recombination.
NMV_1992	2	1913360	1916794	3435	dnaE	DNA polymerase III alpha subunit	e : enzyme	2.7.7.7	2.1.1 : DNA replication	DNA polymerase III is a complex, multichain enzyme responsible for most of the replicative synthesis in bacteria.
NMV_2089	-3	2008881	2009984	1104	dnaN	DNA polymerase III beta subunit	e : enzyme	2.7.7.7	2.1.1 : DNA replication	DNA polymerase III is a complex, multichain enzyme responsible for most of the replicative synthesis in bacteria.
NMV_2090	-3	2010063	2011619	1557	dnaA	chromosomal replication initiator protein DnaA	f : factor		2.1.1 : DNA replication	Plays an important role in initiating and regulating chromosomal replication. DnaA is an ATP- and DNA-binding protein. It binds specifically to 9 bp nucleotide repeats known as dnaA boxes which are found in the chromosome origin of replication (oriC).
NMV_2296	1	2215807	2216400	594	diaA	DnaA initiator-associating protein DiaA	f : factor		2.1.1 : DNA replication	Required for the timely initiation of chromosomal replication via direct interactions with the DnaA initiator protein.
Cell division (13)
NMV_0043	1	41251	42516	1266	ftsY	signal recognition particle receptor FtsY	rc : receptor		5.1 : Cell division	Belongs to the GTP-binding signal recognition particle (SRP) family. SRP is an oligomeric complex, consisting of a 7S RNA and six protein subunits, which mediates targeting and insertion of the signal sequence of exported proteins into the membrane of the endoplasmic reticulum. One of these subunits, the 54 kD protein (SRP54), is a GTP-binding protein that interacts with the signal sequence when …
NMV_0187	1	165991	166254	264	minE	septum formation topological specificity factor MinE	f : factor		5.1 : Cell division	Is part of the MinC, MinD and MinE system, which prevents assembly of Z rings in regions of the cell not covered by the nucleoid, such as the cell poles. MinC is an inhibitor of FtsZ polymerisation, resulting in the inhibition of Z ring assembly in the cell; MinD greatly enhances the inhibitory effects of MinC in vivo; and MinE antagonises the effects of MinC and MinD.
NMV_0454	2	428891	429154	264	ftsL	cell division protein FtsL	f : factor		5.1 : Cell division	Essential cell division protein. May link together the upstream cell division proteins, which are predominantly cytoplasmic, with the downstream cell division proteins, which are predominantly periplasmic.
NMV_0463	2	439169	440494	1326	ftsW	peptidoglycan glycosyltransferase FtsW	e : enzyme	2.4.1.129	5.1 : Cell division	Peptidoglycan polymerase that is essential for cell division.
NMV_0467	2	444146	444874	729	ftsQ	cell division protein FtsQ	m : membrane component		5.1 : Cell division	Essential cell division protein. May link together the upstream cell division proteins, which are predominantly cytoplasmic, with the downstream cell division proteins, which are predominantly periplasmic. May control correct divisome assembly.
NMV_0468	3	444960	446204	1245	ftsA	cell division protein FtsA	f : factor		5.1 : Cell division	Cell division protein that is involved in the assembly of the Z ring. May serve as a membrane anchor for the Z ring.
NMV_0469	1	446323	447501	1179	ftsZ	cell division protein FtsZ	f : factor		5.1 : Cell division	Essential cell division protein that forms a contractile ring structure (Z ring) at the future cell division site. The regulation of the ring assembly controls the timing and the location of cell division. One of the functions of the FtsZ ring is to recruit other cell division proteins to the septum to produce a new cell wall between the dividing cells. Binds GTP and shows GTPase activity.
NMV_1083	2	1089719	1092157	2439	ftsK	DNA translocase FtsK	e : enzyme		5.1 : Cell division	Essential cell division protein that coordinates cell division and chromosome segregation.
NMV_1110	-3	1119093	1119371	279	ftsB	cell division protein FtsB	f : factor		5.1 : Cell division	Essential cell division protein. May link together the upstream cell division proteins, which are predominantly cytoplasmic, with the downstream cell division proteins, which are predominantly periplasmic.
NMV_1598	2	1549202	1551169	1968	ftsH	ATP-dependent zinc metalloprotease FtsH	e : enzyme	3.4.24.-	5.1 : Cell division	Belongs to MEROPS peptidase family M41 (FtsH endopeptidase family, clan MA(E)). FtsH is a membrane-anchored ATP-dependent protease that degrades misfolded or misassembled membrane proteins as well as a subset of cytoplasmic regulatory proteins.
NMV_1707	1	1653859	1654857	999		putative cell division protein FtsN	f : factor		5.1 : Cell division	FtsN is a poorly conserved protein active in cell division in a number of Proteobacteria.
NMV_1733	1	1676059	1677345	1287		putative cell division protein ZipA	f : factor		5.1 : Cell division	ZIpA is an essential cell division protein that stabilises the FtsZ protofilaments by cross-linking them and that serves as a cytoplasmic membrane anchor for the Z ring. Also required for the recruitment to the septal ring of downstream cell division proteins.
NMV_1966	3	1886268	1886897	630		putative GTPase EngB	e : enzyme		5.1 : Cell division	Might be necessary for normal cell division and for the maintenance of normal septation.

## Sheet: Cell membrane-wall (54)
Label	Frame	Begin	End	Length	Gene	Product	Product Type	EC Number	Roles Classification	Note
Fatty acid biosynthesis (12)
NMV_0196	-2	175378	175827	450	fabZ	3-hydroxyacyl-[acyl-carrier-protein] dehydratase	e : enzyme	4.2.1.59	1.5.3.1 : Biotin ; 1.5.4 : Fatty acid and phosphatidic acid	Is the primary dehydratase involved in fatty-acid elongation during type II or dissociative fatty-acid biosynthesis.
NMV_0242	-3	228720	229967	1248	fabF	3-oxoacyl-[acyl-carrier-protein] synthase II	e : enzyme	2.3.1.179	1.5.3.1 : Biotin ; 1.5.4 : Fatty acid and phosphatidic acid	Catalyses the following reaction with the growing fatty acid chain: (Z)-hexadec-11-enoyl-[acyl-carrier-protein] + malonyl-[acyl-carrier-protein] <=> (Z)-3-oxooctadec-13-enoyl-[acyl-carrier-protein] + CO(2) + [acyl-carrier-protein].
NMV_0243	-1	230123	230359	237	acpP	acyl carrier protein	c : carrier		1.6.15.4 : Acyl carrier protein	Is the carrier of the growing fatty acid chain in fatty acid biosynthesis.
NMV_0372	1	354253	355038	786	fabI	enoyl-[acyl-carrier-protein] reductase [NADH]	e : enzyme	1.3.1.9	1.5.3.1 : Biotin ; 1.5.4 : Fatty acid and phosphatidic acid	Catalyses the following reaction: acyl-[acyl-carrier protein] + NAD(+) <=> trans-2,3-dehydroacyl-[acyl-carrier protein] + NADH.
NMV_0495	1	476959	477336	378	acpS	holo-(acyl-carrier protein) synthase	e : enzyme	2.7.8.7	1.5.4 : Fatty acid and phosphatidic acid	Transfers the 4'-phosphopantetheine moiety from coenzyme A to the 'Ser-36' of acyl-carrier-protein.
NMV_1250	-1	1264808	1265767	960	accA	acetyl-coenzyme A carboxylase carboxyl transferase subunit alpha	e : enzyme	6.4.1.2	1.5.4 : Fatty acid and phosphatidic acid	Catalyses the first step in the synthesis of long-chain fatty acids: ATP + acetyl-CoA + HCO(3)(-) <=> ADP + phosphate + malonyl-CoA.
NMV_1720	-2	1665796	1666668	873	accD	acetyl-coenzyme A carboxylase carboxyl transferase subunit beta	e : enzyme	6.4.1.2	1.5.4 : Fatty acid and phosphatidic acid	Catalyses the first step in the synthesis of long-chain fatty acids: ATP + acetyl-CoA + HCO(3)(-) <=> ADP + phosphate + malonyl-CoA.
NMV_2050	2	1969121	1969576	456	accB	biotin carboxyl carrier protein of acetyl-CoA carboxylase	c : carrier		1.5.4 : Fatty acid and phosphatidic acid	Is a component of the acetyl coenzyme A carboxylase complex; first, biotin carboxylase catalyses the carboxylation of the carrier protein and then the transcarboxylase transfers the carboxyl group to form malonyl-CoA.
NMV_2051	3	1969689	1971050	1362	accC	biotin carboxylase	e : enzyme	6.3.4.14	1.5.4 : Fatty acid and phosphatidic acid	Is a component of the acetyl coenzyme A carboxylase complex. First, biotin carboxylase catalyses the carboxylation of the carrier protein and then the transcarboxylase transfers the carboxyl group to form malonyl-CoA.
NMV_2104	3	2019741	2020703	963	fabH	3-oxoacyl-[acyl-carrier-protein] synthase III	e : enzyme	2.3.1.180	1.5.3.1 : Biotin ; 1.5.4 : Fatty acid and phosphatidic acid	Catalyses the following reaction: acetyl-CoA + malonyl-[acyl-carrier-protein] <=> acetoacetyl-[acyl-carrier-protein] + CoA + CO(2).
NMV_2106	1	2021251	2022177	927	fabD	malonyl CoA-acyl carrier protein transacylase	e : enzyme	2.3.1.39	1.5.4 : Fatty acid and phosphatidic acid	Is involved in fatty acid biosynthesis and transfers the malonyl moeity from coenzyme A to acyl-carrier protein.
NMV_2109	1	2025907	2026653	747	fabG	3-oxoacyl-[acyl-carrier-protein] reductase	e : enzyme	1.1.1.100	1.5.3.1 : Biotin ; 1.5.4 : Fatty acid and phosphatidic acid	Catalyses the following reaction: (3R)-3-hydroxyacyl-[acyl-carrier protein] + NADP(+) <=> 3-oxoacyl-[acyl-carrier protein] + NADPH.
Phospholipid (PG and PE) biosynthesis (8)
NMV_0202	-1	182570	183367	798	cdsA	phosphatidate cytidylyltransferase	e : enzyme	2.7.7.41	1.6.1 : Phospholipid	Catalyses the following reaction: CTP + phosphatidate <=> diphosphate + CDP-diacylglycerol. CDP-diacylglycerol is an important branch point intermediate.
NMV_0422	2	394598	395083	486	pgpA	phosphatidylglycerophosphatase A	e : enzyme	3.1.3.27	1.6.1 : Phospholipid	Catalyses the following reaction: phosphatidylglycerophosphate + H(2)O <=> phosphatidylglycerol + phosphate.
NMV_0794	3	776205	776768	564	pgsA	CDP-diacylglycerol-glycerol-3-phosphate 3-phosphatidyltransferase	e : enzyme	2.7.8.5	1.6.1 : Phospholipid	Catalyses the following reaction in the committed step to the synthesis of acidic phospholipids: CDP-diacylglycerol + sn-glycerol 3-phosphate <=> CMP + 3(3-sn-phosphatidyl)-sn-glycerol 1-phosphate.
NMV_1079	-1	1086422	1087168	747	pss	CDP-diacylglycerol-serine O-phosphatidyltransferase	e : enzyme	2.7.8.8	1.6.1 : Phospholipid	Catalyses the following reaction: CDP-diacylglycerol + L-serine <=> CMP + 3-O-sn-phosphatidyl-L-serine. Is involved in phospholipid biosynthesis.
NMV_1333	3	1324752	1325354	603	plsY	glycerol-3-phosphate acyltransferase	e : enzyme	2.3.1.275	1.6.1 : Phospholipid	Catalyses the transfer of an acyl group from acyl-phosphate (acyl-PO4) to glycerol-3-phosphate (G3P) to form lysophosphatidic acid (LPA). This enzyme utilises acyl-phosphate as fatty acyl donor, but not acyl-CoA or acyl-ACP.
NMV_1425	-2	1392334	1393131	798	psd	phosphatidylserine decarboxylase proenzyme	e : enzyme	4.1.1.65	1.6.1 : Phospholipid	Catalyses the following reaction: phosphatidyl-L-serine <=> phosphatidylethanolamine + CO(2).
NMV_2100	3	2017605	2018660	1056	plsX	phosphate acyltransferase	e : enzyme	2.3.1.274	1.6.1 : Phospholipid	Catalyses the reversible formation of acyl-phosphate from acyl-[acyl-ACP].
NMV_2263	-1	2184779	2185768	990	gpsA	glycerol-3-phosphate dehydrogenase [NAD(P)+]	e : enzyme	1.1.1.94	1.6.1 : Phospholipid	Catalyses the following reaction: sn-glycerol 3-phosphate + NAD(P)(+) <=> glycerone phosphate + NAD(P)H.
LOS biosynthesis/export (14)
NMV_0017	-1	14960	15883	924	lpxC	UDP-3-O-acyl-N-acetylglucosamine deacetylase	e : enzyme	3.5.1.108	1.6.3.3 : Lipid A	Is involved in lipid A biosynthesis.
NMV_0195	-1	174515	175291	777	lpxA	acyl-[acyl-carrier-protein]-UDP-N-acetylglucosamine O-acyltransferase	e : enzyme	2.3.1.129	1.6.3.3 : Lipid A	Catalyses the following reaction: (R)-3-hydroxytetradecanoyl-[acyl-carrier protein] + UDP-N-acetylglucosamine <=> [acyl-carrier protein] + UDP-3-O-(3-hydroxytetradecanoyl)-N-acetylglucosamine. Is involved in the biosynthesis of lipid A, a component of lipooligosaccharide (LOS).
NMV_0197	-3	175863	176906	1044	lpxD	UDP-3-O-acylglucosamine N-acyltransferase	e : enzyme	2.3.1.-	1.6.3.3 : Lipid A	Catalyses an early step in lipid A biosynthesis: UDP-3-O-(3-hydroxytetradecanoyl)glucosamine + (R)-3-hydroxytetradecanoyl- [acyl carrier protein] <=> UDP-2,3-bis(3-hydroxytetradecanoyl)glucosamine + [acyl carrier protein].
NMV_0218	1	200788	201942	1155	lpxB	lipid-A-disaccharide synthase	e : enzyme	2.4.1.182	1.6.3.3 : Lipid A	Catalyses the following reaction: UDP-2,3-bis(3-hydroxytetradecanoyl)glucosamine + 2,3-bis(3-hydroxytetradecanoyl)-beta-D-glucosaminyl 1-phosphate <=> UDP + 2,3-bis(3-hydroxytetradecanoyl)-D-glucosaminyl-1,6-beta-D-2,3-bis(3-hydroxytetradecanoyl)-beta-D-glucosaminyl 1-phosphate. Is involved in the biosynthesis of the phosphorylated lipid A in the outer membrane.
NMV_0306	2	285809	288217	2409		LOS assembly protein LptD	m : membrane component		1.6.3 : Lipopolysaccharide	Together with LptE, is involved in the assembly of lipooligosaccharide (LOS) at the surface of the outer membrane
NMV_0389	3	368538	369512	975	kpsF	arabinose 5-phosphate isomerase	e : enzyme	5.3.1.13	1.6.3 : Lipopolysaccharide	Catalyses the following reaction: D-arabinose 5-phosphate <=> D-ribulose 5-phosphate.
NMV_0392	1	370672	371202	531		putative lipooligosaccharide export system protein LptA	t : transporter		1.6.3 : Lipopolysaccharide	Involved in the assembly of lipooligosaccharide (LOS). Required for the translocation of LOS from the inner membrane to the outer membrane. May form a bridge between the inner membrane and the outer membrane, via interactions with LptC and LptD, thereby facilitating LOS transfer across the periplasm.
NMV_0829	-2	810322	811392	1071		putative lipooligosaccharide export system permease protein LptG	t : transporter		1.6.3 : Lipopolysaccharide	Part of the ABC transporter complex involved in the translocation of lipopooligosaccharide (LOS) from the inner membrane to the outer membrane.
NMV_1113	-3	1121175	1122017	843	kdsA	2-dehydro-3-deoxyphosphooctonate aldolase	e : enzyme	2.5.1.55	1.6.3 : Lipopolysaccharide	Catalyses the first step in the biosynthesis of 3-deoxy-D-manno-octulosonate, a part of the oligosaccharide core of lipooligosaccharide: phosphoenolpyruvate + D-arabinose 5-phosphate + H(2)O <=> 2-dehydro-3-deoxy-D-octonate 8-phosphate + phosphate.
NMV_1693	-3	1634436	1634915	480		putative lipooligosaccharide assembly protein LptE	m : membrane component		1.6.3 : Lipopolysaccharide	Together with LptD, is involved in the assembly of lipooligosaccharide (LOS) at the surface of the outer membrane. Required for the proper assembly of LptD. Binds LPS and may serve as the LOS recognition site at the outer membrane.
NMV_1727	-3	1670604	1671638	1035	lpxK	tetraacyldisaccharide 4'-kinase	e : enzyme	2.7.1.130	1.6.3.3 : Lipid A	Is involved in the synthesis of lipid A portion of the bacterial LOS. It phosphorylates the 4'-position of a tetraacyldisaccharide 1-phosphate precursor (DS-1-P) of lipid A.
NMV_1881	2	1810508	1811230	723	lpxH	UDP-2,3-diacylglucosamine hydrolase	e : enzyme	3.6.1.54	1.6.3.3 : Lipid A	Catalyses the fourth step in lipid A biosynthesis. This reaction involves pyrophosphate bond hydrolysis of the precursor UDP-2,3-diacylglucosamine to yield 2,3-diacylglucosamine 1-phosphate and UMP.
NMV_1961	1	1879909	1880805	897		putative lipid A biosynthesis acyltransferase	e : enzyme	2.3.1.-	1.6.3 : Lipopolysaccharide	Transfers an acyl group to the lipid A moiety during lipooligosaccharide core biosynthesis.
NMV_2107	3	2022315	2024180	1866	msbA	lipid A export ATP-binding/permease protein MsbA	t : transporter		1.6.3 : Lipopolysaccharide	Involved in lipid A export and possibly also in glycerophospholipid export and for biogenesis of the outer membrane. Transmembrane domains (TMD) form a pore in the inner membrane and the ATP-binding domain (NBD) is responsible for energy generation.
UDP-N-acetyl-D-glucosamine biosynthesis (3)
NMV_0030	-3	25908	27746	1839	glmS	glutamine-fructose-6-phosphate aminotransferase [isomerizing]	e : enzyme	2.6.1.16	6.2 : Peptidoglycan (murein) ; 6.3 : Surface antigens (ECA, O antigen of LPS)	Catalyses the following reaction, which is the first and rate-limiting of the hexosamine biosynthetic pathway: L-glutamine + D-fructose 6-phosphate <=> L-glutamate + D-glucosamine 6-phosphate. The final product of the hexosamine pathway, UDP-N-acetyl glucosamine, is an active precursor of numerous macromolecules containing amino sugars.
NMV_0037	-1	34520	35890	1371	glmU	bifunctional GlmU protein [UDP-N-acetylglucosamine pyrophosphorylase / glucosamine-1-phosphate N-acetyltransferase]	e : enzyme	2.7.7.23, 2.3.1.157	6.2 : Peptidoglycan (murein) ; 6.3 : Surface antigens (ECA, O antigen of LPS)	Catalyses the last two sequential reactions in the de novo biosynthetic pathway of UDP-GlcNAc: acetyl-CoA + alpha-D-glucosamine 1-phosphate <=> CoA + N-acetyl-alpha-D-glucosamine 1-phosphate and UTP + N-acetyl-alpha-D-glucosamine 1-phosphate <=> diphosphate + UDP-N-acetyl-D-glucosamine.
NMV_0680	2	661358	662692	1335	glmM	phosphoglucosamine mutase	e : enzyme	5.4.2.10	6.2 : Peptidoglycan (murein) ; 6.3 : Surface antigens (ECA, O antigen of LPS)	Catalyses the following reaction: alpha-D-glucosamine 1-phosphate <=> D-glucosamine 6-phosphate.
Peptidoglycan biosynthesis and recycling (17)
NMV_0012	-2	7537	8790	1254	murA	UDP-N-acetylglucosamine 1-carboxyvinyltransferase	e : enzyme	2.5.1.7	1.6.7 : Peptidoglycan (murein)	Catalyses the following reaction, which is the first committed step of bacterial cell wall biosynthesis: phosphoenolpyruvate + UDP-N-acetyl-D-glucosamine <=> phosphate + UDP-N-acetyl-3-O-(1-carboxyvinyl)-D-glucosamine.
NMV_0303	-3	281985	283523	1539		putative lipid II flippase MurJ	t : transporter		1.6.7 : Peptidoglycan (murein)	Involved in peptidoglycan biosynthesis. Transports lipid-linked peptidoglycan precursors from the inner to the outer leaflet of the cytoplasmic membrane.
NMV_0305	-1	284735	285739	1005	amgK	N-acetylmuramate/N-acetylglucosamine kinase	e : enzyme	2.7.1.221	1.7.34 : Peptidoglycan (murein) turnover, recycling	Catalyses the following reactions: ATP + N-acetyl-D-glucosamine <=> ADP + N-acetyl-alpha-D-glucosamine 1-phosphate; ATP + N-acetylmuramate <= >ADP + N-acetyl-alpha-muramate 1-phosphate. Is likely involved in peptidoglycan recycling as part of a cell wall recycling pathway that bypasses de novo biosynthesis of the peptidoglycan precursor UDP-MurNAc.
NMV_0450	3	424557	425378	822	uppP	undecaprenyl-diphosphatase	e : enzyme	3.6.1.27	1.6.7 : Peptidoglycan (murein)	Catalyses the following reaction: undecaprenyl diphosphate + H(2)O <=> undecaprenyl phosphate + phosphate.
NMV_0455	2	429215	430960	1746	penA	peptidoglycan D,D-transpeptidase PenA	e : enzyme	3.4.16.4	1.6.7 : Peptidoglycan (murein)	Catalyses cross-linking of the peptidoglycan cell wall at the division septum. Preferential cleavage: (Ac)2-L-Lys-D-Ala-|-D-Ala. Also transpeptidation of peptidyl-alanyl moieties that are N-acyl substituents of D-alanine.
NMV_0456	2	430985	432463	1479	murE	UDP-N-acetylmuramoylalanyl-D-glutamate-2,6-diaminopimelate ligase	e : enzyme	6.3.2.13	1.6.7 : Peptidoglycan (murein)	Catalyses the following reaction: ATP + UDP-N-acetylmuramoyl-L-alanyl-D-glutamate + meso-2,6-diaminoheptanedioate <=> ADP + phosphate + UDP-N-acetylmuramoyl-L-alanyl-D-gamma-glutamyl-meso-2,6-diamino-heptanedioate.
NMV_0458	1	434260	435618	1359	murF	UDP-N-acetylmuramoyl-tripeptide-D-alanyl-D-alanine ligase	e : enzyme	6.3.2.10	1.6.7 : Peptidoglycan (murein)	Catalyses the final step in the synthesis of the cytoplasmic precursor of the bacterial cell wall peptidoglycan.
NMV_0460	3	436044	437126	1083	mraY	phospho-N-acetylmuramoyl-pentapeptide-transferase	e : enzyme	2.7.8.13	1.6.7 : Peptidoglycan (murein)	Is responsible for the formation of the first lipid intermediate of the cell wall peptidoglycan synthesis. It catalyses the formation of undecaprenyl-pyrophosphoryl-N-acetylmuramoyl-pentapeptide from UDP-MurNAc-pentapeptide and undecaprenyl-phosphate.
NMV_0462	3	437706	439043	1338	murD	UDP-N-acetylmuramoylalanine-D-glutamate ligase	e : enzyme	6.3.2.9	1.6.7 : Peptidoglycan (murein)	Is involved, together with the other Mur synthetases (MurC, MurD, MurE, and MurF), in the assembly of the peptide moiety of the monomer unit of bacterial peptidoglycan.
NMV_0464	2	440498	441565	1068	murG	UDP-N-acetylglucosamine-N-acetylmuramyl-(pentapeptide) pyrophosphoryl-undecaprenol N-acetylglucosamine transferase	e : enzyme	2.4.1.227	1.6.7 : Peptidoglycan (murein)	Is responsible for the final step in the formation of the lipid-linked disaccharide-pentapeptide subunit of peptidoglycan. The enzyme is peripherally associated with the inner-face of the cytoplasmic membrane. Therefore, the peptidoglycan subunit is completely assembled before it traverses the cytoplasmic membrane.
NMV_0465	3	441720	443129	1410	murC	UDP-N-acetylmuramate-L-alanine ligase	e : enzyme	6.3.2.8	1.6.7 : Peptidoglycan (murein)	Is involved in peptidoglycan biosynthetis by catalysing the following reaction: ATP + UDP-N-acetylmuramate + L-alanine <=> ADP + phosphate + UDP-N-acetylmuramoyl-L-alanine.
NMV_0466	1	443242	444156	915	ddl	D-alanine-D-alanine ligase	e : enzyme	6.3.2.4	1.6.7 : Peptidoglycan (murein)	Is involved in cell-wall biosynthesis by catalysing the following reaction: ATP + 2 D-alanine <=> ADP + phosphate + D-alanyl-D-alanine.
NMV_0503	3	482919	483731	813	murI	glutamate racemase	e : enzyme	5.1.1.3	1.6.7 : Peptidoglycan (murein)	Converts L-glutamate into D-glutamate and is required for the biosynthesis of peptidoglycan.
NMV_0732	-3	714606	715664	1059	alr	alanine racemase	e : enzyme	5.1.1.1	1.6.7 : Peptidoglycan (murein) ; 1.5.1.17 : Alanine	Catalyses the pyridoxal-dependent conversion of L-alanine into D-alanine, a key component of bacterial peptidoglycan.
NMV_1585	1	1538971	1540011	1041	murB	UDP-N-acetylenolpyruvoylglucosamine reductase	e : enzyme	1.3.1.98	1.6.7 : Peptidoglycan (murein)	Catalyses the following reaction: UDP-N-acetylmuramate + NADP(+) <=> UDP-N-acetyl-3-O-(1-carboxyvinyl)-D-glucosamine + NADPH. It is part of the pathway for the biosynthesis of the UDP-N-acetylmuramoyl-pentapeptide, which is a precursor of bacterial peptidoglycan.
NMV_1967	-3	1887018	1889414	2397	mrcA	penicillin-binding protein 1A	e : enzyme	3.4.16.4, 2.4.1.129	1.6.7 : Peptidoglycan (murein)	Involved in cell wall formation by synthesis of cross-linked peptidoglycan from the lipid intermediates. The enzyme has a penicillin-insensitive transglycosylase N-terminal domain (formation of linear glycan strands) and a penicillin-sensitive transpeptidase C-terminal domain (cross-linking of the peptide subunits).
NMV_2200	1	2121070	2121825	756		putative murein DD-endopeptidase MepH	e : enzyme	3.4.-.-	1.6.7 : Peptidoglycan (murein)	A murein DD-endopeptidase with specificity for D-Ala-meso-diaminopimelic acid (mDAP) cross-links. Its role is probably to cleave D-Ala-mDAP cross-links to allow insertion of new glycans and thus cell wall expansion.

## Sheet: Cytosolic metabolism (120)
Label	Frame	Begin	End	Length	Gene	Product	Product Type	EC Number	Roles Classification	Note
Vitamins biosynthesis (24)
NMV_0212	1	193621	194610	990	pdxA	4-hydroxythreonine-4-phosphate dehydrogenase	e : enzyme	1.1.1.262	1.5.3.6 : Pyridoxine (vitamin B6)	Catalyses the following reaction, which is important for vitamin B6 biosynthesis: 4-(phosphonooxy)-threonine + NAD(+) <=> 2-amino-3-oxo-4-phosphonooxybutyrate + NADH.
NMV_0342	1	326167	326655	489	folA	dihydrofolate reductase	e : enzyme	1.5.1.3	1.5.3.2 : Folic acid ; 1.7.17 : Formyl-tetrahydrofolate biosynthesis	Catalyses the following reaction: 5,6,7,8-tetrahydrofolate + NADP(+) <=> 7,8-dihydrofolate + NADPH. This is a key step in the de novo synthesis of glycine, purines and deoxythymidine phosphate (the precursors of DNA synthesis). It is important also in the conversion of deoxyuridine monophosphate to deoxythymidine monophosphate.
NMV_0421	1	393649	394605	957	thiL	thiamine-monophosphate kinase	e : enzyme	2.7.4.16	1.5.3.8 : Thiamine (Vitamin B1)	Catalyses the following reaction where thiamine pyrophosphate (TPP; coenzyme B1) is an enzyme cofactor: ATP + thiamine phosphate <=> ADP + thiamine pyrophosphate.
NMV_0492	2	474323	475051	729	pdxJ	pyridoxine 5'-phosphate synthase	e : enzyme	2.6.99.2	1.5.3.6 : Pyridoxine (vitamin B6)	Is required in the biosynthesis of pyridoxine (vitamin B6), a precursor to the enzyme cofactor pyridoxal phosphate. Catalyses the following reaction: 1-deoxy-D-xylulose 5-phosphate + 3-amino-2-oxopropyl phosphate <=> pyridoxine 5'-phosphate + phosphate + 2 H2O.
NMV_0679	2	660377	661228	852	folP	dihydropteroate synthase	e : enzyme	2.5.1.15	1.5.3.2 : Folic acid	Catalyses the second step in folic acid biosynthesis: 2-amino-4-hydroxy-6-hydroxymethyl-7,8-dihydropteridine diphosphate + 4-aminobenzoate <=> diphosphate + dihydropteroate.
NMV_0744	1	729310	730416	1107	serC	phosphoserine aminotransferase	e : enzyme	2.6.1.52	1.5.3.6 : Pyridoxine (vitamin B6) ; 1.5.1.11 : Serine	Catalyses the conversion of O-phospho-L-serine and oxoglutarate to 3-phosphonooxypyruvate and L-glutamate.
NMV_0761	-3	746082	746888	807	thiD	hydroxymethylpyrimidine/phosphomethylpyrimidine kinase	e : enzyme	2.7.1.49, 2.7.4.7	1.5.3.8 : Thiamine (Vitamin B1)	Catalyses the phosphorylation of hydroxymethylpyrimidine phosphate (HMP-P) to HMP-PP, and of HMP to HMP-P. Shows no activity with pyridoxal, pyridoxamine or pyridoxine. This protein is involved in step 2 and 3 of the subpathway that synthesises 4-amino-2-methyl-5-diphosphomethylpyrimidine from 5-amino-1-(5-phospho-D-ribosyl)imidazole.
NMV_1038	3	1040028	1040660	633	pdxH	pyridoxine/pyridoxamine 5'-phosphate oxidase	e : enzyme	1.4.3.5	1.5.3.6 : Pyridoxine (vitamin B6)	Is a FMN flavoprotein involved in the de novo synthesis of pyridoxine (vitamin B6) and pyridoxal phosphate by catalysing the oxidation of either pyridoxine 5'-phosphate (PNP) or pyridoxamine 5'-phosphate (PMP) into pyridoxal 5'-phosphate (PLP).
NMV_1171	-1	1189583	1190920	1338	ribB	3,4-dihydroxy-2-butanone 4-phosphate synthase	e : enzyme	4.1.99.12	1.5.3.9 : Riboflavin (Vitamin B2), FAD, FMN	Catalyses the following reaction: D-ribulose 5-phosphate <=> formate + L-3,4-dihydroxybutan-2-one 4-phosphate.
NMV_1174	-1	1192307	1192900	594	ribA	GTP cyclohydrolase II	e : enzyme	3.5.4.25	1.5.3.9 : Riboflavin (Vitamin B2), FAD, FMN	Catalyses the conversion of GTP to 2,5-diamino-6-ribosylamino-4(3H)-pyrimidinone 5'-phosphate (DARP), formate and pyrophosphate.
NMV_1182	3	1199151	1199855	705	ribC	riboflavin synthase alpha chain	e : enzyme	2.5.1.9	1.5.3.9 : Riboflavin (Vitamin B2), FAD, FMN	This enzyme synthesises riboflavin from two molecules of 6,7-dimethyl-8-(1'-D-ribityl)lumazine (Lum), a pteridine-derivative.
NMV_1332	-1	1324340	1324696	357	folB	dihydroneopterin aldolase	e : enzyme	4.1.2.25	1.5.3.2 : Folic acid	Catalyses the conversion of 7,8-dihydroneopterin to 6-hydroxymethyl-7,8-dihydropterin in the biosynthetic pathway of tetrahydrofolate.
NMV_1593	-2	1544755	1545528	774	folE2	GTP cyclohydrolase FolE2	e : enzyme	3.5.4.16	1.5.3.2 : Folic acid	Converts GTP to 7,8-dihydroneopterin triphosphate.
NMV_1650	3	1596558	1597052	495	folK	2-amino-4-hydroxy-6-hydroxymethyldihydropteridine pyrophosphokinase	e : enzyme	2.7.6.3	1.5.3.2 : Folic acid	Catalyses the first step in a three-step pathway leading to 7,8 dihydrofolate: ATP + 2-amino-4-hydroxy-6-hydroxymethyl-7,8-dihydropteridine <=> AMP + 2-amino-7,8-dihydro-4-hydroxy-6-(diphosphooxymethyl)pteridine.
NMV_1706	1	1652572	1653846	1275	folC	FolC bifunctional protein [folylpolyglutamate synthase / dihydrofolate synthase]	e : enzyme	6.3.2.17, 6.3.2.12	1.5.3.2 : Folic acid ; 1.7.17 : Formyl-tetrahydrofolate biosynthesis	Is responsible for the addition of a polyglutamate tail to folate and folate derivatives. It is an ATP-dependent enzyme that plays a key role in the retention of the intracellular folate pool.
NMV_1715	3	1662060	1662536	477	ribH	6,7-dimethyl-8-ribityllumazine synthase	e : enzyme	2.5.1.78	1.5.3.9 : Riboflavin (Vitamin B2), FAD, FMN	Is involved in riboflavin biosynthesis, by catalysing the following reaction: 1-deoxy-L-glycero-tetrulose 4-phosphate + 5-amino-6-(D-ribitylamino)uracil <=> 6,7-dimethyl-8-(D-ribityl)lumazine + 2 H(2)O + phosphate.
NMV_1977	2	1900616	1901725	1110	ribD	riboflavin biosynthesis protein RibD [diaminohydroxyphosphoribosylaminopyrimidine deaminase / 5-amino-6-(5-phosphoribosylamino)uracil reductase]	e : enzyme	3.5.4.26, 1.1.1.193	1.5.3.9 : Riboflavin (Vitamin B2), FAD, FMN	Converts 2,5-diamino-6-(ribosylamino)-4(3h)-pyrimidinone 5'-phosphate into 5-amino-6-(ribosylamino)-2,4(1h,3h)-pyrimidinedione 5'-phosphate.
NMV_2023	-2	1939084	1940004	921	ribF	riboflavin biosynthesis protein RibF [riboflavin kinase / FMN adenylyltransferase]	e : enzyme	2.7.7.2, 2.7.1.26	1.5.3.9 : Riboflavin (Vitamin B2), FAD, FMN	Is a bifunctional enzyme having both ATP:riboflavin 5'-phospho transferase and ATP:FMN-adenylyltransferase activities. It catalyses the 5'-phosphorylation of riboflavin to FMN and the adenylylation of FMN to FAD.
NMV_2265	1	2188636	2189529	894		putative sulfur carrier protein ThiS adenylyltransferase	e : enzyme	2.7.7.73	1.5.3.8 : Thiamine (Vitamin B1)	Might catalyse the adenylation by ATP of the carboxyl group of the C-terminal glycine of sulfur carrier protein ThiS.
NMV_2271	2	2196179	2197279	1101		putative thiamine biosynthesis oxidoreductase ThiO	e : enzyme		1.5.3.8 : Thiamine (Vitamin B1)	Is a flavin adenine dinucleotide (FAD)-containing flavoprotein, which might have amino acid oxidase activity in the biosynthesis of thiazole when cysteine gives its thiol group to be inserted into the thiazole molecule and the rest of the molecule is deaminated to give pyruvic acid and ammonia.
NMV_2272	1	2197300	2197917	618	thiE	thiamine-phosphate synthase	e : enzyme	2.5.1.3	1.5.3.8 : Thiamine (Vitamin B1)	Catalyses the substitution of the pyrophosphate of 2-methyl-4-amino-5-hydroxymethylpyrimidine pyrophosphate by 4-methyl-5-(beta-hydroxyethyl)thiazole phosphate to yield thiamine phosphate in the thiamine biosynthesis pathway.
NMV_2273	2	2198339	2198533	195	thiS	sulfur carrier protein ThiS	c : carrier		1.5.3.8 : Thiamine (Vitamin B1)	Is the sulfur donor in the synthesis of the thiazole phosphate moiety of thiamine phosphate.
NMV_2274	2	2198747	2199535	789	thiG	thiazole synthase	e : enzyme	2.8.1.10	1.5.3.8 : Thiamine (Vitamin B1)	Catalyses the rearrangement of 1-deoxy-D-xylulose 5-phosphate (DXP) to produce the thiazole phosphate moiety of thiamine. Sulfur is provided by the thiocarboxylate moiety of the carrier protein ThiS. In vitro, sulfur can be provided by H2S.
NMV_2373	-1	2273393	2274397	1005		putative erythrose-4-phosphate dehydrogenase	e : enzyme	1.2.1.72	1.5.3.6 : Pyridoxine (vitamin B6)	Catalyses the following reaction: D-erythrose 4-phosphate + NAD(+) + H(2)O <=> 4-phosphoerythronate + NADH
Nucleotide biosynthesis (15)
NMV_0663	3	644940	645734	795	thyA	thymidylate synthase	e : enzyme	2.1.1.45	1.7.15 : 2'-deoxyribonucleotide/ribonucleoside metabolism	Catalyses the following reaction: 5,10-methylenetetrahydrofolate + dUMP <=> dihydrofolate + dTMP. Provides the sole de novo pathway for production of dTMP and is the only enzyme in folate metabolism in which the 5,10-methylenetetrahydrofolate is oxidised during one-carbon transfer.
NMV_0713	3	696111	696728	618	gmk	guanylate kinase	e : enzyme	2.7.4.8	1.7.15 : 2'-deoxyribonucleotide/ribonucleoside metabolism	Is essential for recycling GMP and indirectly cGMP, by catalysing the following reaction: ATP + GMP <=> ADP + GDP.
NMV_0846	2	828152	829786	1635	pyrG	CTP synthase	e : enzyme	6.3.4.2	1.7.15 : 2'-deoxyribonucleotide/ribonucleoside metabolism	Catalyses the following reaction: ATP + UTP + NH(3) <=> ADP + phosphate + CTP synthase. Is involved in pyrimidine ribonucleotide/ribonucleoside metabolism.
NMV_1106	2	1113992	1116271	2280	nrdA	ribonucleoside-diphosphate reductase alpha subunit	e : enzyme	1.17.4.1	1.7.15 : 2'-deoxyribonucleotide/ribonucleoside metabolism	Catalyses the reductive synthesis of deoxyribonucleotides from their corresponding ribonucleotides. It provides the precursors necessary for DNA synthesis.
NMV_1108	3	1117410	1118564	1155	nrdB	ribonucleoside-diphosphate reductase beta subunit	e : enzyme	1.17.4.1	1.7.15 : 2'-deoxyribonucleotide/ribonucleoside metabolism	Catalyses the reductive synthesis of deoxyribonucleotides from their corresponding ribonucleotides. It provides the precursors necessary for DNA synthesis.
NMV_1559	1	1512712	1513278	567	dcd	dCTP deaminase	e : enzyme	3.5.4.13	1.7.15 : 2'-deoxyribonucleotide/ribonucleoside metabolism	Catalyses the following reaction: dCTP + H(2)O <=> dUTP + NH(3).
NMV_1580	-1	1532588	1533235	648	adk	adenylate kinase	e : enzyme	2.7.4.3	1.7.15 : 2'-deoxyribonucleotide/ribonucleoside metabolism	Catalyses the following reaction: ATP + AMP <=> 2 ADP.
NMV_1730	-2	1673533	1674153	621	tmk	thymidylate kinase	e : enzyme	2.7.4.9	1.7.15 : 2'-deoxyribonucleotide/ribonucleoside metabolism	Catalyses the following reaction: ATP + dTMP <=> ADP + dTDP.
NMV_2108	3	2024280	2025845	1566	guaA	GMP synthase [glutamine-hydrolyzing]	e : enzyme	6.3.5.2	1.7.15 : 2'-deoxyribonucleotide/ribonucleoside metabolism	Catalyses the following reaction in the de novo purine biosynthetic pathway: ATP + xanthosine 5'-phosphate + L-glutamine + H(2)O <=> AMP + diphosphate + GMP + L-glutamate.
NMV_2126	-2	2043820	2045367	1548	atpA	ATP synthase alpha chain	e : enzyme	7.1.2.2	1.3.8 : ATP proton motive force interconversion	Produces ATP from ADP in the presence of a proton gradient across the membrane.
NMV_2127	-1	2045378	2045911	534	atpH	ATP synthase delta chain	e : enzyme	7.1.2.2	1.3.8 : ATP proton motive force interconversion	Produces ATP from ADP in the presence of a proton gradient across the membrane.
NMV_2128	-3	2045916	2046386	471	atpF	ATP synthase b chain	e : enzyme	7.1.2.2	1.3.8 : ATP proton motive force interconversion	Produces ATP from ADP in the presence of a proton gradient across the membrane.
NMV_2129	-2	2046457	2046693	237	atpE	ATP synthase c chain	e : enzyme	7.1.2.2	1.3.8 : ATP proton motive force interconversion	Produces ATP from ADP in the presence of a proton gradient across the membrane.
NMV_2130	-3	2046750	2047616	867	atpB	ATP synthase a chain	e : enzyme	7.1.2.2	1.3.8 : ATP proton motive force interconversion	Produces ATP from ADP in the presence of a proton gradient across the membrane.
NMV_2309	3	2225562	2226281	720	pyrH	uridylate kinase	e : enzyme	2.7.4.22	1.7.15 : 2'-deoxyribonucleotide/ribonucleoside metabolism	Converts UMP to UDP by adding a phosphate from ATP.
Aerobic respiration - cytochrome c (12)
NMV_0642	2	622352	623785	1434	ccoN	cytochrome c oxidase polypeptide I	e : enzyme	1.9.3.1	1.3.6 : Aerobic respiration	Cytochrome cbb3 oxidases consist of four subunits: CcoN, CcoO, CcoP and CcoQ. The catalytic core is comprised of subunits CcoN, CcoO and CcoP, where CcoN acts as the catalytic subunit and CcoO and CcoP are membrane-bound mono- and di-haem cytochromes c, respectively. The CcoQ subunit protects the core complex from proteolytic degradation in the presence of oxygen.
NMV_0643	1	623812	624423	612	ccoO	cytochrome c oxidase polypeptide II	e : enzyme	1.9.3.1	1.3.6 : Aerobic respiration	Cytochrome cbb3 oxidases consist of four subunits: CcoN, CcoO, CcoP and CcoQ. The catalytic core is comprised of subunits CcoN, CcoO and CcoP, where CcoN acts as the catalytic subunit and CcoO and CcoP are membrane-bound mono- and di-haem cytochromes c, respectively. The CcoQ subunit protects the core complex from proteolytic degradation in the presence of oxygen.
NMV_0645	1	624622	625719	1098	ccoP	cytochrome c oxidase polypeptide III	e : enzyme	1.9.3.1	1.3.6 : Aerobic respiration	Cytochrome cbb3 oxidases consist of four subunits: CcoN, CcoO, CcoP and CcoQ. The catalytic core is comprised of subunits CcoN, CcoO and CcoP, where CcoN acts as the catalytic subunit and CcoO and CcoP are membrane-bound mono- and di-haem cytochromes c, respectively. The CcoQ subunit protects the core complex from proteolytic degradation in the presence of oxygen.
NMV_0694	2	676364	677203	840		putative cytochrome c	c : carrier			Belongs to the class IE of cytochrome c.
NMV_0873	3	861177	862982	1806	dsbD	thiol:disulfide interchange protein DsbD	e : enzyme	1.8.1.8		Catalyses the following reaction: protein dithiol + NAD(P)(+) <=> protein disulfide + NAD(P). Required to facilitate the formation of correct disulfide bonds in some periplasmic proteins and for the assembly of the periplasmic c-type cytochromes. Acts by transferring electrons from cytoplasmic thioredoxin to the periplasm. This transfer involves a cascade of disulfide bond formation and reduction…
NMV_0877	3	865464	865649	186		putative cytochrome cbb3 oxidase maturation protein	f : factor			Cytochrome cbb3 oxidases are found almost exclusively in proteobacteria and represent a distinctive class of proton-pumping respiratory haem-copper oxidases (HCO). Expression of cytochrome cbb3 oxidase allows human pathogens to colonise anoxic tissues.
NMV_1963	-2	1882030	1883217	1188	ccsA	cytochrome c biogenesis protein CcsA	f : factor			Required during biogenesis of c-type cytochromes at the step of heme attachment.
NMV_1964	-1	1883210	1885225	2016	ccsB	cytochrome c biogenesis protein CcsB	f : factor			Required during biogenesis of c-type cytochromes at the step of heme attachment.
NMV_2151	-2	2061688	2062176	489		putative ResA-like thiol-disulfide oxidoreductase	e : enzyme			Is probably required in disulfide reduction during c-type cytochrome synthesis.
NMV_2254	-2	2177947	2178732	786	petC	cytochrome c1	c : carrier		1.3.6 : Aerobic respiration	Component of the ubiquinol-cytochrome c reductase complex, which is a respiratory chain that generates an electrochemical potential coupled to ATP synthesis. Cytochrome c1 functions as an electron donor to cytochrome c. The main subunits of complex b-c1 are: cytochrome b, cytochrome c1 and the Rieske protein.
NMV_2255	-3	2178747	2180096	1350	petB	cytochrome b	f : factor		1.3.6 : Aerobic respiration	Component of the ubiquinol-cytochrome c reductase complex, which is a respiratory chain that generates an electrochemical potential coupled to ATP synthesis. The main subunits of complex b-c1 are: cytochrome b, cytochrome c1 and the Rieske protein.
NMV_2256	-3	2180115	2180696	582	petA	ubiquinol-cytochrome c reductase iron-sulfur subunit	e : enzyme	7.1.1.8	1.3.6 : Aerobic respiration	Component of the ubiquinol-cytochrome c reductase complex, which is a respiratory chain that generates an electrochemical potential coupled to ATP synthesis. Cytochrome c1 functions as an electron donor to cytochrome c. The main subunits of complex b-c1 are: cytochrome b, cytochrome c1 and the Rieske protein.
Amino acid metabolism (9)
NMV_0221	-2	202867	203676	810	dapB	4-hydroxy-tetrahydrodipicolinate reductase	e : enzyme	1.17.1.8	1.5.1.7 : Lysine, diaminopimelate	Catalyses the following reaction,which is the second step in the biosynthesis of diaminopimelic acid and lysine: 2,3,4,5-tetrahydrodipicolinate + NAD(P)(+) <=> 2,3-dihydrodipicolinate + NAD(P)H.
NMV_0371	3	353277	354098	822	dapD	2,3,4,5-tetrahydropyridine-2,6-dicarboxylate N-succinyltransferas	e : enzyme	2.3.1.117	1.5.1.7 : Lysine, diaminopimelate	Is part of the diaminopimelate pathway of lysine biosynthesis where it catalyses the following reaction: succinyl-CoA + (R)-2,3,4,5-tetrahydropyridine-2,6-dicarboxylate + H(2)O <=> CoA + (R)-2-(succinylamino)-6-oxoheptanedioate.
NMV_0400	2	374822	376240	1419	glnA	glutamine synthetase	e : enzyme	6.3.1.2	1.5.1.2 : Glutamine	Plays an essential role in the metabolism of nitrogen by catalysing the following reaction: ATP + L-glutamate + NH(3) <=> ADP + phosphate + L-glutamine.
NMV_0858	1	848434	849579	1146	dapE	succinyl-diaminopimelate desuccinylase	e : enzyme	3.5.1.18	1.5.1.7 : Lysine, diaminopimelate	Catalyses the hydrolysis of N-succinyl-L,L-diaminopimelic acid, which is required for the synthesis of lysine and meso-diaminopimelic acid.
NMV_0893	2	881642	882859	1218	lysC	aspartokinase	e : enzyme	2.7.2.4	1.5.1.7 : Lysine, diaminopimelate	Catalyses the phosphorylation of aspartate. The product of this reaction can be used in the biosynthesis of lysine or in the pathway leading to homoserine, which participates in the biosynthesis of threonine, isoleucine and methionine.
NMV_1467	3	1430136	1431011	876	dapA	4-hydroxy-tetrahydrodipicolinate synthase	e : enzyme	4.3.3.7	1.5.1.7 : Lysine, diaminopimelate	Catalyses the following reaction: pyruvate + L-aspartate-4-semialdehyde <=> (4S)-4-hydroxy-2,3,4,5-tetrahydro-(2S)-dipicolinate + H(2)O. It is the key enzyme in lysine biosynthesis via the diaminopimelate pathway.
NMV_1633	-1	1584701	1585552	852	dapF	diaminopimelate epimerase	e : enzyme	5.1.1.7	1.5.1.7 : Lysine, diaminopimelate	Catalyses the following reaction in the biosynthetic pathway leading from aspartate to lysine: LL-2,6-diaminoheptanedioate <=> meso-diaminoheptanedioate.
NMV_1864	1	1787878	1788696	819	cysE	serine acetyltransferase	e : enzyme	2.3.1.30	1.5.1.12 : Cysteine	Is involved in cysteine biosynthesis, by catalysing the following reaction: acetyl-CoA + L-serine <=> CoA + O-acetyl-L-serine.
NMV_2282	1	2205982	2207097	1116	asd	aspartate-semialdehyde dehydrogenase	e : enzyme	1.2.1.11	1.5.1.7 : Lysine, diaminopimelate	Catalyses the following reaction: L-aspartate 4-semialdehyde + phosphate + NADP(+) <=> L-4-aspartyl phosphate + NADPH.
Isoprenoid biosynthesis (9)
NMV_0201	-2	181330	182565	1236	dxr	1-deoxy-D-xylulose 5-phosphate reductoisomerase	e : enzyme	1.1.1.267	1.5.3.19 : Isoprenoid biosynthesis	Catalyses the following reaction: 2-C-methyl-D-erythritol 4-phosphate + NADP(+) <=> 1-deoxy-D-xylulose 5-phosphate + NADPH. Is part of an alternative nonmevalonate pathway for terpenoid biosynthesis.
NMV_0203	-2	183370	184116	747	uppS	isoprenyl transferase	e : enzyme	2.5.1.31	1.5.3.19 : Isoprenoid biosynthesis	Catalyses the following reaction: CTP + phosphatidate <=> diphosphate + CDP-diacylglycerol. CDP-diacylglycerol is an important branch point intermediate.
NMV_0362	3	344235	345209	975	ispB	octaprenyl diphosphate synthase	e : enzyme	2.5.1.90	1.5.3.19 : Isoprenoid biosynthesis	Supplies octaprenyl diphosphate, the precursor for the side chain of the isoprenoid quinones ubiquinone and menaquinone.
NMV_0880	2	867836	868525	690	ispD	2-C-methyl-D-erythritol 4-phosphate cytidylyltransferase	e : enzyme	2.7.7.60	1.5.3.19 : Isoprenoid biosynthesis	Catalyses the third step of the deoxyxylulose-5-phosphate pathway (DXP) of isoprenoid biosynthesis, the formation of 4-diphosphocytidyl-2C-methyl-D-erythritol from CTP and 2C-methyl-D-erythritol 4-phosphate.
NMV_0881	3	868557	869039	483	ispF	2-C-methyl-D-erythritol 2,4-cyclodiphosphate synthase	e : enzyme	4.6.1.12	1.5.3.19 : Isoprenoid biosynthesis	Is involved in the deoxyxylulose-5-phosphate pathway (DXP) of isoprenoid biosynthesis.
NMV_1086	-3	1094442	1095707	1266	ispG	4-hydroxy-3-methylbut-2-en-1-yl diphosphate synthase (flavodoxin)	e : enzyme	1.17.7.3	1.5.3.19 : Isoprenoid biosynthesis	Catalyses the sixth step of nonmevalonate terpenoid biosynthesis: (E)-4-hydroxy-3-methylbut-2-en-1-yl diphosphate + H(2)O + oxidized flavodoxin <=> 2-C-methyl-D-erythritol 2,4-cyclodiphosphate + reduced flavodoxin.
NMV_1526	-1	1491716	1492561	846	ispE	4-diphosphocytidyl-2-C-methyl-D-erythritol kinase	e : enzyme	2.7.1.148	1.5.3.19 : Isoprenoid biosynthesis	Catalyses the following reaction: ATP + 4-(cytidine 5'-diphospho)-2-C-methyl-D-erythritol <=> ADP + 2-phospho-4-(cytidine 5'-diphospho)-2-C-methyl-D-erythritol.
NMV_2020	-2	1933555	1934523	969	ispH	4-hydroxy-3-methylbut-2-enyl diphosphate reductase	e : enzyme	1.17.7.4	1.5.3.19 : Isoprenoid biosynthesis	Catalyses the following reaction in the mevalonate pathway: isopentenyl diphosphate + NAD(P)(+) + H(2)O <=> (E)-4-hydroxy-3-methylbut-2-en-1-yl diphosphate + NAD(P)H.
NMV_2057	-1	1976714	1978627	1914	dxs	1-deoxy-D-xylulose-5-phosphate synthase	e : enzyme	2.2.1.7	1.5.3.19 : Isoprenoid biosynthesis ; 1.5.3.6 : Pyridoxine (vitamin B6)	Catalyses the following reaction: pyruvate + D-glyceraldehyde 3-phosphate <=> 1-deoxy-D-xylulose 5-phosphate + CO(2).
Electron transport (9)
NMV_0134	2	129938	130189	252		putative ferredoxin	c : carrier		1.4.3 : Electron carrier	Belongs to the family of Fe-4S ferredoxins, which are iron-sulfur proteins that transfer electrons in a wide variety of metabolic reactions.
NMV_0934	-2	932869	933648	780		putative ferredoxin-NADP reductase	e : enzyme	1.18.1.2		Catalyses the following reaction: reduced ferredoxin + NADP(+) <=> oxidized ferredoxin + NADPH.
NMV_1032	-2	1032670	1033002	333	trxA	thioredoxin	c : carrier		1.6.15.2 : Thioredoxin, glutaredoxin	Component of the thioredoxin-thioredoxin reductase system. Participates in various redox reactions through the reversible oxidation of its active center dithiol to a disulfide and catalyses dithiol-disulfide exchange reactions.
NMV_1072	1	1082344	1083294	951	trxB	thioredoxin reductase	e : enzyme	1.8.1.9	1.6.15.2 : Thioredoxin, glutaredoxin	Reduces oxidised thioredoxin in the presence of NADPH. Reduced thioredoxin serves as an electron donor for thioredoxin peroxidase, which consequently reduces H2O2 to H2O.
NMV_1159	-2	1173580	1174356	777	fpr	ferredoxin-NADP reductase	e : enzyme	1.18.1.2		Catalyses the following reaction: 2 reduced ferredoxin + NADP(+) + H(+) <=> 2 oxidized ferredoxin + NADPH.
NMV_1256	-3	1267731	1268072	342	fdx	2Fe-2S ferredoxin	c : carrier		1.4.3 : Electron carrier	Ferredoxin are iron-sulfur proteins that transfer electrons in a wide variety of metabolic reactions. Involved in the in vivo assembly of the Fe-S clusters in a wide variety of iron-sulfur proteins.
NMV_1840	3	1766322	1767983	1662	etfdH	electron transfer flavoprotein-ubiquinone oxidoreductase	e : enzyme	1.5.5.1		Catalyses the following reaction: reduced electron-transferring flavoprotein + ubiquinone <=> electron-transferring flavoprotein + ubiquinol.
NMV_2368	-1	2268779	2269714	936	etfA	electron transfer flavoprotein alpha-subunit	f : factor		1.4.3 : Electron carrier	The electron transfer flavoprotein (ETF) serves as a specific electron acceptor. ETF transfers electrons to the main respiratory chain via ETF-ubiquinone oxidoreductase. ETF is an heterodimer that consists of an alpha and a beta subunits.
NMV_2369	-3	2269725	2270474	750	etfB	electron transfer flavoprotein beta-subunit	f : factor		1.4.3 : Electron carrier	The electron transfer flavoprotein (ETF) serves as a specific electron acceptor. ETF transfers electrons to the main respiratory chain via ETF-ubiquinone oxidoreductase. ETF is an heterodimer that consists of an alpha and a beta subunits.
Heme biosynthesis (9)
NMV_0344	-2	327493	327921	429		putative HemJ-like protoporphyrinogen oxidase	e : enzyme		1.5.3.12 : Heme, porphyrin	HemJ from Synechocystis sp. has protoporphyrinogen IX oxidase activity and is functionally coupled with coproporphyrinogen III oxidase.
NMV_0417	-2	388321	389742	1422	hemN	oxygen-independent coproporphyrinogen III oxidase	e : enzyme	1.3.98.3	1.5.3.12 : Heme, porphyrin	Catalyses the following reaction during porphyrin biosynthesis: coproporphyrinogen-III + 2 S-adenosyl-L-methionine <=> protoporphyrinogen-IX + 2 CO(2) + 2 L-methionine + 2 5'-deoxyadenosine.
NMV_1595	-1	1546940	1547941	1002	hemB	delta-aminolevulinic acid dehydratase	e : enzyme	4.2.1.24	1.5.3.12 : Heme, porphyrin	Catalyses the second step in the biosynthesis of heme: 2 5-aminolevulinate <=> porphobilinogen + 2 H(2)O.
NMV_1615	-2	1567219	1568283	1065	hemE	uroporphyrinogen decarboxylase	e : enzyme	4.1.1.37	1.5.3.12 : Heme, porphyrin	Catalyses the following reaction: uroporphyrinogen III <=> coproporphyrinogen + 4 CO(2).
NMV_1618	-2	1570921	1571661	741	hemD	uroporphyrinogen-III synthase	e : enzyme	4.2.1.75	1.5.3.12 : Heme, porphyrin	Catalyses the fourth step in the heme biosynthetic pathway.
NMV_1682	1	1624696	1625778	1083	hemH	ferrochelatase	e : enzyme	4.99.1.1	1.5.3.12 : Heme, porphyrin	Catalyses the last step in heme biosynthesis, the chelation of a ferrous ion to proto-porphyrin IX, to form protoheme.
NMV_1845	-3	1771548	1772795	1248	hemA	glutamyl-tRNA reductase	e : enzyme	1.2.1.70	1.5.3.12 : Heme, porphyrin	Catalyses the initial step in the C5 pathway that leads to delta-aminolevulinic acid (ALA), the obligatory precursor for the synthesis of all tetrapyrroles including porphyrin derivatives such as heme: L-glutamate 1-semialdehyde + NADP(+) + tRNA(Glu) <=> L-glutamyl-tRNA(Glu) + NADPH.
NMV_1888	-1	1815749	1816726	978	hemC	porphobilinogen deaminase	e : enzyme	2.5.1.61	1.5.3.12 : Heme, porphyrin	Is the third enzyme in the biosynthetic pathway of tetrapyrroles, which catalyses the following reaction: 4 porphobilinogen + H(2)O <=> hydroxymethylbilane + 4 NH(3).
NMV_2054	-2	1973185	1974468	1284	hemL	glutamate-1-semialdehyde 2,1-aminomutase	e : enzyme	5.4.3.8	1.5.3.12 : Heme, porphyrin	Catalyses the conversion of (S)-4-amino-5-oxopentanoate to 5-aminolevulinate during the second step of porphyrin biosynthesis by the C5 pathway.
Sugar metabolism (9)
NMV_0011	-1	6278	7456	1179	pgk	phosphoglycerate kinase	e : enzyme	2.7.2.3	1.3.1 : Glycolysis	Catalyses the following reaction: ATP + 3-phospho-D-glycerate <=> ADP + 3-phospho-D-glyceroyl phosphate.
NMV_0882	1	869116	869787	672	rpiA	ribose-5-phosphate isomerase A	e : enzyme	5.3.1.6	1.7.3 : Pentose phosphate shunt, non-oxidative branch	Catalyses the conversion of D-ribose 5-phosphate to D-ribulose 5-phosphate in the non-oxidative branch of the pentose phosphate pathway.
NMV_0929	-3	924642	926621	1980	tkt	transketolase	e : enzyme	2.2.1.1	1.7.3 : Pentose phosphate shunt, non-oxidative branch	Catalyses the following reaction: sedoheptulose 7-phosphate + D-glyceraldehyde 3-phosphate <=> D-ribose 5-phosphate + D-xylulose 5-phosphate. Wide specificity for both reactants, catalyses the transfer of a two-carbon ketol group from a ketose donor to an aldose acceptor, via a covalent intermediate with the cofactor thiamine pyrophosphate.
NMV_1000	-3	999516	1000154	639	eda	KHG/KDPG aldolase [4-hydroxy-2-oxoglutarate aldolase / 2-dehydro-3-deoxy-phosphogluconate aldolase]	e : enzyme	4.1.2.14, 4.1.3.16	1.3.9 : Entner-Doudoroff pathway	Catalyses the following reactions: 2-dehydro-3-deoxy-D-gluconate 6-phosphate <=> pyruvate + D-glyceraldehyde 3-phosphate and 4-hydroxy-2-oxoglutarate <=> pyruvate + glyoxylate.
NMV_1002	1	1002736	1004181	1446	zwf	glucose-6-phosphate 1-dehydrogenase	e : enzyme	1.1.1.49	1.3.2 : Pentose phosphate shunt, oxidative branch	Catalyses the first step in the pentose pathway: D-glucose 6-phosphate + NADP(+) <=> D-glucono-1,5-lactone 6-phosphate + NADPH.
NMV_1003	1	1004461	1005156	696	pgl	6-phosphogluconolactonase	e : enzyme	3.1.1.31	1.3.2 : Pentose phosphate shunt, oxidative branch	Catalyses the second step in the pentose phosphate pathway: 6-phospho-D-glucono-1,5-lactone + H(2)O <=> 6-phospho-D-gluconate.
NMV_1525	-2	1490311	1491273	963	prs	ribose-phosphate pyrophosphokinase	e : enzyme	2.7.6.1	1.7.41 : PRPP biosynthesis I	Catalyses the following reaction: ATP + D-ribose 5-phosphate <=> AMP + 5-phospho-alpha-D-ribose 1-diphosphate.
NMV_2075	3	1996359	1997132	774	tpiA	triosephosphate isomerase	e : enzyme	5.3.1.1	1.3.1 : Glycolysis	Is a glycolytic enzyme that catalyses the reversible interconversion of glyceraldehyde 3-phosphate and dihydroxyacetone phosphate. TIM plays an important role in several metabolic pathways and is essential for efficient energy production.
NMV_2303	-2	2219803	2221269	1467	mqo	malate:quinone oxidoreductase	e : enzyme	1.1.5.4	1.3.4 : Tricarboxylic acid cycle ; 1.3.6 : Aerobic respiration	Catalyses the last reaction in the TCA cycle: malate + acceptor <=> oxaloacetate + reduced acceptor. It replaces the usual NAD-dependent malate dehydrogenase, which is missing in N. meningitidis.
Fe-S cluster biosynthesis (6)
NMV_1013	-2	1013806	1014306	501	hscB	co-chaperone protein HscB homolog	f : factor		2.3.4 : Chaperoning, folding	Co-chaperone involved in the maturation of iron-sulfur cluster-containing proteins. Seems to help targeting proteins to be folded toward HscA.
NMV_1015	-1	1014569	1014889	321	iscA	iron-binding protein IscA	f : factor			Is able to transfer iron-sulfur clusters to apo-ferredoxin. Multiple cycles of [2Fe2S] cluster formation and transfer are observed, suggesting that IscA acts catalytically. Recruits intracellular free iron so as to provide iron for the assembly of transient iron-sulfur cluster in IscU in the presence of IscS, L-cysteine and the thioredoxin reductase system TrxA/TrxB.
NMV_1016	-2	1014976	1015362	387	iscU	iron-sulfur cluster assembly scaffold protein IscU	f : factor			A scaffold on which IscS assembles Fe-S clusters. Subsequently gives the nascent cluster to other proteins. It is likely that Fe-S cluster coordination is flexible as the role of this complex is to build and then hand off Fe-S clusters.
NMV_1018	-3	1015623	1016837	1215	iscS	cysteine desulfurase IscS	e : enzyme	2.8.1.7	1.5.1.25 : Alanine biosynthesis III	Catalyses the following reaction: L-cysteine + acceptor <=> L-alanine + S-sulfanyl-acceptor. Is one of at least 6 enzymes characteristic of the IscSUA-HscAB-Fsx system of iron-sulphur cluster assembly.
NMV_1260	-3	1269663	1271525	1863		putative chaperone protein HscA	f : factor		2.3.4 : Chaperoning, folding	Is a specialised bacterial Hsp70-class molecular chaperone that participates in the assembly of iron-sulphur cluster proteins.
NMV_1867	-2	1791223	1791561	339		putative iron-sulfur cluster insertion protein ErpA	f : factor			Required for insertion of 4Fe-4S clusters.
CoA/ac-CoA biosynthesis (6)
NMV_0716	-3	699309	700493	1185	coaBC	coenzyme A biosynthesis bifunctional protein CoaBC [phosphopantothenoylcysteine decarboxylase/ phosphopantothenate-cysteine ligase]	e : enzyme	4.1.1.36, 6.3.2.5	1.5.3.5 : Coenzyme A	Is a bifunctional enzyme that catalyses two steps in the biosynthesis of coenzyme A. In the first step cysteine is conjugated to 4'-phosphopantothenate to form 4-phosphopantothenoylcysteine, in the latter compound is decarboxylated to form 4'-phosphopantotheine.
NMV_1055	-1	1059287	1060858	1572	aceF	pyruvate dehydrogenase E2 component	e : enzyme	2.3.1.12	1.3.3 : Pyruvate dehydrogenase ; 1.3.5 : Fermentation ; 1.3.6 : Aerobic respiration	Component of the pyruvate dehydrogenase (PDH) complex, that catalyses the overall conversion of pyruvate to acetyl-CoA and CO2. E2 catalyses the following reaction: acetyl-CoA + enzyme N(6)-(dihydrolipoyl)lysine <=> CoA + enzyme N(6)-(S-acetyldihydrolipoyl)lysine.
NMV_1056	-3	1061004	1063667	2664	aceE	pyruvate dehydrogenase E1 component	e : enzyme	1.2.4.1	1.3.3 : Pyruvate dehydrogenase ; 1.3.5 : Fermentation ; 1.3.6 : Aerobic respiration	Component of the pyruvate dehydrogenase (PDH) complex, that catalyses the overall conversion of pyruvate to acetyl-CoA and CO2. E1 catalyses the following reaction: pyruvate + [dihydrolipoyllysine-residue acetyltransferase] lipoyllysine <=> [dihydrolipoyllysine-residue acetyltransferase] S-acetyldihydrolipoyllysine + CO(2).
NMV_1530	-1	1495301	1496137	837	panC	pantothenate synthetase	e : enzyme	6.3.2.1	1.5.3.5 : Coenzyme A ; 1.5.3.23 : Pantothenate biosynthesis I	Catalyses the following reaction: ATP + (R)-pantoate + beta-alanine <=> AMP + diphosphate + (R)-pantothenate.
NMV_2222	-1	2145308	2145820	513	coaD	phosphopantetheine adenylyltransferase	e : enzyme	2.7.7.3	1.5.3.5 : Coenzyme A	Catalyses the fourth (and penultimate) step of coenzyme A biosynthesis: ATP + pantetheine 4'-phosphate <=> diphosphate + 3'-dephospho-CoA.
NMV_2277	-3	2201235	2203013	1779	birA/coaX	bifunctional enzyme BirA/CoaX [biotin-[acetyl-CoA-carboxylase] synthetase / type III pantothenate kinase]	e : enzyme	6.3.4.15, 2.7.1.33	1.5.3.1 : Biotin ; 1.5.3.5 : Coenzyme A ; 1.5.3.23 : Pantothenate biosynthesis I	Is homologous to two different proteins. In its N-terminal part, it is similar to the BirA enzyme that catalyses the following reaction: ATP + biotin + apo-[acetyl-CoA:carbon-dioxide ligase (ADP-forming)] <=> AMP + diphosphate + [acetyl-CoA:carbon-dioxide ligase (ADP-forming)]. In its C-terminal part, it is similar to the CoaX enzyme that catalyses the following reaction: ATP + (R)-pantothenate <…
Ubiquinol biosynthesis (4)
NMV_0358	-2	341833	343017	1185		putative ubiquinone biosynthesis hydroxylase	e : enzyme	1.14.13.-	1.5.3.11 : Menaquinone (MK), ubiquinone (Q)	Represents a family of FAD-dependent hydroxylases (monooxygenases), which are all believed to act in the aerobic ubiquinone biosynthesis pathway. In Escherichia coli, three enzyme activities have been described: UbiI, UbiH and UbiF. UbiH and UbiF are similar to one another and form the basis of this subfamily.
NMV_1652	-1	1597880	1598617	738	ubiE	bifunctional ubiquinone/menaquinone biosynthesis methyltransferase UbiE [2-octaprenyl-6-methoxy-1,4-benzoquinone methylase / S-adenosylmethionine:2-DMK methyltransferase]	e : enzyme	2.1.1.163, 2.1.1.201	1.5.3.11 : Menaquinone (MK), ubiquinone (Q)	Methyltransferase required for the conversion of demethylmenaquinol (DMKH2) to menaquinol (MKH2) and the conversion of 2-polyprenyl-6-methoxy-1,4-benzoquinol (DDMQH2) to 2-polyprenyl-3-methyl-6-methoxy-1,4-benzoquinol (DMQH2).
NMV_1664	-3	1609041	1609931	891	ubiA	4-hydroxybenzoate octaprenyltransferase	e : enzyme	2.5.1.39	1.5.3.11 : Menaquinone (MK), ubiquinone (Q)	Catalyses the prenylation of para-hydroxybenzoate (PHB) with an all-trans polyprenyl group. Mediates the second step in the final reaction sequence of ubiquinone-8 (UQ-8) biosynthesis, which is the condensation of the polyisoprenoid side chain with PHB, generating the first membrane-bound Q intermediate 3-octaprenyl-4-hydroxybenzoate.
NMV_2233	-2	2154472	2155188	717	ubiG	ubiquinone biosynthesis O-methyltransferase	e : enzyme	2.1.1.64, 2.1.1.222	1.5.3.11 : Menaquinone (MK), ubiquinone (Q)	O-methyltransferase that catalyses the 2 O-methylation steps in the ubiquinone biosynthetic pathway
NAD/NADP biosynthesis (3)
NMV_1034	-2	1033843	1034634	792	nadE	NH(3)-dependent NAD(+) synthetase	e : enzyme	6.3.1.5	1.5.3.7 : Nicotinamide adenine dinucleotide (NAD)	Catalyses the last step in the biosynthesis of nicotinamide adenine dinucleotide (NAD): ATP + deamido-NAD(+) + NH(3) <=> AMP + diphosphate + NAD(+).
NMV_1590	3	1542162	1543052	891	nadK	NAD kinase	e : enzyme	2.7.1.23	1.7.44 : NAD phosphorylation and dephosphorylation	Catalyses the following reaction: ATP + NAD(+) <=> ADP + NADP(+).
NMV_2227	-1	2148092	2148697	606		putative nicotinate-nucleotide adenylyltransferase	e : enzyme	2.7.7.18	1.5.3.7 : Nicotinamide adenine dinucleotide (NAD)	Catalyses the synthesis of the immediate precursor of NAD by the de novo pathway: ATP + nicotinate ribonucleotide <=> diphosphate + deamido-NAD(+).
Lipoate biosynthesis (2)
NMV_1217	2	1230296	1230919	624	lipB2	octanoyltransferase	e : enzyme	2.3.1.181	1.5.3.3 : Lipoate	Catalyses the following reaction: octanoyl-[acyl-carrier-protein] + protein <=> protein N(6)-(octanoyl)lysine + [acyl-carrier-protein].
NMV_1218	3	1230912	1231895	984	lipA2	lipoyl synthase	e : enzyme	2.8.1.8	1.5.3.3 : Lipoate	Catalyses the radical-mediated insertion of two sulfur atoms into the C-6 and C-8 positions of the octanoyl moiety bound to the lipoyl domains of lipoate-dependent enzymes, thereby converting the octanoylated domains into lipoylated derivatives.
SAM biosynthesis (1)
NMV_1960	-2	1878403	1879572	1170	metK	S-adenosylmethionine synthase	e : enzyme	2.5.1.6	1.7.20 : S-adenosyl methionine biosynthesis	Catalyses the following reaction: ATP + L-methionine + H(2)O <=> phosphate + diphosphate + S-adenosyl-L-methionine.
Phosphate metabolism (1)
NMV_1768	2	1701578	1702111	534	ppa	inorganic pyrophosphatase	e : enzyme	3.6.1.1	1.8.1 : Phosphorous metabolism	Catalyses the following reaction: diphosphate + H(2)O <=> 2 phosphate.
Sulfur metabolism (1)
NMV_1718	-2	1664803	1665027	225		putative sulfur carrier protein TusA	c : carrier		1.8.2 : Sulfur metabolism	TusA is a sulfur carrier protein involved in sulfur trafficking for oxidative dissimilatory sulfur metabolism.
										a

## Sheet: Unassigned (34)
Label	Frame	Begin	End	Length	Gene	Product	Product Type	EC Number	Predicted Localisation	Pubmed ID	Class	Note
NMV_0013	-3	9153	10127	975		conserved hypothetical integral membrane protein	m : membrane component		5 : Inner membrane protein	12107143, 15096624	4 : Unknown function but conserved in other organisms	Integral membrane protein belonging to a family named after TerC, which has been implicated in resistance to tellurium. This entry represents a subset of TerC proteins including the putative membrane-bound redox modulator Alx, which are mostly encoded by genes preceded by a structured RNA element possibly functioning as a riboswitch.
NMV_0124	3	119190	119789	600		conserved hypothetical protein	u : unknown		1 : Unknown		4 : Unknown function but conserved in other organisms	Belongs to the DUF4390 family of proteins, which are not functionally characterised.
NMV_0285	3	266940	267239	300		conserved hypothetical integral membrane protein	u : unknown		5 : Inner membrane protein		4 : Unknown function but conserved in other organisms	Belongs to the UCP019883 family of proteins, which are not functionally characterised.
NMV_0353	1	339370	340896	1527	emrB	multidrug export protein B	t : transporter		5 : Inner membrane protein	10447892	1c : Function from experimental evidences in the studied genus	EmrAB confers resistance to various toxic compounds such as antibacterial fatty acids in N. gonorrhoeae. EmrB encodes a highly hydrophobic protein.
NMV_0416	3	386394	387968	1575		putative phosphate permease	t : transporter		5 : Inner membrane protein		3 : Putative function from multiple computational evidences	Potential transporter for phosphate.
NMV_0497	3	478212	478634	423		hypothetical protein	u : unknown		1 : Unknown		5 : Unknown function
NMV_0559	2	553151	553534	384		hypothetical protein	u : unknown		1 : Unknown		5 : Unknown function
NMV_0681	1	662881	663564	684		conserved hypothetical integral membrane protein	m : membrane component		11 : Membrane		4 : Unknown function but conserved in other organisms	Belongs to the DedA family of proteins, which are not functionally characterised.
NMV_0854	2	845807	846229	423		conserved hypothetical protein	u : unknown		1 : Unknown		4 : Unknown function but conserved in other organisms	Belongs to the DUF721/UPF0232 family of proteins, which are not functionally characterised.
NMV_0868	-3	856941	858308	1368		putative FAD-linked oxidoreductase	e : enzyme		2 : Cytoplasmic		3 : Putative function from multiple computational evidences	Oxygen-dependent oxidoreductase containing a covalently bound FAD group. Similar to an E. coli enzyme that catalyses the oxidation of glycolate to glyoxylate.
NMV_0925	2	919688	921073	1386		putative transporter	t : transporter		5 : Inner membrane protein		3 : Putative function from multiple computational evidences	Belongs to the major facilitator superfamily of transporters.
NMV_0931	1	928648	929196	549		conserved hypothetical membrane protein	u : unknown		5 : Inner membrane protein		4 : Unknown function but conserved in other organisms	Belongs to a family of proteins named after FixH, which has been implicated in nitrogen fixation in Rhizobium.
NMV_1102	1	1110442	1111107	666		putative methyltransferase	e : enzyme		2 : Cytoplasmic		3 : Putative function from multiple computational evidences	Belongs to the family of SAM-dependent methyltransferases. Shows similarity to several ubiquinone/menaquinone biosynthesis C-methyltransferases.
NMV_1116	2	1126895	1128322	1428		putative acyl-CoA dehydrogenase/oxidase	e : enzyme		2 : Cytoplasmic		3 : Putative function from multiple computational evidences	Acyl-CoA dehydrogenase are a family of flavoproteins that catalyse the alpha,beta-dehydrogenation of acyl-CoA thioesters to the corresponding trans 2,3-enoyl CoA-products with the concomitant reduction of enzyme-bound FAD. Different family members share a high sequence identity, catalytic mechanisms, and structural properties, but differ in the position of their catalytic bases and in their subst…
NMV_1157	2	1170452	1172923	2472		putative copper-exporting P-type ATPase	t : transporter	7.2.2.8	5 : Inner membrane protein		3 : Putative function from multiple computational evidences	Involved in copper export
NMV_1305	-3	1299654	1299920	267		hypothetical protein	u : unknown		1 : Unknown		5 : Unknown function
NMV_1310	2	1303238	1304137	900		putative DNA-binding protein	r : regulator		1 : Unknown		3 : Putative function from multiple computational evidences	Contains a cro/C1-type HTH domain, which is a DNA-binding, helix-turn-helix (HTH) domain of about 50-60 residues present in transcriptional regulators.
NMV_1478	2	1443641	1443772	132		putative antitoxin	f : factor		2 : Cytoplasmic		3 : Putative function from multiple computational evidences	Is the antitoxin of a toxin-antitoxin module. The neighbouring gene (NMV_1479) encodes the cognate toxin.
NMV_1541	2	1502468	1502692	225		hypothetical integral membrane protein	u : unknown		11 : Membrane		5 : Unknown function
NMV_1544	3	1503576	1503746	171		hypothetical protein	u : unknown		1 : Unknown		5 : Unknown function
NMV_1555	2	1508999	1509628	630		conserved hypothetical TPR-containing membrane protein	u : unknown		11 : Membrane		4 : Unknown function but conserved in other organisms	Belongs to the UPF0070 family of proteins, which are not functionally characterised. Contains a tetratrico peptide repeat (TPR) structural motif, which mediates protein-protein interactions and the assembly of multiprotein complexes.
NMV_1599	1	1551385	1551822	438		putative ribosome association toxin RatA	f : factor		2 : Cytoplasmic	21323758	3 : Putative function from multiple computational evidences	Toxic component of a type II toxin-antitoxin system. Binds to 50S ribosomal subunits, preventing them from associating with 30S subunits to form 70S ribosomes. Its antitoxin is unknown.
NMV_1635	1	1585999	1586667	669		conserved hypothetical integral membrane protein	u : unknown		11 : Membrane		4 : Unknown function but conserved in other organisms	Integral membrane protein belonging to a family named after UreH, an urease accessory protein in Helicobacter pylori. This entry represents a transmembrane domain found in UreH.
NMV_1663	-1	1608407	1608856	450	ptsN	PTS system EIIA component	t : transporter	2.7.1.-	1 : Unknown		3 : Putative function from multiple computational evidences	Is a component of the phosphoenolpyruvate-dependent sugar phosphotransferase systems (PTS). The phosphoryl group from phosphoenolpyruvate (PEP) is transferred to the phosphoryl carrier protein HPr by enzyme I (EI). Phospho-HPr then transfers it to the permease known as enzyme 2 (EII), which transports the sugar into the cell.
NMV_1725	-3	1669566	1669748	183		conserved hypothetical protein	u : unknown		1 : Unknown		4 : Unknown function but conserved in other organisms	Belongs to the Trm112 family of proteins, which are not functionally characterised. Trm112 is required for tRNA methylation in Saccharomyces cerevisiae and is found in complexes with 2 tRNA methylases and with other putative methyltransferases.
NMV_1761	-2	1696258	1696503	246		conserved hypothetical protein	u : unknown		1 : Unknown		4 : Unknown function but conserved in other organisms
NMV_1918	-3	1841778	1842287	510		hypothetical protein	u : unknown		1 : Unknown		5 : Unknown function
NMV_2010	-3	1926288	1926464	177		hypothetical integral membrane protein	u : unknown		11 : Membrane		5 : Unknown function
NMV_2063	2	1983113	1983850	738		putative DNA glycosylase	e : enzyme		1 : Unknown		3 : Putative function from multiple computational evidences	Belongs to a familiy of uracil-DNA glycosylases. Uracil-DNA glycosylases are DNA repair enzymes that excise uracil residues from DNA by cleaving the N-glycosylic bond, initiating the base excision repair pathway. These aberrant uracil residues are genotoxic .
NMV_2176	-3	2087238	2087408	171		conserved hypothetical lipoprotein	u : unknown		11 : Membrane		4 : Unknown function but conserved in other organisms
NMV_2201	1	2121844	2122062	219		conserved hypothetical protein	u : unknown		1 : Unknown		4 : Unknown function but conserved in other organisms
NMV_2289	-1	2211284	2212051	768		putative restriction-modification system enzyme Mod	e : enzyme		2 : Cytoplasmic		3 : Putative function from multiple computational evidences	Contains a domain is found in DNA methylases N-4/N-6. Probable role is to protect host DNA against degradation by the neighbouring restriction enzyme.
NMV_2333	1	2238394	2238738	345		hypothetical protein	u : unknown		1 : Unknown		5 : Unknown function
NMV_2335	2	2238881	2239237	357		putative MafI immunity protein	f : factor		1 : Unknown	25569427, 23531546	3 : Putative function from multiple computational evidences	Part of a Maf genomic island. Is likely to encode a specific immunity protein (MafI) protecting the host against a MafB toxin. Has been shown to be a DNA-mimic protein interacting with the histone-like protein HU, which may be instrumental in controlling the stability of the nucleoid in Neisseria.
