# Supplementary material for: Construction of a complete set of Neisseria meningitidis mutants and its use for the phenotypic profiling of this human pathogen
Source: Nat Commun. 2020 Nov 2;11:5541. doi: 10.1038/s41467-020-19347-y (PMC7606547; doi:10.1038/s41467-020-19347-y)
Supplement: Supplementary file 12 — Supplementary Data 9 [file 41467_2020_19347_MOESM12_ESM.xlsx]

## Sheet: panGRP predictions
Name	Start	Stop	Length
RGP_17	16989	22586	5597
RGP_24	67363	75375	8012
RGP_31	85411	89370	3959
RGP_10	101309	111713	10404
RGP_23	223183	228478	5295
RGP_16	299646	305341	5695
RGP_30	320659	323951	3292
RGP_22	381081	384849	3768
RGP_29	410701	414213	3512
RGP_0	518797	605619	86822
RGP_28	687053	691655	4602
RGP_27	763885	768338	4453
RGP_8	789034	801420	12386
RGP_21	913005	918269	5264
RGP_20	968113	975325	7212
RGP_15	987925	997097	9172
RGP_26	1183338	1192151	8813
RGP_19	1223442	1226445	3003
RGP_1	1283524	1299920	16396
RGP_25	1343644	1346756	3112
RGP_5	1362321	1377500	15179
RGP_9	1382274	1386940	4666
RGP_2	1442712	1468871	26159
RGP_4	1685876	1700572	14696
RGP_14	1758178	1766192	8014
RGP_7	1833018	1853137	20119
RGP_6	1867705	1878213	10508
RGP_3	1917073	1932648	15575
RGP_18	2026917	2030116	3199
RGP_12	2127638	2138774	11136
RGP_13	2227467	2231788	4321
RGP_11	2234693	2239237	4544

## Sheet: GRP gene content
Name	Type	Label	Frame	Begin	End	Length	Gene	Product
RGP_17	shell	NMV_0019	-3	16989	17495	507	pilE	major pilin PilE
	shell	NMV_0022	-2	19549	19914	366	pilS1	pilS1 cassette
	shell	NMV_0023	-3	20163	20519	357	pilS2	pilS2 cassette
	shell	NMV_0024	-1	20813	21160	348	pilS3	pilS3 cassette
	cloud	NMV_0024.1	-3	21210	21476	267	pilS4	pilS4 cassette
	cloud	NMV_0025	-3	21723	21932	210	pilS5	pilS5 cassette
	persistent	NMV_0026	-2	21961	22290	330	fkbP	FK506-binding protein
	shell	NMV_0027	-3	22368	22586	219		conserved hypothetical protein
RGP_24	shell	NMV_0060	-2	67363	67920	558	rfbC1	dTDP-4-dehydrorhamnose 3,5-epimerase
	persistent	NMV_0061	-3	67965	68831	867	rfbA1	glucose-1-phosphate thymidylyltransferase
	persistent	NMV_0062	-1	68894	69961	1068	rfbB1	dTDP-glucose 4,6-dehydratase
	shell	NMV_0063	-3	70077	71096	1020	galE	UDP-glucose 4-epimerase
	shell	NMV_0065	1	71479	72435	957		conserved hypothetical protein
	shell	NMV_0066	-3	72486	73868	1383	oatC	capsular polysaccharide O-acetyltransferase OatC
	shell	NMV_0067	-2	73897	75375	1479	siaD	alpha-2,9-polysialyltransferase
RGP_31	cloud	NMV_0078/0080	3	84636	85638	1003	dcmH	cytosine-specific methyltransferase (pseudogene)
	shell	NMV_0081	2	85631	85975	345	damH	truncated adenine-specific methyltransferase (N-terminal third of the protein)
	cloud	NMV_0082	2	86057	86674	618	galE	truncated UDP-glucose 4-epimerase (missing the N-terminal third of the protein)
	persistent	NMV_0083	3	86790	87857	1068	rfbB2	dTDP-glucose 4,6-dehydratase
	persistent	NMV_0084	2	87920	88786	867	rfbA2	glucose-1-phosphate thymidylyltransferase
	cloud	NMV_0085	1	88831	89370	540	rfbC2	dTDP-4-dehydrorhamnose 3,5-epimerase
RGP_10	shell	NMV_0094/0095	2	101309	101951	643		IS1016 group transposase (pseudogene)
	cloud	NMV_0097	1	102355	102552	198		hypothetical protein
	shell	NMV_0099	3	102951	103187	237		putative bacteriocin/pheromone
	cloud	NMV_0102	1	103975	104127	153		hypothetical protein
	shell	NMV_0104	2	104411	105676	1266		putative bacteriocin/pheromone secretion membrane fusion protein
	shell	NMV_0105/0106	1	105679	107764	2086		putative bacteriocin/pheromone secretion/processing ATP-binding protein (pseudogene)
	shell	NMV_0107	-1	107846	107989	144		hypothetical protein
	cloud	NMV_0109/0110	2	108215	108695	481		IS1016 group transposase (pseudogene)
	persistent	NMV_0111	3	108972	109490	519		hypothetical integral membrane protein
	shell	NMV_0112	-3	109818	110144	327		putative peptidase
	cloud	NMV_0113	-3	110394	110630	237		hypothetical integral membrane protein
	persistent	NMV_0114	-3	110727	111428	702		hypothetical protein
	shell	NMV_0115	-3	111555	111713	159		hypothetical lipoprotein
RGP_23	cloud	NMV_0237/0237.1	2	222566	223416	851	rpoN	truncated RNA polymerase sigma-54 factor (pseudogene)
	shell	NMV_0238/0239	-2	224395	225524	1130	pglA	pilin glycosyl transferase A (pseudogene)
	shell	NMV_0240	-2	225880	227097	1218		putative transporter
	shell	NMV_0241	2	227525	228478	954		putative sodium-dependent transporter
RGP_16	shell	NMV_0315	3	299646	299882	237		hypothetical inner-membrane protein
	cloud	NMV_0316	-2	299965	300135	171		truncated ISNme1 transposase (N-terminal 17% of the protein)
	shell	NMV_0318	1	300298	302886	2589		putative modification methylase
	cloud	NMV_0319	3	302898	304058	1161		conserved hypothetical protein
	shell	NMV_0320	-3	304122	304493	372		hypothetical protein
	cloud	NMV_0321	-1	304808	305341	534		truncated ISNme1 transposase (C-terminal half of the protein)
RGP_30	cloud	NMV_0333	1	320659	320958	300	comE2	DNA-binding competence protein ComE2
	shell	NMV_0335	2	321371	322378	1008		ISNme1 transposase
	shell	NMV_0336	1	322924	323577	654		IS1016 group transposase
	cloud	NMV_0337	3	323742	323951	210		truncated IS630 family transposase (C-terminal 20% of the protein)
RGP_22	shell	NMV_0407	-3	381081	381362	282		putative MafI immunity protein
	shell	NMV_0408	-2	381340	382014	675		putative MafB alternative C-terminus cassette
	shell	NMV_0409	-1	382163	382393	231	mafI1	MafB1 immunity protein
	cloud	NMV_0410	-2	382408	383904	1497	mafB1	MafB1 toxin
	shell	NMV_0413	-2	383908	384849	942	mafA1	MafA1 lipoprotein
RGP_29	cloud	NMV_0439	1	410701	410883	183		truncated IS110 family transposase (internal 4% of the protein)
	cloud	NMV_0440	2	411710	413068	1359		conserved hypothetical protein
	cloud	NMV_0441	1	413065	413682	618		hypothetical protein
	cloud	NMV_0442	1	413860	414213	354		truncated IS110 family transposase (C-terminal third of the protein)
RGP_0	cloud	NMV_0527	-2	518797	519294	498		truncated TspB protein (N-terminal third of the protein)
	persistent	NMV_0529	-3	519627	519905	279		hypothetical protein
	cloud	NMV_0530	-3	519912	520196	285		hypothetical integral membrane protein
	persistent	NMV_0531	-2	520204	520401	198		hypothetical protein
	persistent	NMV_0532	-1	520406	520750	345		conserved hypothetical protein
	cloud	NMV_0533/0534	-2	520741	521774	1034		putative phage replication initiation factor (pseudogene)
	shell	NMV_0536	2	522278	523243	966		IS1655 transposase
	cloud	NMV_0537	-1	523232	524281	1050	tpsS1	putative TpsS1 cassette
	cloud	NMV_0538/0539	-1	524294	524787	494		conserved hypothetical protein (pseudogene)
	cloud	NMV_0540	-1	524906	527215	2310	tpsS2	putative TpsS2 cassette
	shell	NMV_0541	-2	527434	527910	477		conserved hypothetical protein
	cloud	NMV_0542	-3	527913	530048	2136	tpsS3	putative TpsS3 cassette
	cloud	NMV_0545	-1	530354	530704	351		conserved hypothetical protein
	shell	NMV_0546	-2	530860	531306	447		conserved hypothetical protein
	cloud	NMV_0547	-3	531321	538811	7491	tpsA	truncated haemagglutinin/hemolysin-related protein TpsA (C-terminal 90% of the protein)
	shell	NMV_0548	1	538876	539883	1008		ISNme1 transposase
	cloud	NMV_0549	-3	540030	540944	915	tpsA	truncated haemagglutinin/hemolysin-related protein TpsA (N-terminal 10% of the protein)
	cloud	NMV_0550	-2	541054	541500	447		IS605 family transposase protein A
	cloud	NMV_0551/0553	2	541514	542653	1140		IS605 family transposase protein B (pseudogene)
	shell	NMV_0554	-2	543148	544050	903		putative replication initiation protein
	persistent	NMV_0555	1	544078	545757	1680	tpsB1	TpsA1 activation/secretion protein TpsB1
	shell	NMV_0556	1	545866	551589	5724	tpsA1	haemagglutinin/hemolysin-related protein TpsA1
	shell	NMV_0557	3	551601	551996	396		hypothetical protein
	cloud	NMV_0558	1	552367	553146	780		putative haemagglutinin/hemolysin-related protein
	shell	NMV_0559	2	553151	553534	384		hypothetical protein
	cloud	NMV_0560	2	553784	554191	408	tpsS4	putative TpsS4 cassette (N-terminal 15%)
	shell	NMV_0561	-2	554338	555345	1008		ISNme1 transposase
	shell	NMV_0562	2	555386	557509	2124	tpsS4	putative TpsS4 cassette (C-terminal 85%)
	shell	NMV_0563	1	557506	557994	489		conserved hypothetical protein
	shell	NMV_0564	1	558181	558453	273		conserved hypothetical protein
	cloud	NMV_0565	3	558633	559772	1140	tpsS5	putative TpsS5 cassette
	shell	NMV_0566	3	559788	560219	432		hypothetical protein
	shell	NMV_0567	3	560364	562676	2313	tpsS6	putative TpsS6 cassette
	shell	NMV_0568	2	562685	563062	378		hypothetical protein
	shell	NMV_0570	3	563340	563714	375		hypothetical protein
	shell	NMV_0571	1	563842	565344	1503	tpsS7	putative TpsS7 cassette
	shell	NMV_0572	1	565363	565626	264		conserved hypothetical protein
	shell	NMV_0573	2	565733	567835	2103	tpsS8	putative TpsS8 cassette
	shell	NMV_0574	3	567894	568337	444		hypothetical integral membrane protein
	shell	NMV_0576	3	568848	569783	936		hypothetical protein
	shell	NMV_0578	1	570016	570951	936		hypothetical protein
	shell	NMV_0581	3	571527	572015	489		conserved hypothetical protein
	shell	NMV_0582	1	572203	572475	273		conserved hypothetical protein
	cloud	NMV_0583	1	572788	573366	579		conserved hypothetical protein
	shell	NMV_0584	3	573447	574169	723		conserved hypothetical protein
	cloud	NMV_0585	2	574604	575005	402		truncated putative replication initiation protein
	cloud	NMV_0585.1	-2	575113	575349	237		truncated ISNme1 transposase (N-terminal 25% of the protein)
	shell	NMV_0587	2	576107	583666	7560	tpsA2	haemagglutinin/hemolysin-related protein TpsA2
	shell	NMV_0588	3	583647	583955	309		hypothetical lipoprotein
	shell	NMV_0590	2	584303	586228	1926	tpsS9	putative TpsS9 cassette
	shell	NMV_0591	1	586228	586659	432		hypothetical lipoprotein
	shell	NMV_0592	3	586701	586952	252		hypothetical lipoprotein
	shell	NMV_0594	3	587271	588236	966		IS1655 transposase
	cloud	NMV_0595	1	588334	591900	3567	tpsS10	putative TpsS10 cassette
	cloud	NMV_0596	1	591901	592338	438		hypothetical protein
	shell	NMV_0597	3	592488	592946	459		putative FrpA/C-activating lysine-acyltransferase
	shell	NMV_0598	3	593001	594788	1788	tpsB2	TpsA2 activation/secretion protein TpsB2
	shell	NMV_0601	-3	595113	596402	1290		conserved hypothetical protein
	shell	NMV_0602	-3	596529	596993	465		conserved hypothetical protein
	shell	NMV_0603	-1	597395	598807	1413		conserved hypothetical protein
	cloud	NMV_0604	-2	598942	599133	192		hypothetical protein
	cloud	NMV_0605	2	599180	599542	363		truncated IS605 family transposase (internal fragment)
	shell	NMV_0608	-2	599989	600183	195		hypothetical protein
	cloud	NMV_0610	-3	600489	600833	345		hypothetical protein
	shell	NMV_0611	-3	601077	601514	438		putative VapD-like protein
	shell	NMV_0614	-1	602420	603385	966		IS1655 transposase
	shell	NMV_0617	2	604037	604360	324		truncated IS150 group transposase (C-terminal third of the protein)
	shell	NMV_0618/0619	-1	604733	605619	887		ISNme1 transposase (pseudogene)
RGP_28	shell	NMV_0704	2	687053	689431	2379	hpuB	hemoglobin-haptoglobin utilization protein B
	shell	NMV_0705	-2	689764	690771	1008		ISNme1 transposase
	shell	NMV_0706	1	691027	691272	246		putative antitoxin
	shell	NMV_0707	3	691269	691655	387		putative toxin
RGP_27	shell	NMV_0777	-2	763885	764829	945		putative tellurite resistance protein TehA
	shell	NMV_0782	3	766110	767261	1152		putative modification methylase
	cloud	NMV_0783/0784	2	767315	768338	1024		conserved hypothetical protein (pseudogene)
RGP_8	shell	NMV_0808	1	789034	790041	1008		ISNme1 transposase
	cloud	NMV_0809	1	790276	791367	1092		putative prophage integrase
	cloud	NMV_0810	2	791930	792205	276	fitA	antitoxin FitA
	cloud	NMV_0811	1	792208	792624	417	fitB	toxin FitB
	cloud	NMV_0813	2	792854	793951	1098		conserved hypothetical protein
	persistent	NMV_0814/0815	-3	794379	795539	1161		ISNme1 transposase (pseudogene)
	cloud	NMV_0816	2	795653	796024	372		hypothetical protein
	cloud	NMV_0817	2	796178	796393	216		putative prophage regulator protein
	cloud	NMV_0818	-1	796703	797356	654		putative prophage repressor protein
	cloud	NMV_0819	1	797758	798120	363		hypothetical protein
	cloud	NMV_0821	3	798492	799544	1053		putative prophage DNA primase
	cloud	NMV_0822	1	799585	801420	1836		conserved hypothetical integral membrane protein
RGP_21	persistent	NMV_0919	-3	913005	913754	750		conserved hypothetical protein
	cloud	NMV_0919.1/0920	1	915178	915991	814	opaC	opacity protein C (pseudogene)
	cloud	NMV_0921	1	917395	917811	417		conserved hypothetical protein
	cloud	NMV_0922	3	918111	918269	159		truncated ISNme1 transposase (C-terminal 15% of the protein)
RGP_20	shell	NMV_0962	-2	968113	969120	1008		ISNme1 transposase
	cloud	NMV_0964	-2	969403	970764	1362	tpsS11	putative TpsS11 cassette
	shell	NMV_0965	-2	970801	971187	387		conserved hypothetical protein
	shell	NMV_0967	-1	971360	972325	966		IS1655 transposase
	shell	NMV_0969	3	972663	973775	1113		ISNme1 transposase (contains a 35 aa insertion)
	cloud	NMV_0970	-2	973984	974214	231		conserved hypothetical protein
	shell	NMV_0971	-1	974315	975325	1011		putative doxidoreductase
RGP_15	cloud	NMV_0982	-2	987925	989154	1230		putative FrpA/FrpC cassette
	shell	NMV_0983	-1	989141	989869	729		hypothetical integral membrane protein
	shell	NMV_0984	-3	989904	990095	192		FrpA/C-like protein
	shell	NMV_0985	-2	990136	990570	435		hypothetical integral membrane protein
	persistent	NMV_0987	1	990907	991446	540		truncated IS1016 group transposase (N-terminal 82% of the protein)
	persistent	NMV_0990	3	992259	994487	2229		putative FrpA/C translocation ATP-binding protein
	cloud	NMV_0992/0993	3	994710	995549	840		ISNme1 transposase (pseudogene)
	persistent	NMV_0995	-3	996135	996695	561	sodC	superoxide dismutase [Cu-Zn]
	cloud	NMV_0996	-3	996930	997097	168		hypothetical protein
RGP_26	shell	NMV_1168	3	1183338	1186343	3006		putative type I restriction-modification system R protein
	cloud	NMV_1169	1	1186450	1187625	1176		putative type I restriction-modification system S protein
	shell	NMV_1170	1	1187674	1189275	1602		putative type I restriction-modification system M protein
	persistent	NMV_1171	-1	1189583	1190920	1338	ribB	3,4-dihydroxy-2-butanone 4-phosphate synthase
	shell	NMV_1172/1173	-2	1191136	1192151	1016		putative glycosyl transferase (pseudogene)
RGP_19	shell	NMV_1206	3	1223442	1223843	402		hypothetical integral membrane protein
	shell	NMV_1208/1209/1210/1211	-1	1223963	1226445	2483		putative type I restriction-modification system M protein (pseudogene)
RGP_1	shell	NMV_1276	-2	1283524	1284033	510		truncated putative baseplate J-like phage protein (C-terminal half of the protein)
	cloud	NMV_1277	-1	1284026	1284226	201		truncated conserved hypothetical phage protein (N-terminal 30% of the protein)
	shell	NMV_1278	-2	1284223	1285368	1146		putative phage tail protein
	cloud	NMV_1279	-1	1285358	1285828	471		conserved hypothetical phage protein
	shell	NMV_1280	-3	1285929	1286990	1062		putative phage maturation peptidase
	shell	NMV_1281	-1	1287221	1287637	417		putative phage tail completion protein
	shell	NMV_1282	-3	1287765	1289090	1326		putative phage head morphogenesis protein
	shell	NMV_1283	-2	1289077	1290645	1569		conserved hypothetical phage protein
	shell	NMV_1284	-3	1290645	1292267	1623		conserved hypothetical phage protein
	shell	NMV_1285	2	1292279	1292791	513		conserved hypothetical phage protein
	shell	NMV_1286	-1	1292759	1293292	534		conserved hypothetical phage protein
	shell	NMV_1287	-2	1293295	1293492	198		conserved hypothetical protein
	shell	NMV_1288	-3	1293489	1293755	267		conserved hypothetical protein
	shell	NMV_1289	-1	1293767	1294108	342		hypothetical protein
	shell	NMV_1290	-2	1294105	1294299	195		hypothetical protein
	cloud	NMV_1291	-1	1294319	1294573	255		hypothetical protein
	persistent	NMV_1292	-3	1294644	1294808	165		hypothetical protein
	shell	NMV_1294	-2	1295014	1295556	543		putative amidase
	shell	NMV_1295	-1	1295699	1296175	477		hypothetical protein
	cloud	NMV_1296	-3	1296222	1296662	441		conserved hypothetical phage protein
	shell	NMV_1297	-1	1296662	1297063	402		conserved hypothetical phage protein
	cloud	NMV_1298	-1	1297262	1298149	888		putative RdgC-like protein
	cloud	NMV_1299	-2	1298194	1298385	192		hypothetical protein
	shell	NMV_1300	-3	1298385	1298906	522	gam	host-nuclease inhibitor phage protein Gam
	shell	NMV_1301	-1	1298921	1299148	228		hypothetical protein
	shell	NMV_1302	-1	1299212	1299379	168		hypothetical protein
	shell	NMV_1303	-3	1299372	1299545	174		hypothetical protein
	shell	NMV_1304	-1	1299542	1299661	120		hypothetical protein
	shell	NMV_1305	-3	1299654	1299920	267		hypothetical protein
RGP_25	cloud	NMV_1358	-2	1343644	1343817	174		hypothetical periplasmic protein
	persistent	NMV_1359	-1	1343831	1344334	504		conserved hypothetical protein
	shell	NMV_1360	-2	1344424	1344906	483		conserved hypothetical integral membrane protein
	shell	NMV_1361	-3	1344903	1345871	969		hypothetical protein
	shell	NMV_1363	-1	1346105	1346350	246		putative toxin
	shell	NMV_1364	-3	1346379	1346756	378		putative antitoxin
RGP_5	cloud	NMV_1383	3	1362321	1362434	114		truncated rubredoxin (N-terminal 75% of the protein)
	persistent	NMV_1384	1	1364923	1366707	1785	nhhA	autotransporter adhesin NhhA
	shell	NMV_1385	3	1366839	1367846	1008		ISNme1 transposase
	cloud	NMV_1386	3	1367982	1368173	192		hypothetical protein
	shell	NMV_1387	-1	1368170	1368676	507		conserved hypothetical phage protein
	shell	NMV_1388	-2	1368679	1368876	198		conserved hypothetical protein
	shell	NMV_1389	-3	1368873	1369139	267		conserved hypothetical protein
	shell	NMV_1390	-1	1369151	1369489	339		hypothetical protein
	persistent	NMV_1391	-2	1369486	1369704	219		hypothetical protein
	persistent	NMV_1392	1	1369717	1369887	171		conserved hypothetical protein
	shell	NMV_1393	-3	1369932	1370114	183		hypothetical protein
	shell	NMV_1394	-2	1370134	1370553	420		hypothetical protein
	shell	NMV_1395	-1	1370525	1370761	237		conserved hypothetical protein
	persistent	NMV_1396	-2	1370764	1370928	165		hypothetical protein
	shell	NMV_1398	-1	1371134	1371679	546		putative amidase
	persistent	NMV_1399	-3	1371987	1372415	429		conserved hypothetical phage protein
	persistent	NMV_1400	-2	1372396	1372830	435		conserved hypothetical phage protein
	shell	NMV_1401	-3	1372983	1373939	957		IS110 family transposase
	persistent	NMV_1402	-3	1374537	1376117	1581	purH	bifunctional purine biosynthesis protein PurH [phosphoribosylaminoimidazolecarboxamide formyltransferase / IMP cyclohydrolase]
	persistent	NMV_1403	-3	1376277	1377500	1224		putative H(+)/Cl(-) exchange transporter ClcA
RGP_9	cloud	NMV_1408	-3	1382274	1382741	468		putative NADPH-quinone dehydrogenase
	shell	NMV_1409	-1	1383344	1383739	396		truncated TspB-like protein (N-terminal third of the protein)
	shell	NMV_1410	-3	1383723	1384040	318		hypothetical protein
	persistent	NMV_1412	-2	1384168	1384446	279		hypothetical protein
	cloud	NMV_1413	-2	1384453	1384737	285		hypothetical integral membrane protein
	persistent	NMV_1414	-1	1384745	1384942	198		hypothetical protein
	persistent	NMV_1415	-3	1384947	1385291	345		conserved hypothetical protein
	cloud	NMV_1416/1417	-1	1385282	1386315	1034		putative phage replication initiation factor (pseudogene)
	cloud	NMV_1418	2	1386767	1386940	174		truncated IS1016 group transposase (internal fragment corresponding to 25% of the protein)
RGP_2	shell	NMV_1477	3	1442712	1443020	309		hypothetical periplasmic protein
	shell	NMV_1478	2	1443641	1443772	132		putative antitoxin
	shell	NMV_1479	1	1443769	1444137	369		putative toxin
	shell	NMV_1481	1	1444267	1444503	237		putative antitoxin
	shell	NMV_1482	2	1444505	1444852	348		putative toxin
	shell	NMV_1483	-3	1444905	1445414	510		hypothetical protein
	shell	NMV_1485	-1	1445426	1445899	474		conserved hypothetical protein
	shell	NMV_1486	2	1446047	1446427	381		conserved hypothetical protein
	cloud	NMV_1487	-1	1446632	1446781	150		hypothetical protein
	cloud	NMV_1488	-2	1446784	1447458	675		conserved hypothetical phage protein
	cloud	NMV_1489	-3	1447455	1447862	408		conserved hypothetical phage protein
	cloud	NMV_1490	-1	1447946	1448419	474		putative phage structural protein
	cloud	NMV_1491	-1	1448477	1449772	1296		putative phage structural protein
	cloud	NMV_1492	-2	1449793	1450704	912		conserved hypothetical phage protein
	cloud	NMV_1493	-2	1450789	1451982	1194		conserved hypothetical phage protein
	cloud	NMV_1494	-3	1451970	1455176	3207		conserved hypothetical phage protein
	cloud	NMV_1495	-1	1455188	1455580	393		conserved hypothetical protein
	cloud	NMV_1496	-2	1455580	1456479	900		conserved hypothetical protein
	cloud	NMV_1497	-1	1456472	1456897	426		hypothetical protein
	cloud	NMV_1499	-2	1456909	1457316	408		conserved hypothetical phage protein
	cloud	NMV_1500	-2	1457419	1465845	8427		conserved hypothetical protein
	cloud	NMV_1501	-1	1465802	1466218	417		hypothetical protein
	cloud	NMV_1502	-2	1466215	1467411	1197		conserved hypothetical phage protein
	shell	NMV_1503	-3	1467675	1468871	1197		putative phage integrase
RGP_4	shell	NMV_1742	-1	1685876	1686277	402		putative MafI immunity protein
	shell	NMV_1743	-2	1686583	1686960	378		putative MafI immunity protein
	shell	NMV_1744	-2	1686991	1687389	399		putative MafI immunity protein
	shell	NMV_1745	-3	1687395	1688072	678		putative MafB alternative C-terminus cassette
	shell	NMV_1746	-1	1688207	1688749	543		conserved hypothetical protein
	shell	NMV_1747	-1	1688876	1689103	228		conserved hypothetical protein
	shell	NMV_1748	-3	1689162	1689485	324		conserved hypothetical protein
	shell	NMV_1749	-2	1689475	1689828	354		putative MafI immunity protein
	shell	NMV_1750	-1	1689812	1690510	699		putative MafB alternative C-terminus cassette
	shell	NMV_1751	-3	1690641	1691018	378		putative MafI immunity protein
	shell	NMV_1752	-3	1691049	1691450	402		putative MafI immunity protein
	cloud	NMV_1753	-1	1691453	1691980	528		putative MafB alternative C-terminus cassette
	shell	NMV_1754	-2	1692028	1692363	336		putative MafI immunity protein
	shell	NMV_1755	-3	1692360	1693091	732		putative MafB alternative C-terminus cassette
	shell	NMV_1756	-2	1693225	1693542	318	mafI2	MafB2 immunity protein
	cloud	NMV_1757	-3	1693545	1694798	1254	mafB2	MafB2 toxin
	shell	NMV_1759	-3	1694802	1695743	942	mafA2	MafA2 lipoprotein
	shell	NMV_1760	-1	1695866	1696255	390		conserved hypothetical protein
	shell	NMV_1761	-2	1696258	1696503	246		conserved hypothetical protein
	shell	NMV_1762	-3	1696581	1696823	243		putative MafI immunity protein
	shell	NMV_1763	-2	1696981	1697400	420		hypothetical protein
	cloud	NMV_1764	-3	1697427	1697675	249		conserved hypothetical protein
	shell	NMV_1765	-2	1697701	1698162	462	mafI	MafB immunity protein
	shell	NMV_1766	-1	1698173	1700572	2400	mafB	MafB toxin
RGP_14	shell	NMV_1831	-2	1758178	1761393	3216		FrpA/C protein
	shell	NMV_1832	-1	1761410	1761916	507		hypothetical integral membrane protein
	shell	NMV_1833	-1	1761950	1762399	450		hypothetical protein
	shell	NMV_1834	-3	1762449	1762955	507		hypothetical integral membrane protein
	shell	NMV_1838	1	1763695	1764363	669		IS1016 group transposase
	persistent	NMV_1839	3	1765650	1766192	543		putative peptidase
RGP_7	cloud	NMV_1909	-3	1834533	1834736	204		hypothetical protein
	shell	NMV_1912	-3	1835301	1836236	936		hypothetical protein
	shell	NMV_1914	-3	1836747	1837190	444		hypothetical integral membrane protein
	shell	NMV_1915	-2	1837249	1838922	1674	tpsS12	putative TpsS12 cassette
	shell	NMV_1916	-2	1839235	1839609	375		conserved hypothetical protein
	shell	NMV_1917	-2	1839628	1841571	1944	tpsS13	putative TpsS13 cassette
	shell	NMV_1918	-3	1841778	1842287	510		hypothetical protein
	shell	NMV_1919	-3	1842294	1848221	5928	tpsA3	haemagglutinin/hemolysin-related protein TpsA3
	persistent	NMV_1920	-3	1848330	1850072	1743	tpsB3	TpsA3 activation/secretion protein TpsB3
	cloud	NMV_1921	-2	1850230	1850382	153		truncated putative bacteriocin/pheromone secretion/processing ATP-binding protein (N-terminal 8% of the protein)
	persistent	NMV_1922	-3	1850481	1850648	168		hypothetical integral membrane protein
	cloud	NMV_1923	-1	1850666	1850968	303		hypothetical protein
	shell	NMV_1924/1925	-3	1851279	1852554	1276		putative bacteriocin/pheromone secretion membrane fusion protein (pseudogene)
	cloud	NMV_1926	-2	1852714	1852974	261		putative bacteriocin/pheromone
	cloud	NMV_1927	-1	1852958	1853137	180		hypothetical integral membrane protein
RGP_6	shell	NMV_1943/1944	-3	1867515	1868181	667		IS1016 group transposase (pseudogene)
	shell	NMV_1945	-2	1868383	1869390	1008		ISNme1 transposase
	shell	NMV_1946	2	1869431	1870270	840		hypothetical protein
	shell	NMV_1948	-2	1870540	1871802	1263		putative bacteriocin/pheromone secretion membrane fusion protein
	shell	NMV_1949	-1	1871804	1873900	2097		putative bacteriocin/pheromone secretion/processing ATP-binding protein
	cloud	NMV_1950	-3	1873935	1874270	336		putative bacteriocin/pheromone
	cloud	NMV_1951	-1	1874294	1874500	207		hypothetical membrane-associated protein
	shell	NMV_1952	-1	1874507	1875670	1164		conserved hypothetical protein
	shell	NMV_1953	-3	1875846	1876049	204		conserved hypothetical protein
	shell	NMV_1955/1956	-3	1876092	1876736	645		putative ParA-like protein (pseudogene)
	persistent	NMV_1958/1959	-2	1877083	1878213	1131		ISNme1 transposase (pseudogene)
RGP_3	shell	NMV_1993	1	1917073	1920321	3249	cas9	CRISPR/Cas system-associated endonuclease Cas9
	shell	NMV_1994	1	1920388	1921302	915	cas1	CRISPR/Cas system-associated Cas1 protein
	shell	NMV_1995	2	1921313	1921621	309	cas2	CRISPR/Cas system-associated Cas2 protein
	cloud	NMV_2002/2003	-3	1923657	1924786	1130		putative bacteriocin/pheromone secretion/processing ATP-binding protein (pseudogene)
	cloud	NMV_2005	-1	1925003	1925338	336		putative bacteriocin/pheromone
	cloud	NMV_2007	-3	1925331	1925750	420		hypothetical integral membrane protein
	cloud	NMV_2009	-3	1925931	1926266	336		putative bacteriocin/pheromone
	shell	NMV_2010	-3	1926288	1926464	177		hypothetical integral membrane protein
	cloud	NMV_2011/2012	-2	1926508	1927656	1149		conserved hypothetical protein (pseudogene)
	cloud	NMV_2014	-1	1927853	1928344	492		hypothetical protein
	cloud	NMV_2015/2016	-3	1928712	1929279	568		truncated putative RepB-like initiator protein (internal fragment corresponding to a third of the protein)
	shell	NMV_2017	-2	1929490	1930422	933		conserved hypothetical protein
	shell	NMV_2018	-2	1930492	1932648	2157		putative TonB-dependent receptor
RGP_18	cloud	NMV_2110	-3	2026917	2027150	234		truncated ISNme1 transposase (C-terminal 23% of the protein)
	cloud	NMV_2111	-3	2027217	2027633	417		conserved hypothetical protein
	persistent	NMV_2112/2113	2	2028356	2029363	1008		ISNme1 transposase (pseudogene)
	cloud	NMV_2114	2	2029733	2030116	384		conserved hypothetical integral membrane protein
RGP_12	cloud	NMV_2207	2	2127638	2128696	1059		putative type II restriction-modification system enzyme Res
	cloud	NMV_2208	1	2128693	2129685	993		putative type II restriction-modification system enzyme Mod
	persistent	NMV_2209	3	2129850	2133200	3351		truncated ATP-dependent DNA helicase HrpA (C-terminal 62% of the protein)
	shell	NMV_2210	-2	2133223	2133645	423		putative very-short-patch-repair endonuclease
	shell	NMV_2211	-2	2133649	2135295	1647		conserved hypothetical protein
	shell	NMV_2212	-1	2135309	2136313	1005		putative cytosine-specific methyltransferase
	cloud	NMV_2213	-1	2136770	2136913	144		truncated ISNme1 transposase (internal fragment corresponding to 14% of the protein)
	cloud	NMV_2214	-2	2136910	2137203	294		truncated ISNme1 transposase (N-terminal third of the protein)
	shell	NMV_2215	2	2137454	2137777	324		conserved hypothetical protein
	persistent	NMV_2216	-3	2137938	2138387	450	comP	minor pilin ComP
	cloud	NMV_2217	-3	2138475	2138774	300	comE4	DNA-binding competence protein ComE4
RGP_13	shell	NMV_2312	3	2227467	2228912	1446	mafB3	MafB3 toxin
	shell	NMV_2313	1	2228878	2229261	384	mafI3	MafB3 immunity protein
	shell	NMV_2314	1	2229550	2230194	645		putative MafB alternative C-terminus cassette
	shell	NMV_2315	2	2230199	2230558	360		putative MafI immunity protein
	shell	NMV_2316	2	2230634	2230846	213		putative MafI immunity protein
	shell	NMV_2317	2	2230943	2231788	846		putative MafB alternative C-terminus cassette
RGP_11	cloud	NMV_2325	2	2234693	2235358	666		putative MafB alternative C-terminus cassette
	shell	NMV_2326	3	2235324	2235530	207		putative MafI immunity protein
	shell	NMV_2328	1	2235709	2236011	303		hypothetical protein
	cloud	NMV_2329	3	2236098	2236706	609		putative MafB alternative C-terminus cassette
	shell	NMV_2330	2	2236703	2237020	318		putative MafI immunity protein
	cloud	NMV_2331	2	2237096	2237830	735		putative MafB alternative C-terminus cassette
	shell	NMV_2332	2	2237834	2238235	402		putative MafI immunity protein
	shell	NMV_2333	1	2238394	2238738	345		hypothetical protein
	cloud	NMV_2334	1	2238772	2238876	105		putative MafB alternative C-terminus cassette
	persistent	NMV_2335	2	2238881	2239237	357		putative MafI immunity protein
	shell	NMV_2337	3	2239410	2239784	375		putative MafI immunity protein
	cloud	NMV_2339	-3	2239851	2240066	216		truncated IS1016 group transposase (C-terminal 38% of the protein)
