# Supplementary material for: Construction of a complete set of Neisseria meningitidis mutants and its use for the phenotypic profiling of this human pathogen
Source: Nat Commun. 2020 Nov 2;11:5541. doi: 10.1038/s41467-020-19347-y (PMC7606547; doi:10.1038/s41467-020-19347-y)
Supplement: Supplementary file 13 — Supplementary Data 10 [file 41467_2020_19347_MOESM13_ESM.xlsx]

## Sheet: Screen results
Label	Gene	Product	Aggregation	Twitching
NMV_0001		putative acetyltransferase	+	+
NMV_0002		conserved hypothetical periplasmic protein	+	+
NMV_0004		conserved hypothetical protein	+	+
NMV_0005		putative arsenate reductase	+	+
NMV_0006		putative periplasmic thioredoxin	+	+
NMV_0007	ftsE	cell division ATP-binding protein FtsE	+	+
NMV_0008	ftsX	cell division protein FtsX	+	+
NMV_0010		putative BolA-like protein	+	+
NMV_0014		conserved hypothetical integral membrane protein	+	+
NMV_0015	kdtA	3-deoxy-D-manno-octulosonic-acid transferase	+	+
NMV_0016	gnd	6-phosphogluconate dehydrogenase, decarboxylating	+	+
NMV_0019	pilE	major pilin PilE	-	N/A
NMV_0026	fkbP	FK506-binding protein	+	+
NMV_0027		conserved hypothetical protein	+	+
NMV_0028		putative glycerate dehydrogenase	+	+
NMV_0031		hypothetical lipoprotein	+	+
NMV_0032	mltA	membrane-bound lytic murein transglycosylase A	+	+
NMV_0033	efeU	ferrous iron permease EfeU	+	+
NMV_0034	efeO	ferrous iron uptake system component EfeO	+	+
NMV_0035	efeB	deferrochelatase/peroxidase EfeB	+	+
NMV_0036		putative PhnA-like protein	+	+
NMV_0038		putative HAD-superfamily hydrolase	+	+
NMV_0039	thiB	thiamine-binding periplasmic protein	+	+
NMV_0040		putative small-conductance mechanosensitive channel protein	+	+
NMV_0041	pncC	nicotinamide-nucleotide amidohydrolase PncC	+	+
NMV_0042	msrAB	peptide methionine sulfoxide reductase MsrA/MsrB [thioredoxin, peptide methionine sulfoxide reductase MsrA / peptide methionine sulfoxide reductase MsrB]	+	+
NMV_0044		conserved hypothetical protein	+	+
NMV_0045	pilC2	type IV pilus-associated protein PilC2	+	+
NMV_0046		conserved hypothetical integral membrane protein	+	+
NMV_0047	pilU	PilT-like protein PilU	+	+
NMV_0048	pilT	type IV pilus retraction ATPase PilT	+ (irregular)	-
NMV_0049		pyridoxal phosphate homeostasis protein	+	+
NMV_0050		hypothetical lipoprotein	+	+
NMV_0051	proC	pyrroline-5-carboxylate reductase	+	+
NMV_0052	dksA	RNA polymerase-binding transcription factor DksA	+	+
NMV_0057	comE1	DNA-binding competence protein ComE1	+	+
NMV_0059		putative oligopeptide transporter	+	+
NMV_0060	rfbC1	dTDP-4-dehydrorhamnose 3,5-epimerase	+	+
NMV_0061	rfbA1	glucose-1-phosphate thymidylyltransferase	+	+
NMV_0062	rfbB1	dTDP-glucose 4,6-dehydratase	+	+
NMV_0063	galE	UDP-glucose 4-epimerase	+	+
NMV_0065		conserved hypothetical protein	+	+
NMV_0066	oatC	capsular polysaccharide O-acetyltransferase OatC	+	+
NMV_0067	siaD	alpha-2,9-polysialyltransferase	+	+
NMV_0069	siaC	sialic acid synthase	+	+
NMV_0070	siaB	N-acylneuraminate cytidylyltransferase	+	+
NMV_0071	siaA	UDP-N-acetylglucosamine 2-epimerase	+	+
NMV_0072	ctrA	polysialic acid capsule export outer-membrane lipoprotein CtrA	+	+
NMV_0073	ctrB	polysialic acid capsule export inner-membrane protein CtrB	+	+
NMV_0074	ctrC	polysialic acid capsule export inner-membrane protein CtrC	+	+
NMV_0075	ctrD	polysialic acid capsule export ATP-binding protein CtrD	+	+
NMV_0076		putative RNA-binding protein	+	+
NMV_0078/0080	dcmH	cytosine-specific methyltransferase (pseudogene)	+	+
NMV_0081	damH	truncated adenine-specific methyltransferase (N-terminal third of the protein)	+	+
NMV_0082	galE	truncated UDP-glucose 4-epimerase (missing the N-terminal third of the protein)	+	+
NMV_0083	rfbB2	dTDP-glucose 4,6-dehydratase	+	+
NMV_0084	rfbA2	glucose-1-phosphate thymidylyltransferase	+	+
NMV_0085	rfbC2	dTDP-4-dehydrorhamnose 3,5-epimerase	+	+
NMV_0086	lipA	polysialic acid capsule modification protein LipA	+	+
NMV_0087	lipB	polysialic acid capsule modification protein LipB	+	+
NMV_0088		conserved hypothetical TPR-containing protein	+	+
NMV_0089	gltS	sodium/glutamate symporter	+	+
NMV_0090		hypothetical lipoprotein	+	+
NMV_0091		hypothetical protein	+	+
NMV_0092		conserved hypothetical protein	+	+
NMV_0093	pykA	pyruvate kinase II	+	+
NMV_0097		hypothetical protein	+	+
NMV_0099		putative bacteriocin/pheromone	+	+
NMV_0102		hypothetical protein	+	+
NMV_0104		putative bacteriocin/pheromone secretion membrane fusion protein	+	+
NMV_0105/0106		putative bacteriocin/pheromone secretion/processing ATP-binding protein (pseudogene)	+	+
NMV_0107		hypothetical protein	+	+
NMV_0111		hypothetical integral membrane protein	+	+
NMV_0112		putative peptidase	+	+
NMV_0113		hypothetical integral membrane protein	+	+
NMV_0114		hypothetical protein	+	+
NMV_0115		hypothetical lipoprotein	+	+
NMV_0116		putative N-acetyltransferase	+	+
NMV_0117	pyrB	aspartate carbamoyltransferase	+	+
NMV_0118	pyrI	aspartate carbamoyltransferase regulatory chain	+	+
NMV_0119		hypothetical integral membrane protein	+	+
NMV_0120	tsaP	secretin-associated protein TsaP	-	N/A
NMV_0123	rmsB	ribosomal RNA small subunit methyltransferase B	+	+
NMV_0125		putative two-component system sensor protein	+	+
NMV_0126		putative two-component system transcriptional regulator protein	+	+
NMV_0127	dprA	DNA processing chain A	+	+
NMV_0128		conserved hypothetical protein	+	+
NMV_0130		hypothetical protein	+	+
NMV_0131		hypothetical integral membrane protein	+	+
NMV_0132		putative DNA-binding protein	+	+
NMV_0133	rsmD	ribosomal RNA small subunit methyltransferase D	+	+
NMV_0135	tuf1	elongation factor Tu	+	+
NMV_0146		hypothetical periplasmic protein	+	+
NMV_0147		conserved hypothetical protein	+	+
NMV_0185	minC	septum site-determining protein MinC	+	+
NMV_0186	minD	septum site-determining protein MinD	+	+
NMV_0188	oxyR	hydrogen peroxide-inducible genes transcriptional activator	+	+
NMV_0191	zupT	zinc transporter ZupT	+	+
NMV_0193	dadA	D-amino acid dehydrogenase	+	+
NMV_0194		putative amino-acid symporter	+	+
NMV_0198	skp	chaperone protein Skp	+	+
NMV_0200		putative zinc metallopeptidase	+	+
NMV_0205		conserved hypothetical integral membrane protein	+	+
NMV_0206		hypothetical integral membrane protein	+	+
NMV_0207	rsmG	ribosomal RNA small subunit methyltransferase G	+	+
NMV_0208		putative ATPase	+	+
NMV_0209	rnhB	ribonuclease HII	+	+
NMV_0211		putative amino-acid symporter	+	+
NMV_0217	rluC	ribosomal large subunit pseudouridine synthase C	+	+
NMV_0219		conserved hypothetical protein	+	+
NMV_0220		hypothetical protein	+	+
NMV_0222	bamE	outer-membrane protein assembly factor BamE	+	+
NMV_0224	aat	leucyl/phenylalanyl-tRNA-protein transferase	+	+
NMV_0226	gap	glyceraldehyde 3-phosphate dehydrogenase	+	+
NMV_0227	rsxB	electron transport complex subunit B	+	+
NMV_0228		putative K(+) efflux antiporter	+	+
NMV_0231	sda	L-serine dehydratase	+	+
NMV_0233		putative Sm-like integral membrane protein	+	+
NMV_0234	prlC	oligopeptidase A	+	+
NMV_0235		putative manganese efflux pump MntP	+	+
NMV_0236	katA	catalase	+	+
NMV_0237/0237.1	rpoN	truncated RNA polymerase sigma-54 factor (pseudogene)	+	+
NMV_0238/0239	pglA	pilin glycosyl transferase A (pseudogene)	+	+
NMV_0240		putative transporter	+	+
NMV_0241		putative sodium-dependent transporter	+	+
NMV_0244	pyrD	dihydroorotate dehydrogenase [quinone]	+	+
NMV_0246		putative MafI immunity protein	+	+
NMV_0247		putative MafI immunity protein	+	+
NMV_0248		conserved hypothetical protein	+	+
NMV_0249		hypothetical protein	+	+
NMV_0250	glnE	bifunctional glutamine synthetase adenylyl-L-tyrosine phosphorylase / adenylyl transferase	+	+
NMV_0254		conserved hypothetical protein	+	+
NMV_0255		putative manganese/divalent cation transporter	+	+
NMV_0256	pxpA	5-oxoprolinase subunit A	+	+
NMV_0257	pxpC	5-oxoprolinase subunit C	+	+
NMV_0258	pxpB	5-oxoprolinase subunit B	+	+
NMV_0259	uvrD	DNA helicase II	+	+
NMV_0260		conserved hypothetical protein	+	+
NMV_0261		putative MafI immunity protein	+	+
NMV_0263		putative MafI immunity protein	+	+
NMV_0265		conserved hypothetical integral membrane protein	+	+
NMV_0266		putative polyamine aminopropyltransferase	+	+
NMV_0267	nuoA	NADH-quinone oxidoreductase chain A	+	+
NMV_0268	nuoB	NADH-quinone oxidoreductase chain B	+	+
NMV_0269	nuoC	NADH-quinone oxidoreductase chain C	+	+
NMV_0270	nuoD	NADH-quinone oxidoreductase chain D	+	+
NMV_0271	nuoE	NADH-quinone oxidoreductase chain E	+	+
NMV_0272	nuoF	NADH-quinone oxidoreductase chain F	+	+
NMV_0273		hypothetical protein	+	+
NMV_0274	nuoG	NADH-quinone oxidoreductase chain G	+	+
NMV_0275	nuoH	NADH-quinone oxidoreductase chain H	+	+
NMV_0276		hypothetical lipoprotein	+	+
NMV_0277	nuoI	NADH-quinone oxidoreductase chain I	+	+
NMV_0278	nuoJ	NADH-quinone oxidoreductase chain J	+	+
NMV_0279	nuoK	NADH-quinone oxidoreductase chain K	+	+
NMV_0280		putative protein adenylyltransferase Fic	+	+
NMV_0281		conserved hypothetical protein	+	+
NMV_0282	nuoL	NADH-quinone oxidoreductase chain L	+	+
NMV_0283	nuoM	NADH-quinone oxidoreductase chain M	+	+
NMV_0284	nuoN	NADH-quinone oxidoreductase chain N	+	+
NMV_0286	ispA	farnesyl diphosphate synthase	+	+
NMV_0287	xseB	exodeoxyribonuclease VII small subunit	+	+
NMV_0288	rsgA	small ribosomal subunit biogenesis GTPase RsgA	+	+
NMV_0289		putative ABC transporter ATP-binding protein	+	+
NMV_0290	ruvA	Holliday junction ATP-dependent DNA helicase RuvA	+	+
NMV_0291		conserved hypothetical periplasmic protein	+	+
NMV_0292	rlpA	endolytic peptidoglycan transglycosylase RlpA	+	+
NMV_0293	trmL	tRNA (cytidine(34)-2'-O)-methyltransferase	+	+
NMV_0294		putative GntX-like protein	+	+
NMV_0295	bioH	pimeloyl-[acyl-carrier protein] methyl ester esterase	+	+
NMV_0296		putative methyltransferase	+	+
NMV_0298		hypothetical integral membrane protein	+	+
NMV_0299		conserved hypothetical protein	+	+
NMV_0300	recQ	ATP-dependent DNA helicase RecQ	+	+
NMV_0301	trpC	indole-3-glycerol phosphate synthase	+	+
NMV_0302		putative hydrolase	+	+
NMV_0304	dsbA1	thiol:disulfide interchange lipoprotein DsbA1	+	+
NMV_0307		putative chaperone SurA	+	+
NMV_0308		putative ribonuclease	+	+
NMV_0309		conserved hypothetical protein	+	+
NMV_0310	purB	adenylosuccinate lyase	+	+
NMV_0311		putative inner-membrane acyltransferase	+	+
NMV_0312		conserved hypothetical protein	+	+
NMV_0313		putative ATP-dependent helicase DinG	+	+
NMV_0315		hypothetical inner-membrane protein	+	+
NMV_0318		putative modification methylase	+	+
NMV_0319		conserved hypothetical protein	+	+
NMV_0320		hypothetical protein	+	+
NMV_0322	phr	deoxyribodopyrimidine photo-lyase	+	+
NMV_0323		putative HTH-type transcriptional regulator	+	+
NMV_0325		conserved hypothetical integral membrane protein	+	+
NMV_0326		putative oxidoreductase	+	+
NMV_0327		putative TonB-dependent receptor	+	+
NMV_0328	dsbA2	thiol:disulfide interchange lipoprotein DsbA2	+	+
NMV_0330		putative cytochrome c biogenesis protein	+	+
NMV_0333	comE2	DNA-binding competence protein ComE2	+	+
NMV_0338		truncated Opc-like protein (C-terminal third of the protein)	+	+
NMV_0341	aroG	phospho-2-dehydro-3-deoxyheptonate aldolase	+	+
NMV_0343		putative adenylate cyclase	+	+
NMV_0345		hypothetical protein	+	+
NMV_0346	autA	autotransporter A	+	+
NMV_0347		conserved hypothetical TPR-containing periplasmic protein	+	+
NMV_0348		conserved hypothetical protein	+	+
NMV_0349		putative metallopeptidase	+	+
NMV_0350		queuosine precursor transporter	+	+
NMV_0351	queF	NADPH-dependent 7-cyano-7-deazaguanine reductase	+	+
NMV_0352	emrA	multidrug export protein A	+	+
NMV_0356	rpmG	50S ribosomal protein L33	+	+
NMV_0363		conserved hypothetical integral membrane protein	+	+
NMV_0364	pilF	type IV pilus extension ATPase PilF	-	N/A
NMV_0365	yacG	DNA gyrase inhibitor YacG	+	+
NMV_0366	coaE	dephospho-CoA kinase	+	+
NMV_0367	pilD	leader peptidase / N-methyltransferase PilD	-	N/A
NMV_0368	pilG	type IV pilus biogenesis protein PilG	-	N/A
NMV_0369	pgi2	glucose-6-phosphate isomerase 2	+	+
NMV_0373		putative branched-chain amino acid aminotransferase	+	+
NMV_0375		conserved hypothetical integral membrane protein	+	+
NMV_0376		LOS assembly protein LapB	+	+
NMV_0377	gloA	lactoylglutathione lyase	+	+
NMV_0378	tspA	TspA protein	+	+
NMV_0379		putative intracellular septation protein A	+	+
NMV_0380		conserved hypothetical protein	+	+
NMV_0381	bolA	BolA-like protein	+	+
NMV_0382		conserved hypothetical periplasmic protein	+	+
NMV_0383		conserved hypothetical protein	+	+
NMV_0384	dtd	D-aminoacyl-tRNA deacylase	+	+
NMV_0385	dusA	tRNA-dihydrouridine(20/20a) synthase	+	+
NMV_0386	gluQ	glutamyl-Q tRNA(Asp) synthetase	+	+
NMV_0387		hypothetical protein	+	+
NMV_0388	tal	transaldolase	+	+
NMV_0390	kdsC	3-deoxy-D-manno-octulosonate 8-phosphate phosphatase	+	+
NMV_0391		putative lipooligosaccharide export system protein LptC	+	+
NMV_0394		putative lipooligosaccharide export system ATP-binding protein LptB	+	+
NMV_0396	mtgA	biosynthetic peptidoglycan transglycosylase	+	+
NMV_0398	aroE	shikimate dehydrogenase (NADP(+))	+	+
NMV_0401		putative AmpG-like permease	+	+
NMV_0402		conserved hypothetical protein	+	+
NMV_0403	frpD	FrpA/C-binding lipoprotein	+	+
NMV_0404		truncated FrpA/C protein (N-terminal 4% of the protein)	+	+
NMV_0405		hypothetical periplasmic protein	+	+
NMV_0407		putative MafI immunity protein	+	+
NMV_0408		putative MafB alternative C-terminus cassette	+	+
NMV_0409	mafI1	MafB1 immunity protein	+	+
NMV_0410	mafB1	MafB1 toxin	+	+
NMV_0413	mafA1	MafA1 lipoprotein	+	+
NMV_0414	anmK	anhydro-N-acetylmuramic acid kinase	+	+
NMV_0418		putative HTH-type transcriptional regulator	+	+
NMV_0419		putative HTH-type transcriptional regulator	+	+
NMV_0420	rmpM	outer membrane protein class 4	+	+
NMV_0423	ettA	energy-dependent translational throttle protein EttA	+	+
NMV_0424		putative transporter	+	+
NMV_0425	galM	aldose 1-epimerase	+	+
NMV_0426	mdxK	maltose phosphorylase	+	+
NMV_0427	pgmB	beta-phosphoglucomutase	+	+
NMV_0428	nadB	L-aspartate oxidase	+	+
NMV_0429		putative small multidrug resistance protein	+	+
NMV_0430	nicA	quinolinate synthase A	+	+
NMV_0431		conserved hypothetical protein	+	+
NMV_0432	nadC	nicotinate-nucleotide pyrophosphorylase [carboxylating]	+	+
NMV_0433		putative HTH-type transcriptional regulator	+	+
NMV_0434	xthA	exodeoxyribonuclease III	+	+
NMV_0440		conserved hypothetical protein	+	+
NMV_0441		hypothetical protein	+	+
NMV_0443	putA	bifunctional PutA protein [proline dehydrogenase / delta-1-pyrroline-5-carboxylate dehydrogenase]	+	+
NMV_0444	putP	sodium/proline symporter	+	+
NMV_0446		putative ubiquinone biosynthesis accessory factor UbiK	+	+
NMV_0447		putative Mg chelatase-like protein	+	+
NMV_0448		putative FtsN-like protein	+	+
NMV_0449	dsbA3	thiol:disulfide interchange protein DsbA3	+	+
NMV_0451		putative methyltransferase	+	+
NMV_0452		putative transcriptional regulator MraZ	+	+
NMV_0453	rsmH	ribosomal RNA small subunit methyltransferase H	+	+
NMV_0457		putative phosphoethanolamine transferase	+	+
NMV_0459		hypothetical periplasmic protein	+	+
NMV_0461		conserved hypothetical TPR-containing periplasmic protein	+	+
NMV_0470		putative permease	+	+
NMV_0472	prpB	2-methylisocitrate lyase	+	+
NMV_0473	prpC	2-methylcitrate synthase	+	+
NMV_0474		putative fatty acid desaturase	+	+
NMV_0475		putative transporter	+	+
NMV_0476	acnA	aconitate hydratase 1	+	+
NMV_0477	prpF	2-methyl-aconitate isomerase	+	+
NMV_0478	ackA2	acetate kinase 2	+	+
NMV_0479		conserved hypothetical protein	+	+
NMV_0480		putative HTH-type transcriptional regulator	+	+
NMV_0481		hypothetical protein	+	+
NMV_0482		putative NnrS-like protein	+	+
NMV_0483		putative prephenate dehydrogenase	+	+
NMV_0484		putative hydrolase	+	+
NMV_0485/0485.1	opaA	opacity protein A (pseudogene)	+	+
NMV_0488		putative transporter	+	+
NMV_0489		putative transporter	+	+
NMV_0490	pheA	bifunctional chorismate mutase/prephenate dehydratase	+	+
NMV_0491	recO	DNA repair protein RecO	+	+
NMV_0493		hypothetical protein	+	+
NMV_0494		conserved hypothetical integral membrane protein	+	+
NMV_0496		putative NUDIX hydrolase	+	+
NMV_0498	rimK/L	ribosomal RNA large subunit methyltransferase K/L	+	+
NMV_0499		conserved hypothetical protein	+	+
NMV_0500	amiC	N-acetylmuramoyl-L-alanine amidase AmiC	+	+
NMV_0504		putative protein adenylyltransferase	+	+
NMV_0506	tbp2	transferrin-binding protein 2	+	+
NMV_0507	tbp1	transferrin-binding protein 1	+	+
NMV_0508		putative spermidine/putrescine-binding lipoprotein	+	+
NMV_0510		putative phospholipase A1	+	+
NMV_0511		conserved hypothetical integral membrane protein	+	+
NMV_0513		hypothetical periplasmic protein	+	+
NMV_0514	speA	biosynthetic arginine decarboxylase	+	+
NMV_0515	speB	agmatinase	+	+
NMV_0516		putative transporter	+	+
NMV_0517		conserved hypothetical periplasmic protein	+	+
NMV_0519	bioF	8-amino-7-oxonoanoate synthase	+	+
NMV_0520		conserved hypothetical protein	+	+
NMV_0521	bioC	malonyl-[acyl-carrier protein] O-methyltransferase	+	+
NMV_0522		conserved hypothetical TPR-containing protein	+	+
NMV_0523		hypothetical protein	+	+
NMV_0524		putative ATP/GTP-binding protein	+	+
NMV_0525		hypothetical protein	+	+
NMV_0526		conserved hypothetical protein	+	+
NMV_0527		truncated TspB protein (N-terminal third of the protein)	+	+
NMV_0529		hypothetical protein	+	+
NMV_0530		hypothetical integral membrane protein	+	+
NMV_0531		hypothetical protein	+	+
NMV_0532		conserved hypothetical protein	+	+
NMV_0533/0534		putative phage replication initiation factor (pseudogene)	+	+
NMV_0537	tpsS1	putative TpsS1 cassette	+	+
NMV_0538/0539		conserved hypothetical protein (pseudogene)	+	+
NMV_0540	tpsS2	putative TpsS2 cassette	+	+
NMV_0541		conserved hypothetical protein	+	+
NMV_0542	tpsS3	putative TpsS3 cassette	+	+
NMV_0545		conserved hypothetical protein	+	+
NMV_0546		conserved hypothetical protein	+	+
NMV_0547	tpsA	truncated haemagglutinin/hemolysin-related protein TpsA (C-terminal 90% of the protein)	+	+
NMV_0550		IS605 family transposase protein A	+	+
NMV_0554		putative replication initiation protein	+	+
NMV_0555	tpsB1	TpsA1 activation/secretion protein TpsB1	+	+
NMV_0556	tpsA1	haemagglutinin/hemolysin-related protein TpsA1	+	+
NMV_0557		hypothetical protein	+	+
NMV_0558		putative haemagglutinin/hemolysin-related protein	+	+
NMV_0562	tpsS4	putative TpsS4 cassette (C-terminal 85%)	+	+
NMV_0563		conserved hypothetical protein	+	+
NMV_0564		conserved hypothetical protein	+	+
NMV_0565	tpsS5	putative TpsS5 cassette	+	+
NMV_0566		hypothetical protein	+	+
NMV_0567	tpsS6	putative TpsS6 cassette	+	+
NMV_0568		hypothetical protein	+	+
NMV_0570		hypothetical protein	+	+
NMV_0571	tpsS7	putative TpsS7 cassette	+	+
NMV_0572		conserved hypothetical protein	+	+
NMV_0573	tpsS8	putative TpsS8 cassette	+	+
NMV_0574		hypothetical integral membrane protein	+	+
NMV_0576		hypothetical protein	+	+
NMV_0578		hypothetical protein	+	+
NMV_0581		conserved hypothetical protein	+	+
NMV_0582		conserved hypothetical protein	+	+
NMV_0583		conserved hypothetical protein	+	+
NMV_0584		conserved hypothetical protein	+	+
NMV_0585		truncated putative replication initiation protein	+	+
NMV_0587	tpsA2	haemagglutinin/hemolysin-related protein TpsA2	+	+
NMV_0588		hypothetical lipoprotein	+	+
NMV_0590	tpsS9	putative TpsS9 cassette	+	+
NMV_0591		hypothetical lipoprotein	+	+
NMV_0592		hypothetical lipoprotein	+	+
NMV_0595	tpsS10	putative TpsS10 cassette	+	+
NMV_0596		hypothetical protein	+	+
NMV_0597		putative FrpA/C-activating lysine-acyltransferase	+	+
NMV_0598	tpsB2	TpsA2 activation/secretion protein TpsB2	+	+
NMV_0601		conserved hypothetical protein	+	+
NMV_0602		conserved hypothetical protein	+	+
NMV_0603		conserved hypothetical protein	+	+
NMV_0604		hypothetical protein	+	+
NMV_0608		hypothetical protein	+	+
NMV_0610		hypothetical protein	+	+
NMV_0611		putative VapD-like protein	+	+
NMV_0621		hypothetical protein	+	+
ΔNMV_0526/0621		whole Tps island deleted (between NMV_0526 and NMV_0621)	+	+
NMV_0622		hypothetical protein	+	+
NMV_0623		hypothetical integral membrane protein	+	+
NMV_0624		putative FrpA/C secretion adaptor protein	+	+
NMV_0625		putative TolC outer membrane protein	+	+
NMV_0628	relA	GTP pyrophosphokinase	+	+
NMV_0629	grxB	glutaredoxin 2	+	+
NMV_0630		hypothetical integral membrane protein	+	+
NMV_0632		putative heavy metal transport protein	+	+
NMV_0633		conserved hypothetical protein	+	+
NMV_0634		putative metallopeptidase	+	+
NMV_0636	tonB	protein TonB	+	+
NMV_0637	exbB	biopolymer transport ExbB protein	+	+
NMV_0638	exbD	biopolymer transport ExbD protein	+	+
NMV_0640		conserved hypothetical protein	+	+
NMV_0641		putative metallopeptidase	+	+
NMV_0644	ccoQ	cytochrome c oxidase polypeptide IV	+	+
NMV_0647		conserved hypothetical integral membrane protein	+	+
NMV_0648	recC	exodeoxyribonuclease V gamma chain	+	+
NMV_0649		putative p-aminobenzoyl-glutamate transport protein	+	+
NMV_0651		hypothetical protein	+	+
NMV_0652	mtrR	HTH-type transcriptional regulator MtrR	+	+
NMV_0653	mtrC	membrane fusion protein MtrC	+	+
NMV_0654	mtrD	drug efflux transport protein MtrD	+	+
NMV_0655	mtrE	outer-membrane lipoprotein MtrE	+	+
NMV_0656		hypothetical protein	+	+
NMV_0657		putative L-lactate permease-related protein	+	+
NMV_0658		putative HTH-type transcriptional regulator	+	+
NMV_0659		truncated putative acetyltransferase (N-terminal half of the protein)	+	+
NMV_0660		hypothetical protein	+	+
NMV_0661	gdhA	NADP-specific glutamate dehydrogenase	+	+
NMV_0664/0665		truncated putative Tat-translocated NosX-like protein (pseudogene)	+	+
NMV_0666		putative sodium-dependent transporter	+	+
NMV_0667	rfaK	alpha 1,2 N-acetylglucosamine transferase	+	+
NMV_0668	lgtF	beta-1,4-glucosyltransferase	+	+
NMV_0669	fabB	3-oxoacyl-(acyl-carrier-protein) synthase I	+	+
NMV_0672		conserved hypothetical protein	+	+
NMV_0674		conserved hypothetical integral membrane protein	+	+
NMV_0675		conserved hypothetical protein	+	+
NMV_0676	ubiD	3-octaprenyl-4-hydroxybenzoate carboxy-lyase	+	+
NMV_0677		putative AsmA-like protein	+	+
NMV_0678		putative phospho-2-dehydro-3-deoxyheptonate aldolase	+	+
NMV_0682		putative L-asparaginase I	+	+
NMV_0683		putative metal-dependent deoxyribonuclease	+	+
NMV_0685	ldhA	D-lactate dehydrogenase	+	+
NMV_0687	rppH	RNA pyrophosphohydrolase	+	+
NMV_0689	proQ	RNA-binding protein ProQ	+	+
NMV_0690	aroC	chorismate synthase	+	+
NMV_0691	trmA	tRNA/tmRNA	+	+
NMV_0692	tyrB	aromatic-amino-acid aminotransferase	+	+
NMV_0696	gcvP	glycine dehydrogenase [decarboxylating]	+	+
NMV_0697		hypothetical integral membrane protein	+	+
NMV_0698		putative lipolytic enzyme	+	+
NMV_0699	tag	DNA-3-methyladenine glycosylase I	+	+
NMV_0700		conserved hypothetical lipoprotein	+	+
NMV_0701		conserved hypothetical protein	+	+
NMV_0702		conserved hypothetical integral membrane protein	+	+
NMV_0703	hemO	heme oxygenase HemO	+	+
NMV_0704	hpuB	hemoglobin-haptoglobin utilization protein B	+	+
NMV_0706		putative antitoxin	+	+
NMV_0707		putative toxin	+	+
NMV_0709		conserved hypothetical protein	+	+
NMV_0710		putative peptidase	+	+
NMV_0711		putative phosphatase	+	+
NMV_0712	apt	adenine phosphoribosyltransferase	+	+
NMV_0714	rpoZ	DNA-directed RNA polymerase omega chain	+	+
NMV_0715	spoT	guanosine-3',5'-bis(diphosphate) 3'-pyrophophohydrolase	+	+
NMV_0721	comE3	DNA-binding competence protein ComE3	+	+
NMV_0722		truncated hypothetical protein	+	+
NMV_0723		hypothetical protein	+	+
NMV_0724	prmB	50S ribosomal protein L3 glutamine methyltransferase	+	+
NMV_0726		conserved hypothetical periplasmic protein	+	+
NMV_0727		conserved hypothetical protein	+	+
NMV_0728		conserved hypothetical protein	+	+
NMV_0733		putative leucine-responsive regulatory protein	+	+
NMV_0735	dsbB	disulfide bond formation protein B	+	+
NMV_0736		putative transcriptional regulatory protein	+	+
NMV_0737		putative amino-acid symporter	+	+
NMV_0738		putative hemolysin III	+	+
NMV_0739		conserved hypothetical integral membrane protein	+	+
NMV_0740		putative GTP-binding protein	+	+
NMV_0743	rimP	ribosome maturation factor RimP	+	+
NMV_0745	eptA	phosphoethanolamine transferase EptA	+	+
NMV_0746		putative NAD(P)H nitroreductase	+	+
NMV_0747/0747.1	opaB	opacity protein B (pseudogene)	+	+
NMV_0748		conserved hypothetical periplasmic protein	+	+
NMV_0749/0750	aniA	copper-containing nitrite reductase (pseudogene)	+	+
NMV_0752/0753	norB	nitric oxide reductase subunit B (pseudogene)	+	+
NMV_0754		putative glutathione peroxidase	+	+
NMV_0755		putative murein tetrapeptide carboxypeptidase	+	+
NMV_0756		conserved hypothetical protein	+	+
NMV_0757		putative HTH-type transcriptional regulator	+	+
NMV_0758		conserved hypothetical lipoprotein	+	+
NMV_0760		putative tellurite resistance protein TehB	+	+
NMV_0765	trkA	Trk system potassium uptake protein TrkA	+	+
NMV_0766	fumA	fumarate hydratase class I	+	+
NMV_0767		putative amino acid-binding lipoprotein	+	+
NMV_0768		hypothetical protein	+	+
NMV_0769		hypothetical protein	+	+
NMV_0770	metZ	O-succinylhomoserine sulfhydrylase	+	+
NMV_0771		conserved hypothetical protein	+	+
NMV_0772	rsmJ	ribosomal RNA small subunit methyltransferase J	+	+
NMV_0773		putative two-component system transcriptional regulator protein	+	+
NMV_0774		putative two-component system sensor protein	+	+
NMV_0776	gpmA	2,3-bisphosphoglycerate-dependent phosphoglycerate mutase	+	+
NMV_0777		putative tellurite resistance protein TehA	+	+
NMV_0782		putative modification methylase	+	+
NMV_0783/0784		conserved hypothetical protein (pseudogene)	+	+
NMV_0786		putative spermidine/putrescine-binding lipoprotein	+	+
NMV_0787		conserved hypothetical integral membrane protein	+	+
NMV_0788		conserved hypothetical lipoprotein	+	+
NMV_0789		putative HTH-type transcriptional regulator	+	+
NMV_0791		conserved hypothetical protein	+	+
NMV_0792		hypothetical protein	+	+
NMV_0795		putative protease SohB	+	+
NMV_0796		putative transporter	+	+
NMV_0800		putative 2-hydroxy-3-oxopropionate reductase	+	+
NMV_0801	hisB	imidazoleglycerol-phosphate dehydratase	+	+
NMV_0802	hisC	histidinol-phosphate aminotransferase	+	+
NMV_0803	hisD	histidinol dehydrogenase	+	+
NMV_0804		conserved hypothetical protein	+	+
NMV_0805	hisG	ATP phosphoribosyltransferase	+	+
NMV_0806		putative SCO1-like lipoprotein	+	+
NMV_0809		putative prophage integrase	+	+
NMV_0810	fitA	antitoxin FitA	+	+
NMV_0811	fitB	toxin FitB	+	+
NMV_0813		conserved hypothetical protein	+	+
NMV_0816		hypothetical protein	+	+
NMV_0817		putative prophage regulator protein	+	+
NMV_0818		putative prophage repressor protein	+	+
NMV_0819		hypothetical protein	+	+
NMV_0821		putative prophage DNA primase	+	+
NMV_0822		conserved hypothetical integral membrane protein	+	+
NMV_0823	ilvI	acetolactate synthase large subunit	+	+
NMV_0824	ilvH	acetolactate synthase small subunit	+	+
NMV_0825		putative monooxygenase	+	+
NMV_0826	ilvC	ketol-acid reductoisomerase (NADP(+))	+	+
NMV_0827	argF	ornithine carbamoyltransferase	+	+
NMV_0828	acnB	aconitate hydratase 2	+	+
NMV_0830		putative lipooligosaccharide export system permease protein LptF	+	+
NMV_0831	pepA	cytosol aminopeptidase	+	+
NMV_0832	holC	DNA polymerase III chi subunit	+	+
NMV_0833		putative membrane-associated peptidyl-prolyl isomerase	+	+
NMV_0834	purN	phosphoribosylglycinamide formyltransferase	+	+
NMV_0835		conserved hypothetical periplasmic protein	+	+
NMV_0836		putative OsmC-like protein	+	+
NMV_0837		putative HTH-type transcriptional regulator	+	+
NMV_0838		putative lysine exporter LysO	+	+
NMV_0839		putative HTH-type transcriptional regulator	+	+
NMV_0841	gshB	glutathione synthetase	+	+
NMV_0842	dgk	diacylglycerol kinase	+	+
NMV_0843		conserved hypothetical periplasmic protein	+	+
NMV_0845	fadD1	long-chain-fatty-acid-CoA-ligase	+	+
NMV_0848	lbpB	lactoferrin-binding protein B	+	+
NMV_0849	lbpA	lactoferrin-binding protein A	+	+
NMV_0851	rpoD	RNA polymerase sigma factor RpoD	+	+
NMV_0855		H.8 outer-membrane lipoprotein	+	+
NMV_0856		conserved hypothetical protein	+	+
NMV_0857		conserved hypothetical protein	+	+
NMV_0859/0860		truncated putative HTH-type transcriptional regulator (pseudogene)	+	+
NMV_0860.1		truncated conserved hypothetical periplasmic protein (N-terminal 70% of the protein)	+	+
NMV_0861	ogt	methylated-DNA-protein-cysteine methyltransferase	+	+
NMV_0862	rfaF	ADP-heptose:LPS heptosyltransferase II	+	+
NMV_0863	smpB	SsrA-binding protein	+	+
NMV_0865/0866	autB	putative autotransporter B (pseudogene)	+	+
NMV_0869		H.8-like outer-membrane lipoprotein	+	+
NMV_0870		putative FKBP-type peptidyl-prolyl cis-trans isomerase SlyD	+	+
NMV_0871		putative phytoene synthase	+	+
NMV_0872		conserved hypothetical protein	+	+
NMV_0875	ackA1	acetate kinase 1	+	+
NMV_0876		hypothetical protein	+	+
NMV_0878		putative transporter	+	+
NMV_0879	dnaQ	DNA polymerase III epsilon subunit	+	+
NMV_0883		putative periplasmic nuclease	+	+
NMV_0884		putative amino acid ABC transporter permease protein	+	+
NMV_0885		conserved hypothetical integral membrane protein	+	+
NMV_0887	pncB	nicotinate phosphoribosyltransferase	+	+
NMV_0888		putative segregation and condensation protein A	+	+
NMV_0889		hypothetical integral membrane protein	+	+
NMV_0890	tcdA	tRNA threonylcarbamoyladenosine dehydratase	+	+
NMV_0891		putative universal stress protein	+	+
NMV_0892	rph	ribonuclease PH	+	+
NMV_0894		putative TonB-dependent receptor	+	+
NMV_0895		conserved hypothetical protein	+	+
NMV_0896		putative carbon starvation protein A	+	+
NMV_0898		hypothetical lipoprotein	+	+
NMV_0899		conserved hypothetical protein	+	+
NMV_0900	gabD	succinate-semialdehyde dehydrogenase [NADP+]	+	+
NMV_0901		conserved hypothetical protein	+	+
NMV_0902		conserved hypothetical integral membrane protein	+	+
NMV_0903	surE	5'-nucleotidase SurE	+	+
NMV_0904		putative metallopeptidase	+	+
NMV_0905		putative acyl-CoA thioester hydrolase	+	+
NMV_0906		hypothetical membrane protein	+	+
NMV_0907	recX	regulatory protein RecX	+	+
NMV_0908	gph	phosphoglycolate phosphatase	+	+
NMV_0909	gdhB	NAD-specific glutamate dehydrogenase	+	+
NMV_0910		conserved hypothetical periplasmic protein	+	+
NMV_0911		putative tautomerase	+	+
NMV_0912	alaA	glutamate-pyruvate aminotransferase AlaA	+	+
NMV_0913	clpB	chaperone ClpB	+	+
NMV_0915		hypothetical protein	+	+
NMV_0916		conserved hypothetical lipoprotein	+	+
NMV_0917		putative exopolyphosphatase	+	+
NMV_0919		conserved hypothetical protein	+	+
NMV_0919.1/0920*	opaC	opacity protein C (pseudogene) *deleted with neighbouring gene NMV_0921 because it was not possible to design specific primers	+	+
NMV_0921		conserved hypothetical protein	+	+
NMV_0924		putative murein lytic transglycosylase	+	+
NMV_0927		putative transporter	+	+
NMV_0928	fumC	fumarate hydratase class II	+	+
NMV_0930		putative ferredoxin	+	+
NMV_0932		putative dioxygenase	+	+
NMV_0933		putative DnaQ-like exonuclease	+	+
NMV_0937		truncated TonB-dependent siderophore receptor (C-terminal 15% of the protein)	+	+
NMV_0938	dinB	DNA polymerase IV	+	+
NMV_0939	rep	ATP-dependent DNA helicase Rep	+	+
NMV_0940	aroD	3-dehydroquinate dehydratase	+	+
NMV_0941	recA	RecA protein	+	+
NMV_0942		putative DNA-binding protein	+	+
NMV_0944	mutL	DNA mismatch repair protein MutL	+	+
NMV_0945		conserved hypothetical protein	+	+
NMV_0946		putative O-methyltransferase	+	+
NMV_0947		conserved hypothetical TPR-containing lipoprotein	+	+
NMV_0948	purE	N5-carboxyaminoimidazole ribonucleotide mutase	+	+
NMV_0949		putative lactate utilization protein B	+	+
NMV_0950		putative lactate utilization protein C	+	+
NMV_0951		putative lactate utilization protein A	+	+
NMV_0953		putative transporter	+	+
NMV_0954		putative cardiolipin synthase	+	+
NMV_0955		putative endopeptidase	+	+
NMV_0956	aroA	3-phosphoshikimate 1-carboxyvinyltransferase	+	+
NMV_0958	porA	major outer-membrane protein P.IA	+	+
NMV_0959		putative Xaa-Pro aminopeptidase	+	+
NMV_0960		putative transporter	+	+
NMV_0964	tpsS11	putative TpsS11 cassette	+	+
NMV_0965		conserved hypothetical protein	+	+
NMV_0970		conserved hypothetical protein	+	+
NMV_0971		putative doxidoreductase	+	+
NMV_0972		putative ATP-dependent RNA helicase	+	+
NMV_0973	dusB	tRNA-dihydrouridine synthase B	+	+
NMV_0975	ruvC	crossover junction endodeoxyribonuclease RuvC	+	+
NMV_0976	lpxL	lipid A biosynthesis lauroyltransferase	+	+
NMV_0979		putative ribonuclease H-like protein	+	+
NMV_0980	pepN	aminopeptidase N	+	+
NMV_0981		FrpA/C protein	+	+
NMV_0982		putative FrpA/FrpC cassette	+	+
NMV_0983		hypothetical integral membrane protein	+	+
NMV_0984		FrpA/C-like protein	+	+
NMV_0985		hypothetical integral membrane protein	+	+
NMV_0990		putative FrpA/C translocation ATP-binding protein	+	+
NMV_0995	sodC	superoxide dismutase [Cu-Zn]	+	+
NMV_0996		hypothetical protein	+	+
NMV_0997	mutY	adenine DNA glycosylase	+	+
NMV_0998/0999		putative alcohol dehydrogenase (pseudogene)	+	+
NMV_1001	edd	phosphogluconate dehydratase	+	+
NMV_1004	glk	glucokinase	+	+
NMV_1005	hexR	HTH-type transcriptional repressor HexR	+	+
NMV_1006	pgi1	glucose-6-phosphate isomerase 1	+	+
NMV_1007		conserved hypothetical protein	+	+
NMV_1014		putative alternative ribosome-rescue factor A	+	+
NMV_1017		hypothetical protein	+	+
NMV_1019	iscR	iron-sulphur cluster-assembly HTH-type transcriptional repressor IscR	+	+
NMV_1020	lldD	L-lactate dehydrogenase	+	+
NMV_1021		putative type III restriction-modification system enzyme Res	+	+
NMV_1022/1023		putative type III restriction-modification system enzyme Mod (pseudogene)	+	+
NMV_1024	truB	tRNA pseudouridine synthase B	+	+
NMV_1025	rbfA	ribosome-binding factor A	+	+
NMV_1027	argD	acetylornithine/succinyldiaminopimelate aminotransferase	+	+
NMV_1028		conserved hypothetical protein	+	+
NMV_1029/1029.1		hypothetical lipoprotein (pseudogene)	+	+
NMV_1030		putative ATP-dependent RNA helicase	+	+
NMV_1031	rlmK/L	ribosomal RNA large subunit methyltransferase K/L	+	+
NMV_1033	drnN	iron-sulfur cluster repair protein DnrN	+	+
NMV_1035	xseA	exodeoxyribonuclease VII large subunit	+	+
NMV_1036		putative transporter	+	+
NMV_1037	rluB	ribosomal large subunit pseudouridine synthase B	+	+
NMV_1039		putative iron/sulphur-binding oxidoreductase	+	+
NMV_1041		conserved hypothetical protein	+	+
NMV_1044		putative transporter	+	+
NMV_1045		putative aldehyde dehydrogenase-like protein	+	+
NMV_1046		conserved hypothetical protein	+	+
NMV_1047		putative ribosomal RNA small subunit methyltransferase	+	+
NMV_1048		conserved hypothetical protein	+	+
NMV_1049		putative tRNA (cytidine/uridine-2'-O-)-methyltransferase TrmJ	+	+
NMV_1050	suhB	inositol-1-monophosphatase	+	+
NMV_1051/1052		putative TonB-dependent receptor protein (pseudogene)	+	+
NMV_1053		conserved hypothetical protein	+	+
NMV_1054		putative pyruvate dehydrogenase E3 component	+	+
NMV_1059		putative hydrolase/isomerase	+	+
NMV_1060		putative pre-16S rRNA nuclease	+	+
NMV_1061		conserved hypothetical protein	+	+
NMV_1062		conserved hypothetical protein	+	+
NMV_1063		putative metallopeptidase	+	+
NMV_1064	prc	carboxy-terminal processing protease	+	+
NMV_1065	uvrB	UvrABC system protein B	+	+
NMV_1066		hypothetical protein	+	+
NMV_1067		hypothetical protein	+	+
NMV_1068	trmB	tRNA (guanine-N(7)-)-methyltransferase	+	+
NMV_1069		conserved hypothetical TPR-containing protein	+	+
NMV_1070	uvrC	UvrABC system protein C	+	+
NMV_1071		putative cation-transporting ATPase	+	+
NMV_1076	rplI	50S ribosomal protein L9	+	+
NMV_1078		conserved hypothetical integral membrane protein	+	+
NMV_1080		hypothetical protein	+	+
NMV_1081		hypothetical periplasmic protein	+	+
NMV_1082		putative uracil permease	+	+
NMV_1084	tig	trigger factor	+	+
NMV_1085	clpP	ATP-dependent Clp protease proteolytic subunit	+	+
NMV_1087	pilW	type IV pilus biogenesis lipoprotein PilW	-	N/A
NMV_1088	rlmN	dual-specificity RNA methyltransferase RlmN	+	+
NMV_1089	ndk	nucleoside diphosphate kinase	+	+
NMV_1090		putative ATPase	+	+
NMV_1091	frmB	S-formylglutathione hydrolase FrmB	+	+
NMV_1092	frmA	S-(hydroxymethyl)glutathione dehydrogenase	+	+
NMV_1093		putative HTH-type transcriptional regulator	+	+
NMV_1096	cmk	cytidylate kinase	+	+
NMV_1097/1097.1/1098		putative sodium-dependent transporter (pseudogene)	+	+
NMV_1100	rsuA	ribosomal small subunit pseudouridine synthase A	+	+
NMV_1101	mltD	membrane-bound lytic murein transglycosylase D	+	+
NMV_1103	mutM	formamidopyrimidine-DNA glycosylase	+	+
NMV_1104	plsC	1-acyl-sn-glycerol-3-phosphate acyltransferase	+	+
NMV_1105		hypothetical periplasmic protein	+	+
NMV_1107		conserved hypothetical protein	+	+
NMV_1109		putative ferredoxin-like protein	+	+
NMV_1111	eno	enolase	+	+
NMV_1112		conserved hypothetical integral membrane protein	+	+
NMV_1114	panD	aspartate 1-decarboxylase precursor	+	+
NMV_1115	mfd	transcription-repair coupling factor	+	+
NMV_1118	mltB	membrane-bound lytic murein transglycosylase B	+	+
NMV_1120		putative site-specific recombinase	+	+
NMV_1121		putative transporter	+	+
NMV_1122	fadD2	long-chain-fatty-acid-CoA ligase	+	+
NMV_1123		putative TonB-dependent receptor	+	+
NMV_1124		conserved hypothetical periplasmic protein	+	+
NMV_1125		putative alginate O-acetylase AlgI	+	+
NMV_1128		putative heavy-metal scavenger protein	+	+
NMV_1129/1130		putative methyltransferase (pseudogene)	+	+
NMV_1131		conserved hypothetical protein	+	+
NMV_1132	glxK	glycerate kinase	+	+
NMV_1133		putative low molecular weight protein-tyrosine-phosphatase	+	+
NMV_1134		putative cation uptake HTH-type transcriptional regulator	+	+
NMV_1135		putative GTPase	+	+
NMV_1136	ppiA	peptidyl-prolyl cis-trans isomerase A	+	+
NMV_1136.1/1137		putative type III restriction-modification system enzyme Mod (pseudogene)	+	+
NMV_1138		putative type III restriction-modification system enzyme Res	+	+
NMV_1139	ttcA	tRNA-cytidine(32) 2-sulfurtransferase	+	+
NMV_1141		conserved hypothetical protein	+	+
NMV_1142		putative Cys-tRNA(Pro)/Cys-tRNA(Cys) deacylase	+	+
NMV_1143		putative DnaJ-like protein	+	+
NMV_1144		putative transporter	+	+
NMV_1145	aspA	aspartate ammonia-lyase	+	+
NMV_1146		conserved hypothetical periplasmic protein	+	+
NMV_1147	leuB	3-isopropylmalate dehydrogenase	+	+
NMV_1148		conserved hypothetical protein	+	+
NMV_1149	leuD	3-isopropylmalate dehydratase small subunit	+	+
NMV_1150		hypothetical lipoprotein	+	+
NMV_1151	leuC	3-isopropylmalate dehydratase large subunit	+	+
NMV_1152		putative glutamate-cysteine ligase	+	+
NMV_1153		putative DNA repair protein RadC	+	+
NMV_1154	queH	epoxyqueuosine reductase QueH	+	+
NMV_1155		conserved hypothetical membrane-associated protein	+	+
NMV_1156	hflX	GTPase HflX	+	+
NMV_1160		conserved hypothetical protein	+	+
NMV_1161	thrC	threonine synthase	+	+
NMV_1162		conserved hypothetical lipoprotein	+	+
NMV_1163		putative transporter	+	+
NMV_1164		putative HTH-type transcriptional regulator	+	+
NMV_1165		hypothetical protein	+	+
NMV_1166		hypothetical protein	+	+
NMV_1167	rarA	replication-associated recombination protein A	+	+
NMV_1168		putative type I restriction-modification system R protein	+	+
NMV_1169		putative type I restriction-modification system S protein	+	+
NMV_1170		putative type I restriction-modification system M protein	+	+
NMV_1172/1173		putative glycosyl transferase (pseudogene)	+	+
NMV_1175		conserved hypothetical protein	+	+
NMV_1177	purM	phosphoribosylformylglycinamidine cyclo-ligase	+	+
NMV_1178		putative two-component system transcriptional regulator protein	+	+
NMV_1179		putative two-component system sensor protein	+	+
NMV_1181	mobA	molybdenum cofactor guanylyltransferase	+	+
NMV_1183		conserved hypothetical protein	+	+
NMV_1184		conserved hypothetical periplasmic protein	+	+
NMV_1185	rpe	ribulose-phosphate 3-epimerase	+	+
NMV_1186	ruvB	Holliday junction ATP-dependent DNA helicase RuvB	+	+
NMV_1187		conserved hypothetical protein	+	+
NMV_1189		putative ABC transporter ATP-binding protein	+	+
NMV_1190		conserved hypothetical protein	+	+
NMV_1193	recR	recombination protein RecR	+	+
NMV_1194		hypothetical periplasmic protein	+	+
NMV_1197	recD	exodeoxyribonuclease V alpha chain	+	+
NMV_1198		putative methyltransferase	+	+
NMV_1199	lon	ATP-dependent protease Lon	+	+
NMV_1200	hup	DNA-binding protein HU	+	+
NMV_1201		hypothetical periplasmic protein	+	+
NMV_1202	hom	homoserine dehydrogenase	+	+
NMV_1203		conserved hypothetical protein	+	+
NMV_1204		putative ABC transporter ATP-binding protein	+	+
NMV_1205		conserved hypothetical periplasmic protein	-	N/A
NMV_1206		hypothetical integral membrane protein	+	+
NMV_1208/1209/1210/1211		putative type I restriction-modification system M protein (pseudogene)	+	+
NMV_1212	ung	uracil-DNA glycosylase	+	+
NMV_1213		conserved hypothetical integral membrane protein	+	+
NMV_1214		conserved hypothetical periplasmic protein	+	+
NMV_1215		conserved hypothetical integral membrane protein	+	+
NMV_1216		conserved hypothetical protein	+	+
NMV_1219	bfrA	bacterioferritin A	+	+
NMV_1220	bfrB	bacterioferritin B	+	+
NMV_1222		putative HTH-type transcriptional regulator	+	+
NMV_1223	glnD	bifunctional uridylyltransferase/uridylyl-removing enzyme	+	+
NMV_1224		hypothetical protein	+	+
NMV_1225	guaB	inosine-5'-monophosphate dehydrogenase	+	+
NMV_1227	rnr	ribonuclease R	+	+
NMV_1229		putative GTP-binding protein TypA	+	+
NMV_1231	nnrD	ADP-dependent (S)-NAD(P)H-hydrate dehydratase	+	+
NMV_1232		putative cytochrome	+	+
NMV_1233	cysG	siroheme synthase [uroporphyrin-III C-methyltransferase/ precorrin-2 dehydrogenase / sirohydrochlorin ferrochelatase]	+	+
NMV_1234	cysH	adenylyl-sulfate reductase (thioredoxin)	+	+
NMV_1235	cysD	sulfate adenylyltransferase subunit 2	+	+
NMV_1236	cysN	sulfate adenylyltransferase subunit 1	+	+
NMV_1237	cysJ	sulfite reductase [NADPH] flavoprotein alpha-component	+	+
NMV_1238	cysI	sulfite reductase [NADPH] hemoprotein beta-component	+	+
NMV_1239	ilvD	dihydroxy-acid dehydratase	+	+
NMV_1240		conserved hypothetical protein	+	+
NMV_1243	bioB	biotin synthase	+	+
NMV_1245	mpl	UDP-N-acetylmuramate-L-alanyl-gamma-D-glutamyl-meso-2,6-diaminoheptandioate ligase	+	+
NMV_1246		hypothetical periplasmic protein	+	+
NMV_1247		hypothetical periplasmic protein	+	+
NMV_1248		putative tRNA/rRNA methyltransferase	+	+
NMV_1253	hslR	heat shock protein 15	+	+
NMV_1254	iscX	protein IscX	+	+
NMV_1255		hypothetical protein	+	+
NMV_1257/1258		conserved hypothetical ANK repeat-containing protein (pseudogene)	+	+
NMV_1259		conserved hypothetical protein	+	+
NMV_1261		putative phytoene synthase	+	+
NMV_1262		putative oxidoreductase	+	+
NMV_1263		putative oxidoreductase	+	+
NMV_1264		putative CsgG-like lipoprotein	+	+
NMV_1265		conserved hypothetical TPR-containing lipoprotein	+	+
NMV_1266		conserved hypothetical lipoprotein	+	+
NMV_1267		truncated putative ABC transporter ATP-binding protein (N-terminal 70% of the protein)	+	+
NMV_1268		conserved hypothetical protein	+	+
NMV_1269		conserved hypothetical protein	+	+
NMV_1270		conserved hypothetical protein	+	+
NMV_1271		conserved hypothetical protein	+	+
NMV_1272		conserved hypothetical protein	+	+
NMV_1273		conserved hypothetical protein	+	+
NMV_1274		putative phage tail fibre protein	+	+
NMV_1275		conserved hypothetical phage protein	+	+
NMV_1276		truncated putative baseplate J-like phage protein (C-terminal half of the protein)	+	+
NMV_1277		truncated conserved hypothetical phage protein (N-terminal 30% of the protein)	+	+
NMV_1278		putative phage tail protein	+	+
NMV_1279		conserved hypothetical phage protein	+	+
NMV_1280		putative phage maturation peptidase	+	+
NMV_1281		putative phage tail completion protein	+	+
NMV_1282		putative phage head morphogenesis protein	+	+
NMV_1283		conserved hypothetical phage protein	+	+
NMV_1284		conserved hypothetical phage protein	+	+
NMV_1285		conserved hypothetical phage protein	+	+
NMV_1286		conserved hypothetical phage protein	+	+
NMV_1287		conserved hypothetical protein	+	+
NMV_1288		conserved hypothetical protein	+	+
NMV_1289		hypothetical protein	+	+
NMV_1290		hypothetical protein	+	+
NMV_1291		hypothetical protein	+	+
NMV_1292		hypothetical protein	+	+
NMV_1294		putative amidase	+	+
ΔNMV_1286/1294		whole prophage deleted (between NMV_1286 and NMV_1294)	+	+
NMV_1295		hypothetical protein	+	+
NMV_1296		conserved hypothetical phage protein	+	+
NMV_1297		conserved hypothetical phage protein	+	+
NMV_1298		putative RdgC-like protein	+	+
NMV_1299		hypothetical protein	+	+
NMV_1300	gam	host-nuclease inhibitor phage protein Gam	+	+
NMV_1301		hypothetical protein	+	+
NMV_1302		hypothetical protein	+	+
NMV_1303		hypothetical protein	+	+
NMV_1304		hypothetical protein	+	+
NMV_1307		putative phage transposition protein	+	+
NMV_1308		putative phage transposase	+	+
NMV_1309		putative DNA-binding phage protein	+	+
NMV_1315		truncated putative ABC transporter ATP-binding protein (C-terminal 30% of the protein)	+	+
NMV_1317	hisK	histidinol-phosphatase	+	+
NMV_1318		hypothetical integral membrane protein	+	+
NMV_1319	argB	acetylglutamate kinase	+	+
NMV_1320		putative carboxypeptidase	+	+
NMV_1322		conserved hypothetical protein	+	+
NMV_1323	leuA	2-isopropylmalate synthase	+	+
NMV_1324	proB	glutamate 5-kinase	+	+
NMV_1325	proA	gamma-glutamyl phosphate reductase	+	+
NMV_1326		putative FtsK-like protein	+	+
NMV_1327		conserved hypothetical integral membrane protein	+	+
NMV_1328		putative fluoride ion transporter CrcB	+	+
NMV_1329		hypothetical protein	+	+
NMV_1330		hypothetical protein	+	+
NMV_1331		putative ADP-ribose pyrophosphatase NudF	+	+
NMV_1334	rlmJ	ribosomal RNA large subunit methyltransferase J	+	+
NMV_1335	fbp	fructose-1,6-bisphosphatase	+	+
NMV_1336		conserved hypothetical protein	+	+
NMV_1338/1339		putative glutaredoxin 4 (pseudogene)	+	+
NMV_1340	ggt	glutathione hydrolase/gamma-glutamyltranspeptidase proenzyme	+	+
NMV_1341		hypothetical protein	+	+
NMV_1343	glyA	serine hydroxymethyltransferase	+	+
NMV_1344	dedA	DedA protein	+	+
NMV_1345		putative ABC transporter ATP-binding protein	+	+
NMV_1346		conserved hypothetical integral membrane protein	+	+
NMV_1347	trpE	anthranilate synthase component I	+	+
NMV_1348		conserved hypothetical protein	+	+
NMV_1349	purK	N5-carboxyaminoimidazole ribonucleotide synthase	+	+
NMV_1350		putative acetyltransferase	+	+
NMV_1351		putative sulfate-binding protein Sbp	+	+
NMV_1353		putative Smr-like protein	+	+
NMV_1356		conserved hypothetical periplasmic protein	+	+
NMV_1357		conserved hypothetical protein	+	+
NMV_1358		hypothetical periplasmic protein	+	+
NMV_1359		conserved hypothetical protein	+	+
NMV_1360		conserved hypothetical integral membrane protein	+	+
NMV_1361		hypothetical protein	+	+
NMV_1363		putative toxin	+	+
NMV_1364		putative antitoxin	+	+
NMV_1366		putative DNA-binding phage protein	+	+
NMV_1367		conserved hypothetical phage protein	+	+
NMV_1368/1369		phage transposase (pseudogene)	+	+
NMV_1370		conserved hypothetical protein	+	+
NMV_1371		hypothetical protein	+	+
NMV_1372		hypothetical protein	+	+
NMV_1374		hypothetical periplasmic protein	+	+
NMV_1375	dusC	tRNA-dihydrouridine(16) synthase	+	+
NMV_1376		putative oxidoreductase	+	+
NMV_1377		hypothetical lipoprotein	+	+
NMV_1378	dld	quinone-dependent D-lactate dehydrogenase	+	+
NMV_1379		conserved hypothetical integral membrane protein	+	+
NMV_1380		conserved hypothetical protein	+	+
NMV_1381/1382		putative acyl-CoA dehydrogenase (pseudogene)	+	+
NMV_1383		truncated rubredoxin (N-terminal 75% of the protein)	+	+
NMV_1384	nhhA	autotransporter adhesin NhhA	+	+
NMV_1386		hypothetical protein	+	+
NMV_1387		conserved hypothetical phage protein	+	+
NMV_1388		conserved hypothetical protein	+	+
NMV_1389		conserved hypothetical protein	+	+
NMV_1390		hypothetical protein	+	+
NMV_1391		hypothetical protein	+	+
NMV_1392		conserved hypothetical protein	+	+
NMV_1393		hypothetical protein	+	+
NMV_1394		hypothetical protein	+	+
NMV_1395		conserved hypothetical protein	+	+
NMV_1396		hypothetical protein	+	+
NMV_1398		putative amidase	+	+
ΔNMV_1387/1398		whole prophage deleted (between NMV_1387 and NMV_1398)	+	+
NMV_1399		conserved hypothetical phage protein	+	+
NMV_1400		conserved hypothetical phage protein	+	+
NMV_1402	purH	bifunctional purine biosynthesis protein PurH [phosphoribosylaminoimidazolecarboxamide formyltransferase / IMP cyclohydrolase]	+	+
NMV_1403		putative H(+)/Cl(-) exchange transporter ClcA	+	+
NMV_1404	serB	phosphoserine phosphatase	+	+
NMV_1405	pntA	NAD(P) transhydrogenase subunit alpha	+	+
NMV_1406		conserved hypothetical integral membrane protein	+	+
NMV_1407	pntB	NAD(P) transhydrogenase subunit beta	+	+
NMV_1408		putative NADPH-quinone dehydrogenase	+	+
NMV_1409		truncated TspB-like protein (N-terminal third of the protein)	+	+
NMV_1410		hypothetical protein	+	+
NMV_1412		hypothetical protein	+	+
NMV_1413		hypothetical integral membrane protein	+	+
NMV_1414		hypothetical protein	+	+
NMV_1415		conserved hypothetical protein	+	+
NMV_1416/1417		putative phage replication initiation factor (pseudogene)	+	+
ΔNMV_1412/1418		whole prophage deleted (between NMV_1412 and NMV_1418)	+	+
NMV_1419	trpD	anthranilate phosphoribosyltransferase	+	+
NMV_1420	trpG	anthranilate synthase component II	+	+
NMV_1423		putative TonB-dependent receptor	+	+
NMV_1426	uvrA	UvrABC system protein A	+	+
NMV_1428		conserved hypothetical protein	+	+
NMV_1429		hypothetical protein	+	+
NMV_1430		conserved hypothetical protein	+	+
NMV_1433		conserved hypothetical protein	+	+
NMV_1434	sucD	succinate-CoA ligase [ADP-forming] alpha chain	+	+
NMV_1435	sucC	succinate-CoA ligase [ADP-forming] beta chain	+	+
NMV_1436		hypothetical integral membrane protein	+	+
NMV_1438		putative dihydrolipoyl dehydrogenase component of 2-oxoglutarate dehydrogenase complex	+	+
NMV_1439	sucB	dihydrolipoyllysine-residue succinyltransferase component of 2-oxoglutarate dehydrogenase complex	+	+
NMV_1440	sucA	2-oxoglutarate dehydrogenase E1 component	+	+
NMV_1441	gltA	citrate synthase	+	+
NMV_1442		putative FAD assembly factor SdhE	+	+
NMV_1443	sdhB	succinate dehydrogenase iron-sulfur subunit	+	+
NMV_1444	sdhA	succinate dehydrogenase flavoprotein subunit	+	+
NMV_1445	sdhD	succinate dehydrogenase membrane anchor protein	+	+
NMV_1446	sdhC	succinate dehydrogenase cytochrome b-556 subunit	+	+
NMV_1448		putative dihydrolipoyl dehydrogenase	+	+
NMV_1449		putative peroxiredoxin	+	+
NMV_1450	metE	5-methyltetrahydropteroyltriglutamate-homocysteine methyltransferase	+	+
NMV_1451	metF	5,10-methylenetetrahydrofolate reductase	+	+
NMV_1452	rpmE2	50S ribosomal protein L31 type B	+	+
NMV_1453	rpmJ	50S ribosomal protein L36	+	+
NMV_1455	metXS	homoserine O-succinyltransferase	+	+
NMV_1456		putative methionine biosynthesis protein MetW	+	+
NMV_1457		hypothetical lipoprotein	+	+
NMV_1459	earP	EF-P rhamnosyl modification enzyme	+	+
NMV_1460		hypothetical integral membrane protein	+	+
NMV_1461	miaA	tRNA dimethylallyltransferase	+	+
NMV_1462	tadA	tRNA-specific adenosine deaminase	+	+
NMV_1463		conserved hypothetical integral membrane protein	+	+
NMV_1464	rlmB	23S rRNA (guanosine-2'-O-)-methyltransferase RlmB	+	+
NMV_1465		putative xanthine permease	+	+
NMV_1468	bamC	outer membrane protein assembly factor BamC	+	+
NMV_1469	pip	proline iminopeptidase	+	+
NMV_1469.1/1470	opaD	opacity protein D (pseudogene)	+	+
NMV_1471		putative acyl-CoA thioester hydrolase	+	+
NMV_1472		putative oxidoreductase	+	+
NMV_1473		cytochrome c'	+	+
NMV_1474	lst	N-acetyllactosaminide alpha-2,3-sialyltransferase	+	+
NMV_1476	icd	isocitrate dehydrogenase [NADP]	+	+
NMV_1477		hypothetical periplasmic protein	+	+
ΔNMV_1478/1479		whole toxin-antitoxin module deleted (NMV_1478 and NMV_1479)	+	+
NMV_1479		putative toxin	+	+
NMV_1481		putative antitoxin	+	+
NMV_1482		putative toxin	+	+
NMV_1483		hypothetical protein	+	+
NMV_1485		conserved hypothetical protein	+	+
NMV_1486		conserved hypothetical protein	+	+
NMV_1487		hypothetical protein	+	+
NMV_1488		conserved hypothetical phage protein	+	+
NMV_1489		conserved hypothetical phage protein	+	+
NMV_1490		putative phage structural protein	+	+
NMV_1491		putative phage structural protein	+	+
NMV_1492		conserved hypothetical phage protein	+	+
NMV_1493		conserved hypothetical phage protein	+	+
NMV_1494		conserved hypothetical phage protein	+	+
NMV_1495		conserved hypothetical protein	+	+
NMV_1496		conserved hypothetical protein	+	+
NMV_1497		hypothetical protein	+	+
NMV_1499		conserved hypothetical phage protein	+	+
NMV_1500		conserved hypothetical protein	+	+
NMV_1501		hypothetical protein	+	+
NMV_1502		conserved hypothetical phage protein	+	+
NMV_1503		putative phage integrase	+	+
NMV_1505		conserved hypothetical protein	+	+
NMV_1506		putative aminotransferase	+	+
NMV_1507	dut	deoxyuridine 5'-triphosphate nucleotidohydrolase	+	+
NMV_1508		truncated putative AzlC-like protein (N-terminal half of the protein)	+	+
NMV_1509	pilX	minor pilin PilX	-	N/A
NMV_1510	pilK	type IV pilus biogenesis protein PilK	-	N/A
NMV_1511	pilJ	type IV pilus biogenesis protein PilJ	-	N/A
NMV_1512	pilI	type IV pilus biogenesis protein PilI	-	N/A
NMV_1513	pilH	type IV pilus biogenesis protein PilH	-	N/A
NMV_1515	sodB	superoxide dismutase [Fe]	+	+
NMV_1516		conserved hypothetical integral membrane protein	+	+
NMV_1517		hypothetical protein	+	+
NMV_1519	cysT	sulfate transport system permease protein CysT	+	+
NMV_1520	cysW	sulfate transport system permease protein CysW	+	+
NMV_1521	cysA	sulfate/thiosulfate import ATP-binding protein CysA	+	+
NMV_1522	ilvA	L-threonine dehydratase biosynthetic	+	+
NMV_1523	dacC	D-alanyl-D-alanine carboxypeptidase DacC	+	+
NMV_1529		conserved hypothetical TPR-containing periplasmic protein	+	+
NMV_1531	panB	3-methyl-2-oxobutanoate hydroxymethyltransferase	+	+
NMV_1532	speE	polyamine aminopropyltransferase	+	+
NMV_1533		putative hydrolase	+	+
NMV_1534		putative RNA pseudouridine synthase	+	+
NMV_1535		conserved hypothetical outer-membrane protein	+	+
NMV_1536		hypothetical integral membrane protein	+	+
NMV_1537		hypothetical protein	+	+
NMV_1539		hypothetical integral membrane protein	+	+
NMV_1542		hypothetical integral membrane protein	+	+
NMV_1543		hypothetical integral membrane protein	+	+
NMV_1546		hypothetical integral membrane protein	+	+
NMV_1547		hypothetical protein	+	+
NMV_1548		hypothetical protein	+	+
NMV_1549		hypothetical protein	+	+
NMV_1550		hypothetical protein	+	+
NMV_1551		hypothetical protein	+	+
NMV_1552		hypothetical protein	+	+
NMV_1553		putative peptidase	+	+
NMV_1557	rdgC	recombination associated protein RdgC	+	+
NMV_1557.1/1558		hypothetical periplasmic protein (pseudogene)	+	+
NMV_1560		conserved hypothetical periplasmic protein	+	+
NMV_1561/1562/1563		putative glycosyl transferase (pseudogene)	+	+
NMV_1564		putative PhoH-like protein	+	+
NMV_1565		hypothetical periplasmic protein	+	+
NMV_1566	pcnB	poly(A) polymerase I	+	+
NMV_1567	recJ	single-stranded-DNA-specific exonuclease RecJ	+	+
NMV_1568		hypothetical integral membrane protein	+	+
NMV_1569		conserved hypothetical protein	+	+
NMV_1570		putative PmbA-like metalloprotease	+	+
NMV_1572		putative cold shock protein CspA	+	+
NMV_1573	clpS	ATP-dependent Clp protease adapter protein ClpS	+	+
NMV_1574	clpA	ATP-dependent Clp protease ATP-binding subunit ClpA	+	+
NMV_1575	rfaD	ADP-L-glycero-D-manno-heptose-6-epimerase	+	+
NMV_1576		putative type II restriction-modification system enzyme Res	+	+
NMV_1577		putative type II restriction-modification system enzyme Mod	+	+
NMV_1578	rfaE1	D-beta-D-heptose 7-phosphate kinase	+	+
NMV_1579	pyrF	orotidine 5'-phosphate decarboxylase	+	+
NMV_1581		putative HtpX-like protease	+	+
NMV_1582	purA	adenylosuccinate synthetase	+	+
NMV_1583	hisZ	ATP phosphoribosyltransferase regulatory subunit	+	+
NMV_1584		putative multidrug resistance protein NorM	+	+
NMV_1586		putative HTH-type transcriptional regulator	+	+
NMV_1588		conserved hypothetical protein	+	+
NMV_1589		conserved hypothetical protein	+	+
NMV_1591	rluF	23S rRNA pseudouridine(2604) synthase	+	+
NMV_1592		putative NAD(P)H nitroreductase	+	+
NMV_1594	metC	cystathionine beta-lyase	+	+
NMV_1596		putative RNA-binding protein	+	+
NMV_1597	rlmE	ribosomal RNA large subunit methyltransferase E	+	+
NMV_1600		conserved hypothetical protein	+	+
NMV_1602		hypothetical protein	+	+
NMV_1603		conserved hypothetical integral membrane protein	+	+
NMV_1604		putative transporter	+	+
NMV_1605	ppiB	peptidyl-prolyl cis-trans isomerase B	+	+
NMV_1606	pgm	phosphoglucomutase	+	+
NMV_1607		putative amino acid ABC transporter ATP-binding protein	+	+
NMV_1608		putative amino acid ABC transporter permease protein	+	+
NMV_1609		putative amino acid ABC transporter binding lipoprotein	+	+
NMV_1610		putative deferrochelatase/peroxidase EfeB	+	+
NMV_1611	recB	exodeoxyribonuclease V beta chain	+	+
NMV_1612		putative phage shock protein E	+	+
NMV_1613		conserved hypothetical periplasmic protein	+	+
NMV_1614	radA	DNA repair protein RadA	+	+
NMV_1616		putative heme biosynthesis protein HemY	+	+
NMV_1617		putative uroporphyrinogen-III C-methyltransferase HemX	+	+
NMV_1619		outer-membrane associated protein	+	+
NMV_1620		conserved hypothetical ANK repeat-containing protein	+	+
NMV_1621	upp	uracil phosphoribosyltransferase	+	+
NMV_1622		putative monothiol glutaredoxin	+	+
NMV_1623		putative metal-dependent deoxyribonuclease	+	+
NMV_1624	pilZ	PilZ protein	-	N/A
NMV_1626	pilT2	PilT-like protein PilT2	+	+
NMV_1627	mtnN	5'-methylthioadenosine/S-adenosylhomocysteine nucleosidase	+	+
NMV_1628	lepA	elongation factor 4	+	+
NMV_1630		putative amino acid metabolite efflux pump	+	+
NMV_1631	cysK	cysteine synthase	+	+
NMV_1632		hypothetical integral membrane protein	+	+
NMV_1634		hypothetical lipoprotein	+	+
NMV_1637	purC	phosphoribosylaminoimidazole-succinocarboxamide synthase	+	+
NMV_1638	rfbD	dTDP-4-dehydrorhamnose reductase	+	+
NMV_1640		putative thioredoxin	+	+
NMV_1642		putative bacterioferritin-associated ferredoxin	+	+
NMV_1643	xerD	tyrosine recombinase XerD	+	+
NMV_1644		putative peroxiredoxin Bcp	+	+
NMV_1645	pbpG	D-alanyl-D-alanine endopeptidase PbpG	+	+
NMV_1646	hfq	RNA-binding protein Hfq	+	+
NMV_1647		putative rRNA methyltransferase	+	+
NMV_1649		putative SirB-like protein	+	+
NMV_1651		hypothetical protein	+	+
NMV_1653		conserved hypothetical protein	+	+
NMV_1654		putative tRNA 5-methylaminomethyl-2-thiouridine biosynthesis bifunctional protein MnmC	+	+
NMV_1658	recN	DNA repair protein RecN	+	+
NMV_1659	scpB	segregation and condensation protein B	+	+
NMV_1661		putative nucleotide-binding protein	+	+
NMV_1662	hprK	HPr kinase/phosphorylase	+	+
NMV_1665		putative chorismate pyruvate-lyase UbiC	+	+
NMV_1666	bioD	ATP-dependent dethiobiotin synthetase	+	+
NMV_1667	bioA	adenosylmethionine-8-amino-7-oxononanoate aminotransferase	+	+
NMV_1669		hypothetical protein	+	+
NMV_1670		putative FxsA-like protein	+	+
NMV_1671		hypothetical protein	+	+
NMV_1674		hypothetical protein	+	+
NMV_1675		putative ATPase	+	+
NMV_1681	tgt	queuine tRNA-ribosyltransferase	+	+
NMV_1683		putative cytochrome c552	+	+
NMV_1684/1685		truncated cell volume regulation protein A homolog (missing 67% internal fragment)	+	+
NMV_1685.1/1686		conserved hypothetical integral membrane protein (pseudogene)	+	+
NMV_1687	lnt	apolipoprotein N-acyltransferase	+	+
NMV_1689		conserved hypothetical protein	+	+
NMV_1690		conserved hypothetical integral membrane protein	+	+
NMV_1691		hypothetical integral membrane protein	+	+
NMV_1694		polyphenol oxidase	+	+
NMV_1695		putative transporter	+	+
NMV_1698	comA	competence protein ComA	+	+
NMV_1699	iga	IgA-specific serine endopeptidase	+	+
NMV_1700	trpB	tryptophan synthase beta chain	+	+
NMV_1701		putative DNA glycosylase	+	+
NMV_1702	rsmA	ribosomal RNA small subunit methyltransferase A	+	+
NMV_1703		putative ABC transporter ATP-binding protein	+	+
NMV_1704		conserved hypothetical protein	+	+
NMV_1705		hypothetical integral membrane protein	+	+
NMV_1708		putative colicin V production protein	+	+
NMV_1709	purF	amidophosphoribosyltransferase	+	+
NMV_1710	greB	transcription elongation factor GreB	+	+
NMV_1711	trpF	N-(5'-phosphoribosyl)anthranilate isomerase	+	+
NMV_1713	rnc	ribonuclease III	+	+
NMV_1714		conserved hypothetical protein	+	+
NMV_1716	nusB	transcription antitermination protein NusB	+	+
NMV_1717	pyrC	dihydroorotase	+	+
NMV_1719		conserved hypothetical periplasmic protein	+	+
NMV_1721	trpA	tryptophan synthase alpha chain	+	+
NMV_1722		hypothetical protein	+	+
NMV_1723		hypothetical protein	+	+
NMV_1724	kdsB	3-deoxy-manno-octulosonate cytidylyltransferase	+	+
NMV_1726		conserved hypothetical periplasmic protein	+	+
NMV_1729	maeB	NADP-dependent malic enzyme	+	+
NMV_1731		putative endolytic murein transglycosylase	+	+
NMV_1732	ampD	1,6-anhydro-N-acetylmuramyl-L-alanine amidase AmpD	+	+
NMV_1735		putative heme chaperone HemW	+	+
NMV_1737	nspA	outer-membrane associated protein NspA	+	+
NMV_1738		putative endoribonuclease	+	+
NMV_1739	apaH	bis(5'-nucleosyl)-tetraphosphatase, symmetrical	+	+
NMV_1740		putative Trk system potassium uptake protein	+	+
NMV_1741		conserved hypothetical protein	+	+
NMV_1742		putative MafI immunity protein	+	+
NMV_1743		putative MafI immunity protein	+	+
NMV_1744		putative MafI immunity protein	+	+
NMV_1745		putative MafB alternative C-terminus cassette	+	+
NMV_1746		conserved hypothetical protein	+	+
NMV_1747		conserved hypothetical protein	+	+
NMV_1748		conserved hypothetical protein	+	+
NMV_1749		putative MafI immunity protein	+	+
NMV_1750		putative MafB alternative C-terminus cassette	+	+
NMV_1751		putative MafI immunity protein	+	+
NMV_1752		putative MafI immunity protein	+	+
NMV_1753		putative MafB alternative C-terminus cassette	+	+
NMV_1754		putative MafI immunity protein	+	+
NMV_1755		putative MafB alternative C-terminus cassette	+	+
NMV_1756	mafI2	MafB2 immunity protein	+	+
NMV_1757	mafB2	MafB2 toxin	+	+
NMV_1759	mafA2	MafA2 lipoprotein	+	+
NMV_1760		conserved hypothetical protein	+	+
NMV_1762		putative MafI immunity protein	+	+
NMV_1763		hypothetical protein	+	+
NMV_1764		conserved hypothetical protein	+	+
NMV_1765	mafI	MafB immunity protein	+	+
NMV_1766	mafB	MafB toxin	+	+
NMV_1767	nudB	dihydroneopterin triphosphate diphosphatase	+	+
NMV_1769		hypothetical membrane-associated protein	+	+
NMV_1770	rdgB	dITP/XTP pyrophosphatase	+	+
NMV_1771	galU	UTP-glucose-1-phosphate uridylyltransferase	+	+
NMV_1772	argH	argininosuccinate lyase	+	+
NMV_1773		hypothetical protein	+	+
NMV_1774	fbpA	major ferric iron-binding protein	+	+
NMV_1775	fbpB	iron(III)-transport system permease protein FbpB	+	+
NMV_1776	fbpC	iron(III)-transport system ATP-binding protein FbpC	+	+
NMV_1777	pta	phosphate acetyltransferase	+	+
NMV_1778	hisH	imidazole glycerol phosphate synthase subunit HisH	+	+
NMV_1779	hisA	1-(5-phosphoribosyl)-5-[(5-phosphoribosylamino)methylideneamino] imidazole-4-carboxamide isomerase	+	+
NMV_1780	hisF	imidazole glycerol phosphate synthase subunit HisF	+	+
NMV_1781	hisI	phosphoribosyl-AMP cyclohydrolase	+	+
NMV_1782	prfC	peptide chain release factor III	+	+
NMV_1784		conserved hypothetical protein	+	+
NMV_1785/1786	pglE	pilin glycosyl transferase E (pseudogene)	+	+
NMV_1787		putative spermidine/putrescine-binding lipoprotein	+	+
NMV_1789		conserved hypothetical protein	+	+
NMV_1790		putative phosphatase	+	+
NMV_1791	ppsR	phosphoenolpyruvate synthase regulatory protein	+	+
NMV_1792	ppsA	phosphoenolpyruvate synthase	+	+
NMV_1793	rho	transcription termination factor Rho	+	+
NMV_1798		putative ammonium transporter	+	+
NMV_1799		putative FAD-dependent oxidoreductase	+	+
NMV_1800		putative spermidine/putrescine transport system permease protein	+	+
NMV_1801		putative spermidine/putrescine transport system permease protein	+	+
NMV_1802		putative spermidine/putrescine transport system ATP-binding protein	+	+
NMV_1806		putative Sec translocon accessory complex subunit	+	+
NMV_1807		putative deacetylase	+	+
NMV_1808		putative zinc-dependent oxidoreductase	+	+
NMV_1809	hisE	phosphoribosyl-ATP pyrophosphatase	+	+
NMV_1810		putative HitA-like protein	+	+
NMV_1812	tatB	sec-independent protein translocase TatB component	+	+
NMV_1814		dTTP/UTP pyrophosphatase	+	+
NMV_1816		conserved hypothetical integral membrane protein	+	+
NMV_1817		conserved hypothetical integral membrane protein	+	+
NMV_1819		putative two-component system sensor protein	+	+
NMV_1820		conserved hypothetical protein	+	+
NMV_1826		putative ABC transporter ATP-binding protein	+	+
NMV_1828		putative ABC transporter permease protein	+	+
NMV_1830		putative ABC transporter substrate-binding protein	+	+
NMV_1831		FrpA/C protein	+	+
NMV_1832		hypothetical integral membrane protein	+	+
NMV_1833		hypothetical protein	+	+
NMV_1834		hypothetical integral membrane protein	+	+
NMV_1839		putative peptidase	+	+
NMV_1841		putative copper-binding lipoprotein NosL	+	+
NMV_1842		putative ABC transporter ATP-binding protein NosF	+	+
NMV_1843/1843.1		truncated ABC transporter binding protein NosD (C-terminal 80% of the protein) (pseudogene)	+	+
NMV_1844		truncated regulatory protein NosR (N-terminal 20% of the protein)	+	+
NMV_1846	gcvH	glycine cleavage system H protein	+	+
NMV_1847		putative O-glucosyltransferase LpsA	+	+
NMV_1848	gcvT	glycine cleavage system T protein	+	+
NMV_1850		putative HTH-type transcriptional regulator	+	+
NMV_1851		conserved hypothetical protein	+	+
NMV_1852		conserved hypothetical integral membrane protein	+	+
NMV_1853		conserved hypothetical integral membrane protein	+	+
NMV_1854	nqrA	Na(+)-translocating NADH-quinone reductase subunit A	+	+
NMV_1855	nqrB	Na(+)-translocating NADH-quinone reductase subunit B	+	+
NMV_1856	nqrC	Na(+)-translocating NADH-quinone reductase subunit C	+	+
NMV_1857	nqrD	Na(+)-translocating NADH-quinone reductase subunit D	+	+
NMV_1858	nqrE	Na(+)-translocating NADH-quinone reductase subunit E	+	+
NMV_1859	nqrF	Na(+)-translocating NADH-quinone reductase subunit F	+	+
NMV_1860	apbE	FAD:protein FMN transferase	+	+
NMV_1862		conserved hypothetical membrane-associated protein	+	+
NMV_1865		putative protein kinase UbiB	+	+
NMV_1866		hypothetical protein	+	+
NMV_1868		putative transcriptional regulator	+	+
NMV_1869		hypothetical membrane-associated protein	+	+
NMV_1872/1873		conserved hypothetical integral membrane protein (pseudogene)	+	+
NMV_1874	priA	primosomal protein N'	+	+
NMV_1875	dsbC	thiol:disulfide interchange lipoprotein DsbC	+	+
NMV_1876		putative ABC transporter ATP-binding protein	+	+
NMV_1877		putative membrane fusion protein	+	+
NMV_1878	pilV	minor pilin PilV	+	+
NMV_1879	adhA	alcohol dehydrogenase	+	+
NMV_1880	smc	chromosome partition protein Smc	+	+
NMV_1883		putative L-lactate permease	+	+
NMV_1884		conserved hypothetical protein	+	+
NMV_1885		conserved hypothetical protein	+	+
NMV_1887	aspC	aspartate aminotransferase	+	+
NMV_1890	corC	magnesium and cobalt efflux protein CorC	+	+
NMV_1891		putative Na(+)/H(+) antiporter	+	+
NMV_1892		putative glucose/galactose transporter	+	+
NMV_1893		conserved hypothetical integral membrane protein	+	+
NMV_1894	nth	endonuclease III	+	+
NMV_1895		putative periplasmic DegP-like serine endoprotease	+	+
NMV_1896		putative Na+/H+ antiporter	+	+
NMV_1897	nagZ	beta-hexosaminidase	+	+
NMV_1899	queE	7-carboxy-7-deazaguanine synthase	+	+
NMV_1900		conserved hypothetical integral membrane protein	+	+
NMV_1901		putative 6-carboxy-5,6,7,8-tetrahydropterin synthase	+	+
NMV_1902		conserved hypothetical protein	+	+
NMV_1903	queC	7-cyano-7-deazaguanine synthase	+	+
NMV_1904		conserved hypothetical integral membrane protein	+	+
NMV_1905		truncated putative bacteriocin/pheromone secretion/processing ATP-binding protein (C-terminal 13% of the protein)	+	+
NMV_1906		hypothetical periplasmic protein	+	+
NMV_1908		hypothetical integral membrane protein	+	+
NMV_1909		hypothetical protein	+	+
NMV_1912		hypothetical protein	+	+
NMV_1914		hypothetical integral membrane protein	+	+
NMV_1915	tpsS12	putative TpsS12 cassette	+	+
NMV_1916		conserved hypothetical protein	+	+
NMV_1917	tpsS13	putative TpsS13 cassette	+	+
NMV_1919	tpsA3	haemagglutinin/hemolysin-related protein TpsA3	+	+
NMV_1920	tpsB3	TpsA3 activation/secretion protein TpsB3	+	+
NMV_1921		truncated putative bacteriocin/pheromone secretion/processing ATP-binding protein (N-terminal 8% of the protein)	+	+
NMV_1922		hypothetical integral membrane protein	+	+
NMV_1923		hypothetical protein	+	+
NMV_1924/1925		putative bacteriocin/pheromone secretion membrane fusion protein (pseudogene)	+	+
NMV_1926		putative bacteriocin/pheromone	+	+
NMV_1927		hypothetical integral membrane protein	+	+
NMV_1928		hypothetical lipoprotein	+	+
NMV_1929/1930		conserved hypothetical protein (pseudogene)	+	+
NMV_1931		hypothetical periplasmic protein	+	+
NMV_1932	argC	N-acetyl-gamma-glutamyl-phosphate reductase	+	+
NMV_1933	recG	ATP-dependent DNA helicase RecG	+	+
NMV_1934	secB	protein translocase SecB subunit	+	+
NMV_1935	grX	glutaredoxin	+	+
NMV_1936	rng	ribonuclease G	+	+
NMV_1937		putative two-component system sensor protein	+	+
NMV_1940		putative transporter	+	+
NMV_1941		putative oxidoreductase	+	+
NMV_1942	dacB	D-alanyl-D-alanine carboxypeptidase DacB	+	+
NMV_1946		hypothetical protein	+	+
NMV_1948		putative bacteriocin/pheromone secretion membrane fusion protein	+	+
NMV_1949		putative bacteriocin/pheromone secretion/processing ATP-binding protein	+	+
NMV_1950		putative bacteriocin/pheromone	+	+
NMV_1951		hypothetical membrane-associated protein	+	+
NMV_1952		conserved hypothetical protein	+	+
NMV_1953		conserved hypothetical protein	+	+
NMV_1955/1956		putative ParA-like protein (pseudogene)	+	+
NMV_1965	cyc	cytochrome c4	+	+
NMV_1968	pilM	type IV pilus biogenesis protein PilM	-	N/A
NMV_1969	pilN	type IV pilus biogenesis protein PilN	-	N/A
NMV_1970	pilO	type IV pilus biogenesis protein PilO	-	N/A
NMV_1971	pilP	type IV pilus biogenesis lipoprotein PilP	-	N/A
NMV_1972	pilQ	type IV pilus secretin PilQ	-	N/A
NMV_1973	aroK	shikimate kinase	+	+
NMV_1974	aroB	3-dehydroquinate synthase	+	+
NMV_1975		putative class-II glutamine amidotransferase	+	+
NMV_1976	nrdR	transcriptional repressor NrdR	+	+
NMV_1978		conserved hypothetical integral membrane protein	+	+
NMV_1981	pglB2	pilin glycosyl transferase B2	+	+
NMV_1982		putative HAD-like hydrolase	+	+
NMV_1983	pglC	pilin glycosyl transferase PglC	+	+
NMV_1984	pglD	pilin glycosylation protein PglD	+	+
NMV_1985	avtA	valine-pyruvate aminotransferase	+	+
NMV_1986		5'-3' exoribonuclease	+	+
NMV_1988		hypothetical protein	+	+
NMV_1989		hypothetical protein	+	+
NMV_1990		conserved hypothetical protein	+	+
NMV_1993	cas9	CRISPR/Cas system-associated endonuclease Cas9	+	+
NMV_1994	cas1	CRISPR/Cas system-associated Cas1 protein	+	+
NMV_1995	cas2	CRISPR/Cas system-associated Cas2 protein	+	+
NMV_2002/2003		putative bacteriocin/pheromone secretion/processing ATP-binding protein (pseudogene)	+	+
NMV_2005		putative bacteriocin/pheromone	+	+
NMV_2007		hypothetical integral membrane protein	+	+
NMV_2009		putative bacteriocin/pheromone	+	+
NMV_2011/2012		conserved hypothetical protein (pseudogene)	+	+
NMV_2014		hypothetical protein	+	+
NMV_2015/2016		truncated putative RepB-like initiator protein (internal fragment corresponding to a third of the protein)	+	+
NMV_2017		conserved hypothetical protein	+	+
NMV_2018		putative TonB-dependent receptor	+	+
NMV_2019		putative phosphatase	+	+
NMV_2027		putative inner-membrane acyltransferase	+	+
NMV_2028		putative ribosome-binding ATPase	+	+
NMV_2029	fhs	formate-tetrahydrofolate ligase	+	+
NMV_2030		conserved hypothetical integral membrane protein	+	+
NMV_2031	murU	N-acetylmuramate alpha-1-phosphate uridylyltransferase	+	+
NMV_2032		putative 4-hydroxyphenylacetate 3-monooxygenase, reductase component	+	+
NMV_2033		putative HTH-type transcriptional regulator	+	+
NMV_2034		putative membrane-associated thioredoxin	+	+
NMV_2036	mrp	iron-sulfur cluster carrier protein	+	+
NMV_2037	pilC1	type IV pilus-associated protein PilC1	+	+
NMV_2040	carA	carbamoyl-phosphate synthase small chain	+	+
NMV_2041		truncated putative dioxygenase (N-terminal third of the protein)	+	+
NMV_2042		conserved hypothetical protein	+	+
NMV_2043		conserved hypothetical protein	+	+
NMV_2044	carB	carbamoyl-phosphate synthase large chain	+	+
NMV_2045	crgA	HTH-type transcriptional regulator CrgA	+	+
NMV_2046	mdaB	NADPH:quinone oxidoreductase MdaB	+	+
NMV_2048	queA	S-adenosylmethionine:tRNA ribosyltransferase-isomerase	+	+
NMV_2052	prmA	ribosomal protein L11 methyltransferase	+	+
NMV_2053	orn	oligoribonuclease	+	+
NMV_2056	miaB	tRNA-2-methylthio-N(6)-dimethylallyladenosine synthase	+	+
NMV_2058	xerC	tyrosine recombinase XerC	+	+
NMV_2059	fba	fructose-bisphosphate aldolase	+	+
NMV_2060		factor H-binding lipoprotein	+	+
NMV_2062	rimI	[ribosomal protein S18]-alanine N-acetyltransferase	+	+
NMV_2064	pyrE	orotate phosphoribosyltransferase	+	+
NMV_2065		conserved hypothetical protein	+	+
NMV_2066	argA	amino-acid acetyltransferase	+	+
NMV_2067		putative prolyl endopeptidase	+	+
NMV_2068		putative HTH-type transcriptional regulator	+	+
NMV_2069		putative ferric enterobactin uptake system-binding lipoprotein FetB2	+	+
NMV_2070		conserved hypothetical protein	+	+
NMV_2071		putative tonB-dependent ferric siderophore receptor protein	+	+
NMV_2072		putative thiosulfate sulfurtransferase	+	+
NMV_2073	pcm	protein-L-isoaspartate O-methyltransferase	+	+
NMV_2074		putative free methionine-R-sulfoxide reductase	+	+
NMV_2077		putative toxin	+	+
NMV_2078		putative antitoxin	+	+
NMV_2080/2080.1		putative membrane-associated peptidase (pseudogene)	+	+
NMV_2082	drg	Dam-replacing protein	+	+
NMV_2084		conserved hypothetical lipoprotein	+	+
NMV_2085		hypothetical periplasmic protein	+	+
NMV_2086	ppk	polyphosphate kinase	+	+
NMV_2093		putative membrane protein insertion efficiency factor	+	+
NMV_2095		putative ribosomal RNA small subunit methyltransferase	+	+
NMV_2096		7-methyl-GTP pyrophosphatase	+	+
NMV_2097		conserved hypothetical protein	+	+
NMV_2099		putative phosphoribosyltransferase	+	+
NMV_2101		putative MafI immunity protein	+	+
NMV_2102		hypothetical protein	+	+
NMV_2105		conserved hypothetical integral membrane protein	+	+
NMV_2111		conserved hypothetical protein	+	+
NMV_2114		conserved hypothetical integral membrane protein	+	+
NMV_2115		putative inositol monophosphatase-like protein	+	+
NMV_2116	rsmE	ribosomal RNA small subunit methyltransferase E	+	+
NMV_2117	lgtE	lacto-N-neotetraose biosynthesis glycosyl transferase LgtE	+	+
NMV_2118	lgtB	lacto-N-neotetraose biosynthesis glycosyl transferase LgtB	+	+
NMV_2119	lgtA	lacto-N-neotetraose biosynthesis glycosyl tranferase LgtA	+	+
NMV_2121		conserved hypothetical protein	+	+
NMV_2123	atpC	ATP synthase epsilon chain	+	+
NMV_2124	atpD	ATP synthase beta chain	+	+
NMV_2125	atpG	ATP synthase gamma chain	+	+
NMV_2131	atpI	ATP synthase membrane-bound accesory subunit	+	+
NMV_2134		hypothetical lipoprotein	+	+
NMV_2135		putative chromosome partitioning protein ParB	+	+
NMV_2136	ubiX	flavin prenyltransferase	+	+
NMV_2137		putative D-methionine-binding lipoprotein MetQ	+	+
NMV_2138		putative D-methionine transport system permease protein MetI	+	+
NMV_2139		putative D-methionine transport system ATP-binding protein MetN	+	+
NMV_2140	slt	soluble lytic murein transglycosylase	+	+
NMV_2142		conserved hypothetical protein	+	+
NMV_2143		putative SspB-like protein	+	+
NMV_2145		conserved hypothetical integral membrane protein	+	+
NMV_2146		putative transporter	+	+
NMV_2148	rpmE	50S ribosomal protein L31	+	+
NMV_2149/2150		putative acetyltransferase (pseudogene)	+	+
NMV_2152	fadM	long-chain acyl-CoA thioesterase FadM	+	+
NMV_2153		conserved hypothetical protein	+	+
NMV_2154		putative phospholipid-binding lipoprotein MlaA	+	+
NMV_2155		conserved hypothetical protein	+	+
NMV_2156		putative phospholipid-binding protein MlaC	+	+
NMV_2157		putative phospholipid ABC transporter-binding protein MlaD	+	+
NMV_2158		putative phospholipid ABC transporter permease protein MlaE	+	+
NMV_2159		putative phospholipid import ATP-binding protein MlaF	+	+
NMV_2160		putative HTH-type transcriptional regulator	+	+
NMV_2161		conserved hypothetical protein	+	+
NMV_2162		conserved hypothetical protein	+	+
NMV_2163		hypothetical protein	+	+
NMV_2164		putative glycolaldehyde dehydrogenase	+	+
NMV_2165.1/2166	nalP	autotransported serine protease NalP (pseudogene)	+	+
NMV_2167		putative para-aminobenzoate synthase component I	+	+
NMV_2168		conserved hypothetical TPR-containing membrane-associated protein	+	+
NMV_2174		putative sodium-dependent transporter	+	+
NMV_2175	lysA	diaminopimelate decarboxylase	+	+
NMV_2177		putative iron-sulfur cluster assembly protein CyaY	+	+
NMV_2178		conserved hypothetical integral membrane protein	+	+
NMV_2180		conserved hypothetical protein	+	+
NMV_2181	luxS	S-ribosylhomocysteine lyase	+	+
NMV_2182	polA	DNA polymerase I	+	+
NMV_2183		conserved hypothetical protein	+	+
NMV_2184	app	autotransporter App	+	+
NMV_2185		conserved hypothetical integral membrane protein	+	+
NMV_2186		hypothetical membrane-associated protein	+	+
NMV_2188	fetA	TonB-dependent enterobactin receptor FetA	+	+
NMV_2189	fetB	enterobactin uptake system binding lipoprotein FetB	+	+
NMV_2190		putative ferric enterobactin uptake system permease FetD	+	+
NMV_2191		putative feric enterobactin uptake system permease FetC	+	+
NMV_2192		conserved hypothetical protein	+	+
NMV_2193		putative ferric enterobactin uptake system ATP-binding protein FetE	+	+
NMV_2194	nadA	NadA autotransporter adhesin	+	+
NMV_2195	glnB	nitrogen regulatory protein P-II	+	+
NMV_2196	purL	phosphoribosylformylglycinamidine synthase	+	+
NMV_2197	gloB	hydroxyacylglutathione hydrolase	+	+
NMV_2198		putative divalent cation transporter	+	+
NMV_2199	hslO	33 kDa chaperonin	+	+
NMV_2202		conserved hypothetical integral membrane protein	+	+
NMV_2203		conserved hypothetical membrane protein	+	+
NMV_2204	argJ	arginine biosynthesis bifunctional protein ArgJ [glutamate N-acetyltransferase / amino acid acetyltransferase]	+	+
NMV_2205		putative H(+)/Cl(-) exchange transporter ClcA	+	+
NMV_2206		truncated ATP-dependent DNA helicase HrpA (N-terminal 38% of the protein)	+	+
NMV_2207		putative type II restriction-modification system enzyme Res	+	+
NMV_2208		putative type II restriction-modification system enzyme Mod	+	+
NMV_2209		truncated ATP-dependent DNA helicase HrpA (C-terminal 62% of the protein)	+	+
NMV_2210		putative very-short-patch-repair endonuclease	+	+
NMV_2211		conserved hypothetical protein	+	+
NMV_2212		putative cytosine-specific methyltransferase	+	+
NMV_2215		conserved hypothetical protein	+	+
NMV_2216	comP	minor pilin ComP	+	+
NMV_2217	comE4	DNA-binding competence protein ComE4	+	+
NMV_2221		putative RNA pseudouridine synthase	+	+
NMV_2223		conserved hypothetical integral membrane protein	+	+
NMV_2224		putative Fe(2+) trafficking protein	+	+
NMV_2225	rlmH	ribosomal RNA large subunit methyltransferase H	+	+
NMV_2226	rsfS	ribosomal silencing factor	+	+
NMV_2228		putative carbonic anhydrase	+/-	N/A
NMV_2229		putative transporter	+	+
NMV_2230		putative gluconate permease	+	+
NMV_2231		putative gluconokinase	+	+
NMV_2232	thrB	homoserine kinase	+	+
NMV_2234		putative aromatic amino acid transporter	+	+
NMV_2235	gmhB	D-glycero-beta-D-manno-heptose-1,7-bisphosphate 7-phosphatase	+	+
NMV_2236	nlaB	1-acyl-sn-glycerol-3-phosphate acyltransferase NlaB	+	+
NMV_2237		conserved hypothetical protein	+	+
NMV_2239	truA	tRNA pseudouridine synthase A	+	+
NMV_2240		putative antitoxin	+	+
NMV_2241		putative toxin	+	+
NMV_2242	porB	major outer-membrane protein P.IB	+	+
NMV_2244	thiC	phosphomethylpyrimidine synthase	+	+
NMV_2245		putative NUDIX hydrolase	+	+
NMV_2246		putative ABC transporter ATP-binding protein	+	+
NMV_2247	ptsI	PTS system EI component	+	+
NMV_2248	ptsH	PTS system carrier protein HPr component	+	+
NMV_2249	ptsL	PTS system EIIA component	+	+
NMV_2250	hpt	hypoxanthine-guanine-xanthine phosphoribosyltransferase	+	+
NMV_2251		putative DNA ligase	+	+
NMV_2252		putative hydroxyacylglutathione hydrolase GloC	+	+
NMV_2253		putative RmuC-like protein	+	+
NMV_2257		putative GTP cyclohydrolase 1 type 2	+	+
NMV_2258		putative HTH-type transcriptional regulator MetR	+	+
NMV_2261		conserved hypothetical protein	+	+
NMV_2262		conserved hypothetical protein	+	+
NMV_2264	ppc	phosphoenolpyruvate carboxylase	+	+
NMV_2266		putative SlyX-like protein	+	+
NMV_2267		putative Na+/H+ antiporter	+	+
NMV_2268	prmC	release factor glutamine methyltransferase	+	+
NMV_2269		putative TldD-like peptidase	+	+
NMV_2270		putative transporter	+	+
NMV_2276		conserved hypothetical periplasmic protein	+	+
NMV_2278	rfaE2	D-beta-D-heptose 1-phosphate adenosyltransferase	+	+
NMV_2280	folD	FolD bifunctional protein [methylenetetrahydrofolate dehydrogenase / methenyltetrahydrofolate cyclohydrolase]	+	+
NMV_2281		conserved hypothetical integral membrane protein	+	+
NMV_2283		conserved hypothetical protein	+	+
NMV_2284		hypothetical integral membrane protein	+	+
NMV_2285		putative DNA-(apurinic or apyrimidinic site) lyase	+	+
NMV_2288		putative restriction-modification system enzyme Res	+	+
NMV_2290		conserved hypothetical protein	+	+
NMV_2293		truncated putative cytochrome b561 (missing the N-terminal 30% of the protein)	+	+
NMV_2294	rsmI	ribosomal RNA small subunit methyltransferase I	+	+
NMV_2295		conserved hypothetical protein	+	+
NMV_2297		conserved hypothetical lipoprotein	+	+
NMV_2298		conserved hypothetical membrane-associated protein	+	+
NMV_2300		conserved hypothetical protein	+	+
NMV_2302		conserved hypothetical protein	+	+
NMV_2304		putative acetyltransferase	+	+
NMV_2305		putative 5-formyltetrahydrofolate cyclo-ligase	+	+
NMV_2306		conserved hypothetical integral membrane protein	+	+
NMV_2310	mafA3	MafA3 lipoprotein	+	+
NMV_2312	mafB3	MafB3 toxin	+	+
NMV_2313	mafI3	MafB3 immunity protein	+	+
NMV_2314		putative MafB alternative C-terminus cassette	+	+
NMV_2315		putative MafI immunity protein	+	+
NMV_2316		putative MafI immunity protein	+	+
NMV_2317		putative MafB alternative C-terminus cassette	+	+
NMV_2318		putative MafI immunity protein	+	+
NMV_2320		conserved hypothetical protein	+	+
NMV_2321		putative MafI immunity protein	+	+
NMV_2322		putative MafB alternative C-terminus cassette	+	+
NMV_2323		putative MafI immunity protein	+	+
NMV_2324		hypothetical protein	+	+
NMV_2325		putative MafB alternative C-terminus cassette	+	+
NMV_2326		putative MafI immunity protein	+	+
NMV_2328		hypothetical protein	+	+
NMV_2329		putative MafB alternative C-terminus cassette	+	+
NMV_2330		putative MafI immunity protein	+	+
NMV_2331		putative MafB alternative C-terminus cassette	+	+
NMV_2332		putative MafI immunity protein	+	+
NMV_2334		putative MafB alternative C-terminus cassette	+	+
NMV_2337		putative MafI immunity protein	+	+
NMV_2342		putative peptidase	+	+
NMV_2343		conserved hypothetical protein	+	+
NMV_2344	argG	argininosuccinate synthase	+	+
NMV_2345		conserved hypothetical protein	+	+
NMV_2346		hypothetical integral membrane protein	+	+
NMV_2347		neisserial heparin-binding antigen	+	+
NMV_2348	sstT	Serine/threonine transporter SstT	+	+
NMV_2351		putative peptide transporter	+	+
NMV_2353		conserved hypothetical lipoprotein	+	+
NMV_2355		conserved hypothetical integral membrane protein	+	+
NMV_2356		conserved hypothetical periplasmic protein	+	+
NMV_2357		conserved hypothetical protein	+	+
NMV_2358		conserved hypothetical protein	+	+
NMV_2359		putative ECF-family RNA polymerase sigma factor	+	+
NMV_2360		conserved hypothetical protein	+	+
NMV_2361		conserved hypothetical lipoprotein	+	+
NMV_2365	purD	phosphoribosylamine-glycine ligase	+	+
NMV_2366		hypothetical protein	+	+
NMV_2367		putative IMPACT-like protein	+	+
NMV_2370	rfaC	lipooligosaccharide alpha-1,5 heptosyltransferase I	+	+
NMV_2371		putative nicotinamidas	+	+
NMV_2372	trmO	tRNA (adenine(37)-N6)-methyltransferase	+	+
NMV_2374	mutS	DNA mismatch repair protein MutS	+	+

## Sheet: Genes identified (20)
Label	Frame	Begin	End	Length	Gene	Product	Product Type	EC Number	Predicted Localisation	Note
NMV_0019	-3	16989	17495	507	pilE	major pilin PilE	s : structure		3 : Fimbrial	Major pilus subunit. Highly-adhesive variant known as SB.
NMV_0048	-2	53791	54834	1044	pilT	type IV pilus retraction ATPase PilT	e : enzyme		2 : Cytoplasmic	Cytosolic ATPase that powers pilus retraction. Not required for pilus biogenesis.
NMV_0120	-3	114969	116186	1218	tsaP	secretin-associated protein TsaP	f : factor		9 : Periplasmic	Is a secretin-associated protein, which binds peptidoglycan. It is not required for pilus biogenesis in N. meningitidis, but it modulates pilus-mediated properties.
NMV_0364	1	346150	347826	1677	pilF	type IV pilus extension ATPase PilF	e : enzyme		2 : Cytoplasmic	Cytosolic ATPase that powers pilus extension. Is required for pilus biogenesis.
NMV_0367	-3	348747	349607	861	pilD	leader peptidase / N-methyltransferase PilD	e : enzyme	3.4.23.43	5 : Inner membrane protein	Proteolytically removes the leader peptide from major and minor prepilins, and subsequently methylates the newly exposed N-terminal residue. Is required for pilus biogenesis.
NMV_0368	-2	349681	350913	1233	pilG	type IV pilus biogenesis protein PilG	f : factor		5 : Inner membrane protein	Platform protein playing a key role in filament assembly. Is required for pilus biogenesis.
NMV_1087	-3	1095723	1096484	762	pilW	type IV pilus biogenesis lipoprotein PilW	f : factor		8 : Outer membrane-associated	Is important for the stability of secretin multimers. Is required for pilus biogenesis.
NMV_1205	1	1222882	1223397	516		conserved hypothetical periplasmic protein	ph : phenotype		9 : Periplasmic	Modulates pilus-mediated properties in N. meningitidis, but it is not required for pilus biogenesis.
NMV_1509	-1	1474310	1474798	489	pilX	minor pilin PilX	s : structure		3 : Fimbrial	Minor pilus subunit that assembles within the filaments in a similar way to PilE, but is not required for pilus biogenesis. Surface-exposed motifs in PilX subunits stabilise bacterial aggregates against the disruptive force of pilus retraction.
NMV_1510	-3	1474788	1475387	600	pilK	type IV pilus biogenesis protein PilK	f : factor		1 : Unknown	Is processed by PilD. Is required for pilus biogenesis.
NMV_1511	-1	1475366	1476331	966	pilJ	type IV pilus biogenesis protein PilJ	f : factor		1 : Unknown	Is processed by PilD. Is required for pilus biogenesis.
NMV_1512	-2	1476328	1476948	621	pilI	type IV pilus biogenesis protein PilI	f : factor		1 : Unknown	Is processed by PilD. Is required for pilus biogenesis.
NMV_1513	-3	1476981	1477646	666	pilH	type IV pilus biogenesis protein PilH	f : factor		1 : Unknown	Is processed by PilD. Is required for pilus biogenesis.
NMV_1624	-1	1574885	1575235	351	pilZ	PilZ protein	f : factor		2 : Cytoplasmic	Unlike in P. aeruginosa, it is not required for pilus biogenesis in N. meningitidis, but it modulates pilus-mediated properties.
NMV_1968	1	1889566	1890681	1116	pilM	type IV pilus biogenesis protein PilM	f : factor		2 : Cytoplasmic	Plays a key role in filament assembly. Is required for pilus biogenesis.
NMV_1969	3	1890684	1891283	600	pilN	type IV pilus biogenesis protein PilN	f : factor		6 : Inner membrane-associated	Required for filament assembly.
NMV_1970	3	1891284	1891931	648	pilO	type IV pilus biogenesis protein PilO	f : factor		5 : Inner membrane protein	Required for filament assembly.
NMV_1971	2	1891949	1892494	546	pilP	type IV pilus biogenesis lipoprotein PilP	f : factor		6 : Inner membrane-associated	Interacts with the secretin. Is required for pilus biogenesis.
NMV_1972	2	1892513	1894798	2286	pilQ	type IV pilus secretin PilQ	f : factor		7 : Outer membrane protein	Functions as a pore for translocation of the pilus onto the surface.
NMV_2228	-2	2148694	2149293	600		putative carbonic anhydrase	e : enzyme	4.2.1.1	2 : Cytoplasmic	Zinc metalloenzyme, which catalyses the reversible hydration of carbon dioxide. in N. meningitidis, it modulates pilus-mediated properties without being required for pilus biogenesis.
