# Supplementary material for: Construction of a complete set of Neisseria meningitidis mutants and its use for the phenotypic profiling of this human pathogen
Source: Nat Commun. 2020 Nov 2;11:5541. doi: 10.1038/s41467-020-19347-y (PMC7606547; doi:10.1038/s41467-020-19347-y)
Supplement: Supplementary file 15 — Source Data [file 41467_2020_19347_MOESM15_ESM.xlsx]

## Sheet: Fig. 6b
											1	WT
											2	D1317
											3	D1317::1317
											4	D1317::hisBEC
											5	D1778
											6	D1778::hisBEc
	M9 (no histidine)					M9 (+ histidine)

## Sheet: Fig. 7b
		strain
	% piliation	WT	DtsaP	D1205	D2228
		1	0.4023	0.1521	1.2494
		1	0.3685	0.1827	1.476
		1	0.6537	0.5033	1.6455
		1	0.2229	0.3623	1.6319
		1	0.3806	0.3788	1.7371

## Sheet: Fig. 8b
			transformation frequency
	strain	WT	0.00132	0.00161	0.00125	0.00167
		DpilD	6.4e-06	0	3.64e-06	2.78e-06
		DtsaP	0.000178	0.000803	0.000388	0.000454
		D1205	4.5e-05	4.5e-05	3.59e-05	9.85e-05
		D2228	0	0	0	0
